# Supplementary material for: Exercise Reverses Dysregulation of T-Cell-Related Function in Blood Leukocytes of Patients With Parkinson's Disease
Source: Front Neurol. 2020 Jan 28;10:1389. doi: 10.3389/fneur.2019.01389 (PMC6997272; doi:10.3389/fneur.2019.01389)
Supplement: Table S3 — Differentially expressed genes list after exercise. [file Table_3.XLS]

## Sheet: sheet1
Supplementary files:
Table S3. Differentially expressed genes list after exercise
Significantly changed genes after exercise
Gene Symbol	statistic	p-value
Up-regulated genes after exercise
LOC100289230	-4.59617	0.000174897
TRAF3	-4.24855	0.000393435
OGFRL1	-4.10771	0.000546878
LOC148709	-3.95585	0.000780019
GCM1	-3.75933	0.00123422
PADI2	-3.7574	0.00123978
ARRB1	-3.66965	0.00152098
ZNF486	-3.59618	0.0018043
SLC18A2	-3.58802	0.00183879
ZNF710	-3.57378	0.00190058
KRCC1	-3.54207	0.00204569
PCTP	-3.4742	0.00239385
FOXD4L1	-3.44198	0.00257898
CD300LB	-3.39667	0.00286324
LOC730183	-3.36803	0.00305856
CHIC2	-3.31053	0.003491
HCAR3	-3.30291	0.00355259
SIGLEC14	-3.28046	0.00374033
TTC9C	-3.25591	0.00395673
MFSD6L	-3.22419	0.00425452
TXNL4B	-3.20928	0.00440195
USP19	-3.20338	0.00446165
CHRM3	-3.19752	0.00452178
SMG7	-3.18491	0.00465364
SLC9A1	-3.15465	0.00498581
USP6	-3.15199	0.00501609
ESRG	-3.13555	0.00520721
ZNF556	-3.12991	0.00527437
F11R	-3.12412	0.00534416
SAMD15	-3.11482	0.00545822
ZNF350	-3.0961	0.00569498
IL18RAP	-3.08821	0.00579779
SNORA25	-3.0797	0.00591058
KIAA2018	-3.04877	0.00633894
ZNF818P	-3.04815	0.00634786
CYTIP	-3.04043	0.00645947
TK2	-3.02753	0.00665033
KCNE3	-3.027	0.00665821
ST20-MTHFS	-3.01884	0.00678185
ZNF333	-3.01176	0.00689093
MFN2	-3.008	0.00694957
ATXN2	-3.00672	0.00696964
LINC00211	-3.00033	0.00707063
DNAH17	-2.99973	0.00708026
CRISPLD2	-2.99693	0.00712494
BTN2A2	-2.98319	0.0073486
DGCR5	-2.96484	0.00765776
SEMA4D	-2.95496	0.00782946
SRGAP3	-2.94305	0.00804134
ECD	-2.9393	0.00810919
NLRP3	-2.93727	0.0081461
BOLA3-AS1	-2.93275	0.00822894
NBEAL2	-2.92824	0.00831242
SMA5	-2.92792	0.00831833
C6orf229	-2.91975	0.00847192
PHRF1	-2.91891	0.00848775
RBM33	-2.90869	0.00868377
FASTKD5	-2.90813	0.00869465
PGGT1B	-2.90688	0.00871896
ST3GAL2	-2.89089	0.00903592
KIAA1614	-2.88431	0.00916947
APOLD1	-2.8796	0.00926624
ITGB4	-2.87503	0.00936095
LOC254896	-2.87336	0.00939584
SYK	-2.86469	0.00957887
FOXD4L3	-2.84951	0.00990772
CMTM1	-2.84703	0.0099626
NFXL1	-2.84629	0.00997888
SOX15	-2.84436	0.0100217
VNN3	-2.84232	0.0100673
DLGAP1-AS2	-2.84139	0.0100881
PPP1R10	-2.83526	0.0102262
PLCB2	-2.83347	0.0102671
CHST11	-2.82946	0.0103587
LIMK2	-2.82919	0.0103649
C10orf12	-2.82897	0.01037
SSBP2	-2.82324	0.0105025
SNORA31	-2.81713	0.0106457
TAS2R50	-2.80431	0.0109522
KCTD5	-2.80274	0.0109903
DGCR2	-2.79737	0.0111215
SMS	-2.78745	0.011368
DUSP13	-2.78605	0.0114031
RFWD2	-2.78585	0.0114083
RBAKDN	-2.78232	0.0114975
LOC100506548	-2.77483	0.011689
KLHL26	-2.77233	0.0117539
BTN2A1	-2.76712	0.0118895
KAZN	-2.75635	0.0121749
CNOT2	-2.75354	0.0122507
WASF2	-2.75301	0.0122649
USP22	-2.7493	0.0123653
ITGAM	-2.74673	0.0124354
LOC101409256	-2.74536	0.012473
ABCC5	-2.73576	0.012739
LOC100129034	-2.73243	0.0128325
POU5F1	-2.73235	0.0128348
KREMEN1	-2.7279	0.0129608
PLAU	-2.72141	0.0131466
DSE	-2.71806	0.0132437
ITPR1-AS1	-2.70907	0.0135069
ATP6V1B2	-2.69913	0.0138043
HDAC4	-2.69463	0.0139407
MYO1H	-2.69406	0.0139582
MTMR1	-2.69223	0.0140141
ST5	-2.68814	0.0141401
SIGLEC10	-2.68744	0.0141615
DTX4	-2.68497	0.0142382
PIK3CD	-2.68354	0.0142828
TCAIM	-2.67832	0.0144467
HERPUD1	-2.67228	0.0146383
PTENP1-AS	-2.6711	0.014676
CLK1	-2.66926	0.0147349
HCAR2	-2.66809	0.0147726
GPRC5D	-2.66742	0.0147942
PPP1R3B	-2.66714	0.0148032
GPR132	-2.6607	0.0150124
ARAP3	-2.648	0.0154333
ELL	-2.6473	0.0154568
IFNGR1	-2.64604	0.0154993
TM2D3	-2.64276	0.0156101
RAB42	-2.64199	0.0156363
CD1E	-2.63118	0.0160081
RXRA	-2.62506	0.016222
DDIAS	-2.62325	0.0162858
CBFA2T3	-2.61902	0.0164357
AMH	-2.60695	0.0168715
ARHGEF2	-2.60063	0.0171036
RGS16	-2.59452	0.0173311
TLE3	-2.59294	0.0173902
CHST7	-2.59172	0.0174365
KLHL21	-2.58978	0.0175095
GAPT	-2.5813	0.0178329
CAMKK2	-2.57193	0.0181971
PPM1F	-2.56781	0.0183595
PNPLA1	-2.56657	0.0184086
LOC643406	-2.56489	0.0184751
FZR1	-2.56394	0.0185128
KBTBD2	-2.56387	0.0185159
GCC1	-2.55846	0.0187329
CCRN4L	-2.55788	0.018756
LINC01004	-2.55526	0.018862
LOC101928461	-2.55393	0.018916
TOPORS	-2.54817	0.0191516
RAB11FIP4	-2.54807	0.0191561
PLCG2	-2.54745	0.0191813
GSTT1	-2.54731	0.0191874
PPP6R3	-2.54515	0.0192764
TYK2	-2.54136	0.0194338
HRH3	-2.53504	0.0196993
NMNAT1	-2.53423	0.0197337
ERGIC2	-2.53353	0.0197633
PPT1	-2.5273	0.0200292
NEK6	-2.52512	0.0201228
ANPEP	-2.52387	0.0201769
PIK3C3	-2.52247	0.0202372
MPZL3	-2.5223	0.0202448
LOC728175	-2.51966	0.0203596
NOTCH1	-2.51925	0.0203776
PFKFB3	-2.51854	0.0204086
TOR4A	-2.51632	0.0205054
POLR2A	-2.51297	0.0206531
YIPF4	-2.5129	0.0206561
DHX8	-2.51234	0.0206811
LOC91450	-2.51211	0.0206909
TNFRSF10B	-2.51014	0.0207785
CBWD5	-2.50885	0.020836
MED6	-2.50826	0.0208621
LINC01212	-2.50624	0.0209523
EHD1	-2.50615	0.0209565
TGFA	-2.5022	0.0211339
PRPH2	-2.50021	0.021224
HRK	-2.4991	0.0212746
OTUD6A	-2.49376	0.0215184
WBP4	-2.49266	0.021569
PIAS1	-2.48943	0.0217177
TNF	-2.48452	0.0219464
MKRN1	-2.48291	0.0220217
XKR3	-2.4774	0.0222815
SPECC1	-2.47621	0.0223379
SEC14L1	-2.47464	0.022413
HARS2	-2.47398	0.0224442
DPYD-AS1	-2.47334	0.0224752
SAP30L	-2.47172	0.0225526
SORD	-2.46907	0.0226799
GGH	-2.46717	0.0227717
PTAFR	-2.46688	0.022786
ITGA1	-2.46644	0.0228071
MAML1	-2.46212	0.0230174
ATG7	-2.46076	0.0230843
FNDC9	-2.45818	0.0232107
SNORA62	-2.45509	0.0233635
GATSL2	-2.45478	0.0233791
PLIN4	-2.45236	0.0234992
GATS	-2.44668	0.0237842
SPATA5L1	-2.44556	0.0238409
MCC	-2.441	0.0240723
TIMM23	-2.43558	0.02435
SLC25A37	-2.43009	0.0246342
PDK1	-2.43001	0.0246385
LINC01209	-2.42901	0.0246907
GMIP	-2.42761	0.0247638
SIRPA	-2.42407	0.0249496
NLRC4	-2.42159	0.0250806
SEMA4B	-2.4179	0.0252771
ZNF516	-2.41509	0.0254274
MYO9B	-2.41282	0.0255492
FXR2	-2.40907	0.0257519
DCST1	-2.40744	0.0258409
MBD4	-2.40605	0.0259166
ZKSCAN4	-2.40445	0.0260043
SIGLEC5	-2.40355	0.0260534
IL6R	-2.39914	0.0262967
SBNO2	-2.39574	0.0264852
ZNF707	-2.39188	0.0267012
ZNF410	-2.38995	0.0268099
TACR2	-2.38846	0.0268936
SMIM1	-2.38728	0.0269608
CYP7B1	-2.38562	0.0270548
TCF7L2	-2.3833	0.0271868
ROM1	-2.38133	0.0272995
UBE2C	-2.38023	0.0273625
KDM5A	-2.37308	0.0277762
DOCK7	-2.36578	0.0282046
MIR29C	-2.36563	0.0282134
GPR155	-2.36295	0.0283721
R3HCC1L	-2.36097	0.0284897
RBM8A	-2.36087	0.0284957
RAB22A	-2.36041	0.0285235
LINC01268	-2.35922	0.0285946
APBB1IP	-2.35833	0.0286476
KLC3	-2.35767	0.0286873
LOC102723373	-2.35562	0.0288103
ALCAM	-2.355	0.0288479
MANBA	-2.35096	0.0290924
KIF9	-2.3472	0.0293221
FAM120AOS	-2.34662	0.0293572
CARS	-2.34603	0.0293935
ACPP	-2.34349	0.0295501
ETF1	-2.34244	0.0296146
NSUN3	-2.34023	0.0297514
IQCE	-2.33919	0.0298162
CUTC	-2.33918	0.0298168
FARP1	-2.33861	0.029852
DEF8	-2.33644	0.0299876
PGM2	-2.33397	0.0301422
ATXN1	-2.33309	0.0301977
LINC01136	-2.33171	0.0302847
CTNS	-2.33131	0.03031
CCNH	-2.33088	0.0303372
ZNF574	-2.32237	0.0308794
IFNAR1	-2.32	0.0310318
SLC7A11	-2.31837	0.0311372
TLR9	-2.31691	0.0312321
TNFRSF1A	-2.30856	0.0317783
RPS15AP10	-2.3081	0.0318084
NEDD9	-2.30772	0.0318339
PREX1	-2.30718	0.0318695
HYAL1	-2.30649	0.0319148
CYP1B1-AS1	-2.30529	0.0319945
CWC22	-2.30454	0.0320445
UPF1	-2.29829	0.0324623
HILPDA	-2.29713	0.0325405
CEP19	-2.29629	0.0325968
OLIG2	-2.29431	0.032731
RNF216	-2.29306	0.0328156
PHF20	-2.29199	0.0328888
AGPAT9	-2.29085	0.0329661
SCARF1	-2.28905	0.0330893
ABR	-2.28801	0.0331606
LINC00641	-2.28654	0.0332615
KIAA0226L	-2.28399	0.0334375
FKBP1A	-2.2831	0.0334987
GIF	-2.28108	0.0336389
ZNF597	-2.27907	0.0337792
HCP5	-2.27393	0.0341392
SPP1	-2.27283	0.0342168
DENND3	-2.27238	0.0342491
INPP5D	-2.2723	0.0342543
TBX6	-2.27202	0.0342746
RNF19B	-2.2717	0.0342965
RASSF2	-2.27083	0.0343586
NFE2L2	-2.26566	0.0347269
KIAA0513	-2.26425	0.0348275
CLEC4A	-2.26252	0.0349519
NDEL1	-2.26202	0.034988
C16orf72	-2.26136	0.0350355
NOV	-2.25819	0.0352648
TIMP2	-2.25479	0.035513
C11orf42	-2.25381	0.0355846
PAK1	-2.25163	0.0357442
HCG27	-2.25101	0.0357895
YAF2	-2.24733	0.0360616
CPQ	-2.24436	0.0362826
FOXD4	-2.24422	0.0362926
LINC00877	-2.24295	0.0363873
ITFG1	-2.2422	0.0364431
LOC102723703	-2.23871	0.0367057
AGAP2	-2.23755	0.0367927
UBE2D2	-2.23348	0.0371008
EPHB1	-2.23096	0.0372933
IP6K1	-2.22826	0.0375
ZNF283	-2.22623	0.0376566
NAT1	-2.22474	0.0377713
CANT1	-2.22339	0.0378756
PSRC1	-2.22332	0.0378814
DOK3	-2.22225	0.0379639
ATP6V1C1	-2.22225	0.0379644
BCL10	-2.22105	0.0380578
PRH1	-2.22072	0.0380832
RAB19	-2.21773	0.0383166
LINC00909	-2.21643	0.0384188
SEMA4A	-2.2155	0.0384915
TNFSF14	-2.21546	0.0384945
TNFRSF10C	-2.21511	0.0385224
PIH1D2	-2.21439	0.038579
KCNJ2	-2.21358	0.0386432
CHPT1	-2.21325	0.0386692
IL10RB	-2.21103	0.038845
ABCA7	-2.20654	0.0392024
ZNF106	-2.20636	0.0392169
SYBU	-2.20606	0.0392408
ZNF765	-2.20528	0.0393034
SLC19A1	-2.20248	0.0395286
MUL1	-2.20145	0.0396117
FAM184B	-2.19991	0.0397358
LOC339803	-2.19964	0.0397574
ZC3H18	-2.19928	0.0397865
PLEKHO2	-2.19916	0.0397963
IWS1	-2.19846	0.0398534
TRIM25	-2.19842	0.0398564
SLC35G5	-2.19679	0.0399894
INPP5A	-2.19509	0.0401282
PAFAH1B2	-2.19443	0.0401819
RNF123	-2.19308	0.0402923
SCARNA20	-2.18857	0.0406642
CCSER1	-2.18592	0.0408831
DCAF12	-2.18466	0.0409886
RSRP1	-2.18328	0.0411034
USHBP1	-2.18288	0.0411368
CEP63	-2.18261	0.0411594
TTI2	-2.18168	0.041237
PLN	-2.18039	0.0413451
TM6SF1	-2.18026	0.041356
RFTN2	-2.18	0.0413777
EHBP1L1	-2.1794	0.0414283
GDI2	-2.17931	0.041436
LOC399715	-2.17882	0.0414776
MPZL1	-2.17835	0.041517
TBL1XR1	-2.17605	0.0417115
MYO1E	-2.17594	0.0417201
VPS37C	-2.17368	0.0419126
MAFG	-2.17307	0.0419639
MORF4L1	-2.17148	0.0420998
CDK15	-2.17074	0.0421628
ADORA3	-2.16954	0.0422658
GGNBP2	-2.16717	0.0424685
DNAJC5	-2.16684	0.0424974
IGLL1	-2.16667	0.0425123
SLC35B3	-2.16337	0.0427973
CAP1	-2.16232	0.0428877
ADAM19	-2.16155	0.042955
FGD4	-2.16086	0.0430152
BST1	-2.1598	0.0431069
MIR4257	-2.15973	0.0431129
IFNAR2	-2.15883	0.0431914
DRAM1	-2.15563	0.043472
VPS35	-2.1552	0.04351
P4HA1	-2.15348	0.0436615
LOC100129924	-2.14928	0.0440331
YWHAB	-2.14723	0.0442156
TLK2	-2.14612	0.0443149
ZSCAN9	-2.14524	0.0443936
NDST1	-2.1443	0.0444784
ANKRD11	-2.14311	0.0445853
MLNR	-2.14205	0.0446804
SRF	-2.14056	0.0448152
CBX7	-2.14003	0.0448633
MIR1250	-2.13957	0.0449043
STAT5A	-2.13949	0.0449118
RCSD1	-2.13924	0.0449344
METTL21EP	-2.1374	0.0451016
LOC100133315	-2.13578	0.0452488
TECPR2	-2.13509	0.0453118
SOD2	-2.13488	0.045331
NFIC	-2.13327	0.0454775
CREB5	-2.13203	0.0455919
B3GNT9	-2.13194	0.0455999
KIAA0040	-2.13059	0.0457242
ZEB2	-2.12711	0.0460449
KDM7A	-2.12649	0.0461021
ATG4C	-2.12506	0.0462347
BCORL1	-2.12328	0.046401
TNFRSF8	-2.12201	0.0465193
KIAA1257	-2.12187	0.0465322
GPR107	-2.12063	0.0466484
HSFX1	-2.11877	0.046823
LEP	-2.11873	0.0468265
FLII	-2.11745	0.0469474
SNORA71B	-2.11692	0.0469971
NFE2L1	-2.11673	0.0470149
RBBP5	-2.11643	0.0470431
KATNBL1	-2.11249	0.0474164
FAM65A	-2.10946	0.0477056
ORAI2	-2.10705	0.0479364
POLR3B	-2.10673	0.0479669
C12orf5	-2.10466	0.0481668
IVNS1ABP	-2.10332	0.048296
PAFAH1B1	-2.10214	0.0484102
PPM1H	-2.10058	0.0485612
RAB3D	-2.09451	0.0491546
LOC100288911	-2.09443	0.0491623
MPZL2	-2.09388	0.0492157
LINC00921	-2.08974	0.0496246
DGCR14	-2.08972	0.0496266
NLGN3	-2.08961	0.049638
IL1B	-2.08777	0.0498202
Down-regulated genes after exercise
ODC1	5.21882	4.16e-05
MEN1	5.08215	5.69e-05
ADTRP	4.8742	9.18e-05
LOC100131289	4.77944	0.000114318
TMEM41A	4.74956	0.000122506
RCN2	4.72271	0.000130371
LYSMD4	4.62545	0.000163387
POU6F1	4.6177	0.000166356
RHOB	4.57459	0.0001839
CLSTN1	4.49054	0.000223645
ERMARD	4.4771	0.000230765
CD3E	4.46787	0.000235781
HECTD3	4.4506	0.000245466
C11orf80	4.44858	0.000246626
MPV17	4.44716	0.000247442
SNRNP27	4.44291	0.000249909
UCP2	4.43929	0.00025203
ZNF48	4.42787	0.00025883
RGMB	4.33698	0.000319996
PCED1B-AS1	4.32296	0.000330643
NMUR1	4.32271	0.000330842
TOB1	4.31772	0.000334721
INTS5	4.30716	0.000343075
ABCA3	4.26703	0.000376802
VSIG1	4.25713	0.000385619
SLC25A35	4.25113	0.000391066
BDH1	4.22077	0.00041983
SLC22A17	4.16585	0.000477354
RPARP-AS1	4.16495	0.000478353
ANKRD16	4.15001	0.000495362
P3H4	4.14182	0.00050494
TSHZ2	4.12824	0.000521243
PPP1R3E	4.11476	0.000537936
CTLA4	4.10563	0.000549534
ZNF674-AS1	4.09542	0.000562823
CTC-338M12.4	4.09221	0.000567064
DUSP1	4.07093	0.000595998
DDIT4	4.0487	0.000627804
CYP4F35P	4.04296	0.000636287
STMN3	4.03501	0.000648223
MFGE8	3.99853	0.000705944
THEM4	3.99634	0.000709576
TRIM46	3.99298	0.000715172
SNHG3	3.98318	0.000731747
DDX12P	3.95373	0.000783887
ABL1	3.94323	0.000803371
DPP4	3.93832	0.000812639
HAUS5	3.92494	0.000838454
YWHAH	3.91694	0.000854285
SPOCK2	3.90877	0.000870752
TNFRSF25	3.90473	0.000879012
LRFN3	3.89931	0.000890214
CERCAM	3.89201	0.000905527
TNFRSF18	3.88888	0.000912166
PDDC1	3.87126	0.000950495
PRPF40B	3.87114	0.000950759
SPRYD7	3.86856	0.000956501
SMG1P2	3.85551	0.000986102
NSUN5P2	3.85307	0.000991738
RARG	3.85025	0.000998295
STAG3L3	3.84856	0.00100223
DDX11	3.84799	0.00100357
SLC25A5-AS1	3.84739	0.00100497
SRSF5	3.84153	0.00101881
SLC25A45	3.8384	0.0010263
ILF3-AS1	3.8287	0.00104979
CD2	3.82649	0.00105523
LINC00482	3.82298	0.0010639
PRKCQ-AS1	3.81933	0.00107302
LEF1	3.80754	0.00110295
CDC25B	3.80663	0.00110529
ABCF2	3.8065	0.00110563
CSNK2A2	3.80422	0.00111152
FBXL16	3.80213	0.00111696
ZRANB2	3.74974	0.00126212
FAM78A	3.74843	0.00126599
MTHFR	3.74541	0.00127493
LOC100506985	3.7414	0.00128691
KIFC2	3.74114	0.00128768
ZC3H12D	3.7401	0.00129082
INTS6-AS1	3.73749	0.00129868
CD5	3.73599	0.00130325
CCDC64	3.7116	0.00137943
FSTL3	3.70972	0.0013855
GRAP2	3.70899	0.00138786
CACNA1I	3.70414	0.00140363
AMIGO2	3.69904	0.00142039
MAL	3.69459	0.00143518
AGFG2	3.69457	0.00143524
PRF1	3.69335	0.00143935
KLC2	3.6915	0.00144556
PAXIP1-AS1	3.6878	0.00145806
KLF9	3.6827	0.00147548
RTP5	3.67268	0.00151028
CYB5RL	3.67093	0.00151645
APBB1	3.66767	0.001528
C22orf46	3.66496	0.00153765
IFT52	3.65991	0.00155584
APOBEC3H	3.64622	0.00160617
NPTX1	3.64591	0.00160734
LOC100132891	3.64059	0.00162735
RHOF	3.62319	0.00169453
NEAT1	3.61228	0.00173804
CD6	3.61076	0.00174418
C5orf66	3.60902	0.00175124
TMEM204	3.60232	0.00177872
TMEM261	3.59197	0.00182201
SAMD10	3.59073	0.00182725
HIP1R	3.5805	0.0018712
RPUSD4	3.57937	0.00187608
ITGA3	3.57878	0.00187868
SLC25A15	3.5755	0.00189302
SPIN3	3.57469	0.00189658
TRIB1	3.56817	0.0019255
NLGN2	3.55983	0.00196314
THOC1	3.55879	0.00196786
CIAPIN1	3.55649	0.00197841
ACTL6A	3.5485	0.00201541
AQP3	3.54543	0.00202981
FBXO2	3.54328	0.00203995
ABHD14B	3.54266	0.00204288
LDLRAP1	3.53318	0.00208826
COX10	3.53289	0.0020897
CHCHD7	3.53274	0.00209039
MXRA7	3.5322	0.00209303
EID2	3.524	0.0021332
TNK1	3.52319	0.00213717
DNAJC19	3.51131	0.00219681
C16orf58	3.50335	0.00223772
SPAG8	3.50158	0.0022469
PLEKHF1	3.49807	0.00226523
TAF9	3.4961	0.00227556
CDK2	3.4943	0.0022851
MYC	3.49338	0.00228997
IL24	3.48849	0.002316
SKAP1	3.48776	0.00231994
CES4A	3.48683	0.00232492
HOOK1	3.48553	0.00233191
MTA3	3.48438	0.00233817
GLUD1P3	3.46629	0.00243804
CD3D	3.46509	0.00244481
ATG9B	3.46441	0.00244868
FAM118A	3.4607	0.0024698
YARS	3.45836	0.00248315
TMEM229B	3.45723	0.00248968
MCM3AP-AS1	3.45358	0.00251077
LOC102606465	3.45213	0.00251921
CD8B	3.45034	0.00252962
RNF157	3.44907	0.00253708
MC1R	3.44649	0.00255223
DNAJA3	3.44495	0.00256132
DIS3L2	3.44485	0.00256193
UBQLN4	3.44032	0.0025889
MCF2L	3.4353	0.00261904
SIT1	3.43512	0.00262013
EPHA1	3.43488	0.00262162
CSTF3	3.43118	0.00264411
PI16	3.42907	0.00265702
LOC440300	3.42714	0.0026689
ZNF876P	3.42474	0.00268368
LTBP4	3.4243	0.00268646
LRRC41	3.42364	0.00269051
RBFA	3.42337	0.00269219
LINC00938	3.42029	0.0027114
NSUN5P1	3.41823	0.00272435
PCED1B	3.41761	0.00272827
LDHB	3.41047	0.00277358
RTN4R	3.40825	0.00278781
TTC16	3.40761	0.00279195
RPTOR	3.40589	0.00280301
OBSCN	3.39744	0.00285816
LANCL1	3.393	0.00288756
EXOG	3.39189	0.00289498
CCL28	3.38665	0.00293015
ZDHHC9	3.38614	0.00293359
KIAA0020	3.3855	0.00293796
PCSK7	3.38322	0.00295339
CSPP1	3.38295	0.00295525
CLN8	3.38212	0.00296093
EBNA1BP2	3.38145	0.00296547
NELL2	3.37981	0.00297674
FOS	3.37182	0.00303199
HEXA	3.36764	0.00306134
SEC61A1	3.36557	0.00307593
HARS	3.36471	0.00308204
LBH	3.36334	0.00309177
IL7R	3.36276	0.0030959
GOLGA8A	3.36198	0.00310148
TRAF1	3.35529	0.00314964
DNAAF5	3.35472	0.00315375
ALG8	3.35	0.00318816
TCF7	3.33531	0.00329776
RPAP2	3.33522	0.00329846
NCDN	3.3268	0.00336292
TMEM177	3.32582	0.00337048
LY9	3.32412	0.00338369
MAMSTR	3.32348	0.00338865
PCBP4	3.32231	0.00339775
NSA2	3.31609	0.00344669
KCNMB4	3.31312	0.00347028
FLYWCH1	3.31216	0.00347793
ATF7IP2	3.30749	0.00351543
BOD1	3.3039	0.00354448
ZAP70	3.30354	0.00354744
TNFSF9	3.29856	0.0035882
GPALPP1	3.29358	0.00362947
LOC728743	3.29318	0.0036328
ETV2	3.29155	0.00364639
CSNK1E	3.28619	0.00369154
GTF2H3	3.28403	0.00370987
NLE1	3.28374	0.00371228
NCR3	3.28299	0.00371866
SLC22A5	3.28033	0.00374144
UBASH3A	3.27578	0.00378069
HOPX	3.27403	0.00379584
CACNA1C-AS1	3.27111	0.00382134
DESI1	3.2682	0.0038469
ZNF324B	3.24538	0.00405331
ID2	3.24337	0.00407194
CFL2	3.24315	0.00407406
ARV1	3.24165	0.00408806
XCL2	3.24038	0.00409992
GOLGA8B	3.23843	0.0041182
LCK	3.23803	0.00412197
FAM136A	3.2358	0.00414313
TRAT1	3.23233	0.00417614
C17orf107	3.22455	0.00425106
FKTN	3.22238	0.0042722
SLC39A8	3.2184	0.00431122
ENO2	3.21739	0.00432116
C12orf66	3.20568	0.00443827
HCG8	3.20441	0.00445117
C14orf1	3.20372	0.00445815
TCTN3	3.19893	0.00450726
PARP3	3.19837	0.00451299
ZCCHC18	3.19724	0.0045246
MAP3K12	3.19226	0.00457637
C16orf95	3.18852	0.00461558
ITM2A	3.18797	0.00462128
CHTF8	3.18764	0.00462482
TRIM17	3.1866	0.0046358
LINC00861	3.18311	0.00467285
COL5A3	3.18222	0.00468232
SRSF2	3.18182	0.00468654
PRKAR1B	3.18126	0.00469254
PKN3	3.179	0.00471676
GALT	3.1789	0.00471788
MARS2	3.17673	0.00474133
ITGA10	3.17524	0.00475741
PKIA	3.1734	0.00477741
GOLGA7B	3.17327	0.00477884
PLEKHG2	3.17288	0.00478303
GEMIN8	3.17266	0.00478543
MSX2P1	3.17076	0.00480624
NDUFA5	3.16992	0.00481542
SEC31B	3.16845	0.00483159
CD3EAP	3.16469	0.00487312
ATP6V1C2	3.16341	0.00488735
C1orf216	3.16158	0.00490775
RSAD1	3.15477	0.00498449
PLCG1	3.1514	0.00502279
FAM102A	3.14913	0.00504886
FAM3C	3.14876	0.00505304
DMTN	3.1474	0.00506876
TMEM120B	3.14733	0.00506955
GZMA	3.14675	0.00507619
SLC43A1	3.14571	0.0050882
ZFYVE28	3.14385	0.00510986
TSPAN18	3.14313	0.00511824
EVL	3.14243	0.0051264
ZNF573	3.14103	0.00514268
ANK3	3.13943	0.00516144
EEF1E1	3.13614	0.00520017
LOC653160	3.13588	0.00520332
FOXD2-AS1	3.13537	0.00520929
FGFRL1	3.13479	0.00521622
SNX7	3.13391	0.00522663
ZNF683	3.12758	0.00530235
LRRC16B	3.12579	0.00532397
PNMA3	3.12538	0.00532892
GDF9	3.12507	0.00533272
MMP14	3.12101	0.00538203
RRN3P3	3.1142	0.00546596
NOP58	3.11273	0.00548419
GORASP2	3.11243	0.00548796
CD8A	3.10645	0.00556291
IDNK	3.10478	0.00558407
TMIGD2	3.10412	0.00559238
CCNI2	3.10367	0.00559807
ARL4A	3.10273	0.00561003
RRP7A	3.09871	0.00566145
LMF1	3.09602	0.00569602
HMGXB3	3.09489	0.00571065
RIC3	3.08972	0.005778
RLTPR	3.08914	0.00578562
TAS1R1	3.08535	0.00583542
NOG	3.08509	0.00583895
SLC41A3	3.08405	0.0058527
METTL23	3.08366	0.00585778
PEBP1	3.08207	0.00587898
RABL2B	3.08072	0.00589695
PDIA4	3.08006	0.00590583
ADH5	3.07767	0.00593779
TAF6L	3.07295	0.00600165
LOC100507283	3.07185	0.00601659
ZNF880	3.0718	0.00601722
FBF1	3.07027	0.00603807
HNF1A	3.06763	0.00607432
COLQ	3.06512	0.00610884
PELP1	3.06491	0.00611173
CD28	3.06424	0.00612105
NSUN6	3.06313	0.00613644
PPFIA3	3.06266	0.00614299
SCMH1	3.05984	0.00618232
ANO9	3.05391	0.00626568
LINC00987	3.05303	0.00627814
HTR3B	3.05151	0.00629983
GIMAP7	3.0505	0.00631425
RPS23	3.04934	0.00633079
OSBPL7	3.04789	0.00635152
VIPR1	3.04756	0.00635632
GDPD5	3.04701	0.00636412
TLE2	3.0453	0.00638874
LOC102723927	3.04434	0.00640265
SLC27A4	3.04427	0.00640364
FAM226A	3.04196	0.00643726
CCR4	3.04192	0.00643783
C11orf24	3.04058	0.00645731
MIR4697HG	3.03581	0.00652719
TCEAL1	3.03156	0.00659005
ULK3	3.02949	0.00662091
KLRG1	3.02826	0.00663939
LOC401010	3.02823	0.00663974
TUBG2	3.028	0.00664328
PAPLN	3.02733	0.00665325
CDR2	3.02603	0.00667282
ANAPC16	3.02457	0.00669477
XBP1	3.0215	0.00674132
CPSF1	3.02134	0.00674378
NUP43	3.02106	0.00674799
PRPS1	3.01895	0.00678021
MTFR2	3.01763	0.00680035
NUDCD2	3.01689	0.00681183
EIF3IP1	3.01542	0.00683441
CHAF1B	3.01269	0.00687657
EIF2D	3.01183	0.0068899
ASIC3	3.00794	0.00695056
AK1	3.00756	0.00695653
SIGMAR1	3.00709	0.00696384
YPEL1	3.00569	0.00698583
DVL2	3.00458	0.00700337
FGFBP2	3.00433	0.00700727
LINC00426	3.00286	0.00703052
PASK	3.00166	0.00704944
YWHAQ	2.99807	0.00710668
NR2C1	2.99581	0.00714299
THEM6	2.9929	0.00718983
HPCAL4	2.99264	0.00719399
AVEN	2.9872	0.0072826
MOCS2	2.98694	0.00728694
PGRMC2	2.98499	0.00731889
BLMH	2.9779	0.00743641
NUP210	2.97478	0.00748874
TNFRSF4	2.97411	0.0075
SUPV3L1	2.97382	0.007505
DDX51	2.97368	0.00750727
DCAF13	2.969	0.00758669
LOC171391	2.96738	0.00761431
AAR2	2.96597	0.00763847
ATP10A	2.96501	0.00765487
MRS2P2	2.96223	0.00770273
HIST1H2AM	2.96146	0.00771612
BTG2	2.96035	0.0077353
DGCR8	2.95899	0.00775905
LOC100131496	2.95888	0.00776092
PRKCQ	2.9579	0.00777803
NBPF3	2.95732	0.0077881
AGMAT	2.95652	0.0078021
LTBP3	2.95262	0.00787072
PNMA1	2.9524	0.00787447
MGST3	2.9514	0.00789228
LOC90784	2.95026	0.00791249
MIRLET7DHG	2.94901	0.00793464
SPON2	2.94767	0.00795849
LTA	2.94658	0.00797802
MAP4	2.94529	0.00800102
TESPA1	2.9444	0.00801711
NAT10	2.94408	0.00802286
RPS4X	2.94362	0.00803099
ITPR3	2.94251	0.00805103
ZNF550	2.94147	0.00806991
NOP56	2.94074	0.00808296
FBXO31	2.93967	0.00810236
LOC155060	2.93615	0.00816665
NIT2	2.93486	0.00819017
WNT10B	2.93395	0.00820689
MOGS	2.93323	0.00822021
LINC00526	2.92912	0.00829606
IER3IP1	2.92767	0.00832313
DDOST	2.92642	0.00834633
TC2N	2.92479	0.00837696
LOC100996286	2.92273	0.00841556
SORBS3	2.92254	0.00841919
ALDH18A1	2.92117	0.00844494
PCID2	2.92043	0.00845889
CKS1B	2.91965	0.00847364
AGK	2.91683	0.00852728
G0S2	2.91403	0.00858089
RASA3	2.91175	0.00862477
GPRASP1	2.90996	0.00865934
PNP	2.90968	0.00866472
CARNS1	2.90764	0.0087043
DNAJB1	2.90711	0.00871451
LOC101928307	2.90709	0.00871489
NSDHL	2.90407	0.00877389
CALM1	2.90017	0.00885071
HAR1A	2.89996	0.00885477
PAICS	2.89969	0.00886015
FLJ10038	2.8975	0.0089035
POLD2	2.89686	0.00891628
MLLT11	2.89554	0.00894258
ARL4C	2.89516	0.00895027
SPSB1	2.89387	0.00897601
ST6GALNAC6	2.89359	0.00898161
FBXL8	2.89253	0.00900283
ENOSF1	2.89143	0.00902488
DENND2D	2.89112	0.00903123
IFRD2	2.88893	0.00907551
SRSF11	2.88828	0.00908856
MRPL3	2.88782	0.00909794
PRSS30P	2.88722	0.00911005
UQCC1	2.88681	0.00911853
MORC2-AS1	2.88575	0.00914002
HPRT1	2.8848	0.00915936
ELOVL4	2.87879	0.0092828
STAG3L2	2.87789	0.00930142
CD3G	2.87468	0.00936833
SIRPG	2.87462	0.00936951
ZFR2	2.87399	0.00938268
HABP4	2.87397	0.00938319
GNB2L1	2.87329	0.00939733
CCR7	2.87227	0.00941869
SARDH	2.87173	0.00942992
EEF1G	2.86752	0.00951888
KRI1	2.86703	0.00952909
MAP4K1	2.86647	0.00954107
SUMF2	2.86261	0.0096233
ATP6V0E2-AS1	2.86014	0.00967649
CAMK4	2.85966	0.00968668
MAP3K8	2.85891	0.00970297
FLT3LG	2.85884	0.00970435
CNTNAP1	2.85696	0.00974511
PVRIG	2.8555	0.00977681
ATP13A2	2.8526	0.00984005
SMYD5	2.84954	0.00990704
ANXA1	2.84711	0.00996073
DSC1	2.84525	0.010002
ACER1	2.84477	0.0100127
SLAMF1	2.83959	0.0101285
PRIM1	2.83887	0.0101447
HIST1H2AG	2.83831	0.0101573
RABL2A	2.83671	0.0101933
PLD2	2.83603	0.0102089
PITRM1	2.83502	0.0102317
MIR27A	2.83465	0.0102402
EDAR	2.83452	0.0102431
URI1	2.83431	0.0102478
GNB5	2.8335	0.0102664
ACAD11	2.83232	0.0102933
GIMAP1-GIMAP5	2.83184	0.0103042
VAMP1	2.83155	0.0103108
KLRC1	2.83098	0.0103238
NOP16	2.83065	0.0103314
RMDN3	2.8287	0.0103762
CXCL8	2.82784	0.0103959
ITGB7	2.8249	0.010464
POMT2	2.8227	0.0105151
SLC38A5	2.82245	0.010521
COL6A2	2.82126	0.0105487
RAB11FIP5	2.82108	0.0105529
MUC1	2.81939	0.0105924
MDH1	2.81697	0.0106496
TRIAP1	2.81129	0.0107844
LOC100507387	2.81016	0.0108112
RPL3	2.8099	0.0108174
MCOLN2	2.80861	0.0108483
CCDC28B	2.808	0.010863
DLG4	2.80749	0.0108755
HIST1H3A	2.80633	0.0109033
ANKRD13B	2.80607	0.0109096
MST1P2	2.80586	0.0109147
LOC100996385	2.80516	0.0109316
CCDC25	2.80413	0.0109566
SDAD1	2.80371	0.0109667
CD40LG	2.80151	0.0110202
RCAN3	2.79688	0.0111336
ERBB2	2.79657	0.0111414
HEATR3	2.7962	0.0111504
C21orf62-AS1	2.79519	0.0111753
TMEM198B	2.79506	0.0111785
TRABD2A	2.79487	0.0111831
HNRNPA1L2	2.79445	0.0111935
EPHX2	2.79164	0.0112633
MRM1	2.79156	0.0112654
TTC39C	2.79042	0.0112936
SOX8	2.78956	0.0113151
ZNF345	2.78795	0.0113556
LOC100130872	2.78673	0.0113861
RPL10	2.78487	0.011433
SARS2	2.78382	0.0114596
ANXA2R	2.78298	0.0114809
PLEKHB1	2.78015	0.0115527
PPIEL	2.77974	0.0115631
KLF3-AS1	2.77855	0.0115937
ABCC10	2.77726	0.0116267
BAI2	2.77572	0.0116663
B3GAT1	2.77541	0.0116741
VWA9	2.77537	0.0116753
PRPF19	2.77419	0.0117057
FBXO44	2.7734	0.0117261
LOC148696	2.77234	0.0117535
MIAT	2.77112	0.0117851
RALGDS	2.77094	0.0117898
CCDC180	2.77068	0.0117966
SERPINH1	2.77002	0.0118137
SPN	2.76876	0.0118467
GALNT9	2.76574	0.0119258
TCF3	2.7648	0.0119504
QDPR	2.76185	0.0120284
FRMPD3	2.76149	0.0120379
SNRPA	2.76083	0.0120555
CBX3	2.75306	0.0122634
SUMO3	2.75011	0.0123432
TTC4	2.75009	0.012344
SNRPN	2.74992	0.0123486
LOC283710	2.74975	0.012353
GZMK	2.74806	0.0123991
FAHD1	2.74698	0.0124286
SUPT3H	2.74513	0.0124792
C3orf18	2.7445	0.0124966
CD27	2.74378	0.0125164
C5orf28	2.74253	0.0125508
OPTN	2.74041	0.0126094
RRP1B	2.73962	0.0126314
FDX1	2.73486	0.0127643
MMAB	2.7336	0.0127995
ZNF337	2.73308	0.0128141
KIAA1671	2.72998	0.0129017
POMGNT2	2.72936	0.0129193
ATP1A1	2.72912	0.012926
AEN	2.72876	0.0129362
DPH2	2.72839	0.0129468
SBK1	2.7267	0.012995
TTC13	2.72549	0.0130294
SNAP47	2.72463	0.013054
SEH1L	2.72446	0.013059
ELOVL6	2.72312	0.0130974
SNHG20	2.72288	0.0131043
ZNF204P	2.721	0.0131584
TCEA3	2.7195	0.013202
GZMH	2.71724	0.0132673
BCORP1	2.71088	0.0134536
MRPS35	2.70995	0.013481
CCR5	2.70714	0.0135644
STX18-AS1	2.70672	0.0135767
ILF3	2.70651	0.0135832
MAGEE1	2.70643	0.0135854
PDCD2	2.70539	0.0136163
PPP5C	2.70502	0.0136273
QTRT1	2.70234	0.0137076
HPS4	2.70229	0.0137091
CD96	2.70139	0.0137362
NAAA	2.70078	0.0137546
VN1R1	2.69969	0.0137873
SAMD3	2.69888	0.0138118
RPL15	2.69596	0.0139002
MDGA1	2.69557	0.0139122
STMN1	2.69543	0.0139163
A2MP1	2.69507	0.0139275
ADAM23	2.6928	0.0139966
EXTL2	2.69228	0.0140128
PEX26	2.69134	0.0140415
FAIM3	2.69005	0.0140811
LINC01237	2.68889	0.0141167
EEF1A1	2.6888	0.0141196
SLC16A11	2.68607	0.0142041
ZFP41	2.68605	0.0142046
RASSF4	2.68567	0.0142166
ADSL	2.68313	0.0142955
SMYD2	2.68294	0.0143016
C14orf169	2.68274	0.0143078
RUSC1	2.68066	0.0143729
LMAN2L	2.68046	0.0143794
CEP70	2.68036	0.0143824
CACNA1H	2.67936	0.0144138
MTUS1	2.6787	0.0144345
LINC00342	2.67821	0.0144499
RRS1	2.67679	0.014495
CDKN2AIPNL	2.67613	0.0145159
TMEM263	2.67467	0.014562
BIN1	2.67394	0.0145853
IKBKE	2.67356	0.0145973
N6AMT1	2.67309	0.0146124
SLC41A1	2.66893	0.0147457
HTATSF1	2.6689	0.0147464
DNHD1	2.66847	0.0147603
NDUFS4	2.66794	0.0147776
GRAP	2.66745	0.0147931
XYLT2	2.66715	0.0148029
TSPAN9	2.66634	0.014829
MFSD6	2.66334	0.0149263
HAPLN3	2.66301	0.0149371
DBH-AS1	2.66235	0.0149585
LINC01550	2.66229	0.0149605
TRMT61A	2.66196	0.0149713
FBXO10	2.6616	0.0149829
WNT7A	2.66132	0.0149922
DDX11L2	2.66056	0.0150171
PLG	2.66041	0.0150219
COQ10A	2.65976	0.0150431
PHACTR4	2.65729	0.0151244
LOC101927322	2.65597	0.0151678
ADIRF	2.65526	0.0151913
C17orf51	2.65334	0.0152549
NUGGC	2.65295	0.0152678
MAGEH1	2.65276	0.0152744
LMO7-AS1	2.64854	0.0154154
CDKN2C	2.64672	0.0154764
LOC101927181	2.6454	0.0155209
ZC2HC1A	2.64536	0.0155222
NXF3	2.64492	0.015537
DDX11L9	2.64135	0.0156583
KLRB1	2.64015	0.0156989
BMP1	2.64014	0.0156995
LAT	2.63989	0.0157079
C6orf203	2.63712	0.0158028
B3GALT2	2.63674	0.0158159
MIR22HG	2.63616	0.0158357
RWDD1	2.63572	0.0158508
CARD11	2.63499	0.0158761
SLC1A7	2.63298	0.0159453
UBE2D4	2.63291	0.0159478
LOC100288152	2.63264	0.0159572
MOCS1	2.63179	0.0159868
FBXL19	2.63157	0.0159945
RAB11FIP3	2.63073	0.0160235
SMPD4	2.62985	0.0160541
PROB1	2.62943	0.016069
AXIN2	2.62875	0.0160928
MRPS25	2.62871	0.0160939
TSPAN5	2.62869	0.0160947
ALG10B	2.62541	0.0162096
MGST1	2.62501	0.0162236
RWDD2A	2.62418	0.0162528
HECTD2	2.62221	0.0163224
CTBP1-AS2	2.62186	0.0163351
KAT2A	2.62064	0.0163783
GPD1L	2.61999	0.0164014
C19orf54	2.61983	0.0164069
AP5S1	2.61975	0.0164099
LOC100289511	2.61912	0.0164323
ZFP36	2.61835	0.0164598
IARS2	2.61783	0.0164785
ARF6	2.61549	0.0165622
LINC01311	2.61462	0.0165934
GPR56	2.61148	0.0167067
PITPNM2	2.61135	0.0167114
LRRC16A	2.61132	0.0167124
LOC101928150	2.61073	0.0167338
CLYBL	2.61052	0.0167413
GLO1	2.60965	0.0167729
LINC00892	2.60926	0.0167872
MRPL23-AS1	2.60926	0.0167873
PHYH	2.60867	0.0168088
KRT73-AS1	2.60818	0.0168264
TBX21	2.60567	0.0169182
OCIAD2	2.60535	0.0169297
ACYP1	2.60531	0.0169313
LPXN	2.60421	0.0169716
ZNF512	2.60378	0.0169875
ZNHIT6	2.60302	0.0170153
GP5	2.60205	0.0170513
COQ6	2.60094	0.0170922
ZNF575	2.60047	0.0171095
PRKRA	2.59878	0.0171723
SEC14L2	2.59847	0.0171837
FBLN5	2.59737	0.0172247
ZNF76	2.59716	0.0172323
SLFN14	2.59503	0.0173121
PODN	2.59306	0.0173858
DNAJB9	2.59206	0.0174233
SIX5	2.59191	0.0174292
UBFD1	2.59166	0.0174387
TRAF5	2.58999	0.0175015
ADAMTS10	2.58987	0.017506
NONO	2.58963	0.0175153
LPAR6	2.58902	0.0175381
TAF1C	2.5883	0.0175655
NNT-AS1	2.58822	0.0175686
RPL22	2.58736	0.0176012
SYNGAP1	2.587	0.0176148
PIGU	2.58698	0.0176156
ZBTB25	2.58695	0.0176168
HDHD2	2.58649	0.0176346
RBM19	2.58532	0.0176789
SEMA4C	2.58517	0.0176847
SMG1P5	2.58469	0.017703
NUP85	2.5831	0.0177641
DPY19L4	2.58309	0.0177642
IMMP1L	2.58243	0.0177896
C11orf49	2.58223	0.0177971
DNAAF2	2.57915	0.0179161
METTL10	2.57811	0.0179561
KLRK1	2.57655	0.0180167
TMEM143	2.57531	0.0180648
CTAGE7P	2.57491	0.0180807
LINC00667	2.57482	0.0180842
MAF	2.57056	0.018251
ANGPT2	2.57045	0.0182554
AIFM2	2.56961	0.0182883
PPP2R2B	2.56856	0.0183296
NDUFAF4	2.56833	0.018339
LMTK3	2.56705	0.0183894
FAM86C1	2.56672	0.0184027
HNRNPA0	2.56609	0.0184276
C1orf21	2.56546	0.0184526
RPA1	2.56454	0.0184892
CEP250	2.5645	0.0184905
CITED2	2.56393	0.0185136
PLEKHG5	2.56357	0.0185276
TMC8	2.56328	0.0185393
ABCB7	2.56328	0.0185394
UBE2G2	2.56264	0.018565
NAA40	2.55834	0.0187375
TRIM58	2.55765	0.0187653
NT5C3B	2.55686	0.0187972
ZC3H7B	2.55679	0.0188
GAS5	2.55665	0.0188057
FYN	2.55658	0.0188085
TARS2	2.55502	0.018872
NBR2	2.55482	0.01888
POLRMT	2.55397	0.0189146
C11orf45	2.55366	0.0189273
CAPN15	2.55302	0.018953
PER1	2.55261	0.0189697
UXS1	2.55231	0.0189823
CMKLR1	2.55212	0.0189897
CACNB3	2.55008	0.0190732
TMEM50B	2.54704	0.0191985
LDOC1	2.54517	0.0192757
HKDC1	2.54488	0.0192876
DPRXP4	2.54372	0.0193357
LOC101243545	2.54338	0.0193497
KCTD17	2.54324	0.0193558
NCL	2.54258	0.0193831
MDFIC	2.54139	0.0194326
ACSL6	2.54128	0.0194372
PEX11B	2.54124	0.0194389
SOCS3	2.54001	0.0194902
CHD1L	2.53847	0.0195549
DOCK9-AS2	2.53838	0.0195587
DCHS1	2.53796	0.0195763
ICOS	2.53764	0.0195897
EZR	2.5339	0.0197474
KCNC3	2.53358	0.0197612
TNNC1	2.53242	0.0198103
LOC102724094	2.53121	0.0198618
FAM153B	2.53061	0.0198875
CBY3	2.52903	0.0199551
CATIP-AS2	2.52858	0.0199742
IL20RB	2.52794	0.0200016
LPHN1	2.52781	0.020007
TMEM9B	2.52665	0.0200572
FAM122B	2.52633	0.0200705
GAS6-AS1	2.52579	0.0200939
PTGER4	2.52579	0.020094
RORC	2.52357	0.0201899
ABLIM2	2.52238	0.0202412
WDR59	2.52187	0.0202636
SRSF7	2.52062	0.0203176
XPNPEP2	2.5191	0.0203841
BDH2	2.51889	0.0203933
SPATA3-AS1	2.51868	0.0204023
HADH	2.51714	0.0204697
SLC25A23	2.51648	0.0204986
STX2	2.51624	0.0205089
LOC100131564	2.51579	0.0205287
ZBTB3	2.51578	0.0205294
PPIE	2.51486	0.0205695
LZTS2	2.51423	0.0205976
PTPN9	2.51351	0.0206292
ABCB8	2.51338	0.0206349
RNF26	2.51274	0.0206633
SMDT1	2.51217	0.0206885
FAM171A1	2.50953	0.0208058
GPX7	2.50931	0.0208152
LMAN1	2.50809	0.0208697
ATN1	2.50798	0.0208745
FKBP3	2.50747	0.0208972
SUSD4	2.5072	0.0209093
SLC25A26	2.50641	0.020945
RBM17	2.50526	0.0209964
SCARNA17	2.50448	0.0210314
PLEKHG4	2.50422	0.0210431
POLR2D	2.50321	0.0210883
CHST2	2.50308	0.0210942
RBBP7	2.50205	0.0211407
KRT72	2.50197	0.0211445
MRPS30	2.5014	0.0211702
LIG1	2.49778	0.0213345
CREM	2.49726	0.021358
LEF1-AS1	2.49716	0.0213628
LOC644762	2.49604	0.0214137
RNF207	2.49564	0.021432
SNUPN	2.49494	0.0214642
MCM3	2.4949	0.0214662
ACOT2	2.49459	0.02148
TTC31	2.49373	0.0215197
CDK20	2.49325	0.0215416
NR1D1	2.49315	0.0215462
BCL9L	2.49298	0.021554
COX10-AS1	2.49248	0.0215771
ARMCX5	2.49211	0.0215941
UBL4A	2.49208	0.0215957
TRMT2B	2.49052	0.0216673
PIGP	2.48887	0.0217436
TMEM147-AS1	2.48792	0.0217879
KCNIP2	2.48712	0.021825
ALS2CL	2.48676	0.0218419
MRTO4	2.48618	0.0218689
LOC100287015	2.48503	0.0219227
THEMIS	2.485	0.0219239
RTKN2	2.48416	0.0219631
PDGFB	2.4834	0.0219986
PIEZO1	2.481	0.0221114
INF2	2.48075	0.0221232
BCL11B	2.4804	0.0221396
SETMAR	2.47927	0.022193
ZNF558	2.47898	0.0222068
ATP1A3	2.47855	0.0222273
PFKP	2.4753	0.0223815
SH2B1	2.47356	0.0224646
STXBP6	2.47288	0.0224971
RAB15	2.47255	0.0225129
ACVR2B	2.47045	0.0226138
CBX3P2	2.47019	0.0226259
FEM1A	2.46839	0.0227129
SLC5A10	2.46705	0.0227778
TSTD3	2.46696	0.0227819
LOC100129534	2.46403	0.0229245
RPAP1	2.46323	0.0229631
PRKG2	2.46236	0.0230057
ADCY3	2.46236	0.0230059
C8orf33	2.4621	0.0230184
FXYD7	2.46109	0.0230681
RRP7B	2.46101	0.0230718
CCL5	2.46073	0.0230857
EMG1	2.45771	0.0232342
TMEM106C	2.45677	0.0232806
PGAP3	2.45642	0.0232978
CDC7	2.45584	0.0233266
GEMIN4	2.45496	0.0233701
DAK	2.45403	0.0234162
CENPK	2.45184	0.0235252
DNM1P46	2.44937	0.0236489
IL27RA	2.44792	0.0237219
TPD52	2.44689	0.0237737
FAM219B	2.44621	0.0238079
ANKRD36	2.4456	0.0238385
STK25	2.44534	0.0238516
PIGK	2.44407	0.0239158
NAT6	2.44383	0.0239284
SLC29A2	2.44359	0.0239402
GSTM3	2.44354	0.0239427
SNHG6	2.44268	0.0239866
ST6GALNAC1	2.44267	0.0239871
LINC00685	2.4425	0.0239955
TSEN15	2.4412	0.0240617
SLAMF6	2.44059	0.024093
KLHL35	2.43993	0.0241268
CD248	2.43865	0.0241921
TCERG1	2.43716	0.0242688
PTCH2	2.43631	0.0243124
TTC14	2.4362	0.024318
SSBP3	2.43557	0.0243504
FZD6	2.43439	0.0244111
NLRC3	2.4315	0.024561
CHIC1	2.43061	0.024607
LDOC1L	2.42804	0.0247411
ANKRD36B	2.428	0.0247436
ZNF382	2.42786	0.0247507
DDHD2	2.4271	0.0247905
RPL5	2.42688	0.0248022
FAM167B	2.4268	0.0248061
FAM24B	2.4254	0.0248798
MRAP	2.42508	0.0248964
SFT2D3	2.42455	0.0249244
MED24	2.42386	0.0249608
NSUN2	2.42373	0.0249674
PELI3	2.42263	0.0250259
ANKS6	2.42239	0.0250384
NACAP1	2.42237	0.0250392
EARS2	2.42165	0.0250777
AZIN2	2.42077	0.0251244
DHODH	2.41992	0.0251691
ARL17A	2.41956	0.0251885
DCAKD	2.41955	0.0251889
MECR	2.41859	0.0252403
LSS	2.41831	0.0252552
MLC1	2.41762	0.0252921
BCL2	2.41715	0.0253168
HNRNPA1	2.41687	0.0253318
GIMAP1	2.41595	0.0253812
SLC26A11	2.4155	0.0254053
CIRH1A	2.41521	0.0254207
ADAMTS1	2.41456	0.0254554
DDX56	2.41429	0.0254702
MXRA8	2.41419	0.0254753
SNORD32A	2.41406	0.0254826
LPAL2	2.41384	0.0254941
MRPS16	2.41377	0.0254982
THOP1	2.41346	0.0255151
PVT1	2.4109	0.0256532
ADA	2.4107	0.0256637
LTV1	2.41069	0.0256643
MBNL3	2.41009	0.0256965
EXOSC8	2.40905	0.0257533
PXMP4	2.40737	0.0258444
METAP2	2.40687	0.0258718
SNRPF	2.40606	0.0259162
ZNF419	2.40563	0.0259393
IMP4	2.40485	0.0259821
IKZF3	2.40483	0.0259833
GOLGA2P5	2.40374	0.0260428
MRPL46	2.40264	0.0261034
MAPKAPK5	2.40247	0.0261125
FBXW4P1	2.40246	0.0261131
ASMTL-AS1	2.40218	0.0261285
OSBPL3	2.4003	0.0262322
MVK	2.39747	0.0263892
SIAE	2.39707	0.0264111
KCTD11	2.39663	0.0264356
METTL2B	2.39604	0.0264683
IFFO2	2.39458	0.0265498
RPS8	2.39416	0.0265737
PNPLA7	2.3929	0.0266439
TTC39B	2.39216	0.0266856
ABCC6P1	2.39114	0.0267425
DNMT1	2.38884	0.0268725
ACTR1B	2.38864	0.0268834
CHMP7	2.38846	0.026894
LPAR5	2.38705	0.0269736
FANCD2OS	2.38539	0.0270679
LIM2	2.38529	0.0270736
AMDHD1	2.38461	0.0271122
ZC4H2	2.38385	0.0271555
LOC101928020	2.38338	0.0271826
TMEM203	2.38337	0.0271828
LLGL2	2.38288	0.027211
TNKS1BP1	2.38204	0.027259
CHD3	2.38157	0.0272857
C3orf35	2.38042	0.0273516
RAB29	2.3799	0.0273814
CCDC65	2.3796	0.0273989
MORC2	2.37917	0.0274236
RPL14	2.37784	0.0275003
PPP1R8	2.3773	0.0275313
ZNF37BP	2.37729	0.0275321
ADAMTSL5	2.3769	0.0275548
ZMYM3	2.37688	0.0275554
ZC3H15	2.37563	0.0276279
LINC01215	2.37488	0.0276715
RUNX3	2.37403	0.0277208
HIVEP3	2.37204	0.0278368
MTFP1	2.37124	0.0278836
LINC01128	2.37041	0.0279322
LOC101929224	2.36919	0.0280034
RPL13AP6	2.36858	0.0280393
TOMM5	2.36846	0.0280465
LRP8	2.36846	0.0280465
CCDC88C	2.36706	0.0281286
SH2D3A	2.36607	0.0281873
NGFRAP1	2.36482	0.0282609
USP5	2.36388	0.0283169
TULP3	2.36373	0.0283255
NOXO1	2.36235	0.0284077
LETMD1	2.36145	0.028461
FASN	2.3603	0.0285296
IL2RA	2.35921	0.0285948
RGS9BP	2.35857	0.0286334
H2AFY2	2.35853	0.0286357
LINC00936	2.35786	0.0286758
MRPL37	2.35784	0.0286772
FAM201A	2.35722	0.0287144
SCART1	2.35721	0.0287151
CNKSR1	2.35684	0.0287368
RPSAP58	2.35388	0.0289155
PDZD4	2.3538	0.0289201
PAK4	2.35323	0.0289548
RPL10A	2.35311	0.0289621
MSANTD3	2.35264	0.0289902
PTGS2	2.35257	0.0289947
LINC00471	2.35117	0.0290797
S100Z	2.3509	0.0290959
CDC23	2.35028	0.0291335
CHI3L2	2.34986	0.0291593
MCTS2P	2.3493	0.0291937
OR10G2	2.34905	0.0292085
NPDC1	2.34829	0.0292554
ZNF706	2.34826	0.0292569
LYRM4	2.34761	0.0292965
RPUSD2	2.34745	0.0293065
MRPL9	2.34679	0.029347
LOC441242	2.34658	0.0293596
FXYD2	2.34573	0.0294119
HOXB3	2.34566	0.0294164
COMMD7	2.34414	0.0295099
KLHL3	2.34411	0.0295117
ANXA6	2.34407	0.0295141
WDR86	2.34285	0.0295891
RFC4	2.34245	0.0296139
SLC25A53	2.34237	0.0296193
PCYT2	2.34155	0.0296696
LRRN3	2.34154	0.0296702
SRP68	2.34075	0.0297195
APOOL	2.3402	0.0297532
PIANP	2.3401	0.0297593
NMT2	2.3386	0.0298531
ZDHHC8	2.33829	0.0298722
TMEM220	2.33748	0.0299229
CCND2	2.33744	0.0299253
SPIDR	2.33738	0.029929
AK3	2.33634	0.0299938
SPATS2	2.33584	0.0300251
GTF2H4	2.33528	0.0300602
ODF2	2.33527	0.0300608
DDX54	2.33513	0.0300699
EI24	2.33402	0.0301392
ENO3	2.33314	0.0301946
NPTXR	2.33266	0.0302247
RBM3	2.33086	0.0303383
TARP	2.32956	0.0304203
LOC642846	2.32894	0.0304599
MAT2A	2.32815	0.0305098
FAM160B2	2.32687	0.0305912
YIPF2	2.32673	0.0306006
ZC3H12B	2.32603	0.030645
HTR6	2.32553	0.0306771
DGKA	2.32496	0.0307134
LIMS2	2.32486	0.03072
PCSK1N	2.32453	0.0307407
MSTO1	2.32338	0.0308143
KDF1	2.32334	0.0308172
WHSC1	2.32331	0.0308191
LOC101927391	2.32322	0.0308245
TSEN2	2.32063	0.0309913
ATAT1	2.32047	0.0310018
SLC25A48	2.32035	0.031009
DHRS4-AS1	2.32035	0.031009
TBCD	2.3203	0.0310122
TPMT	2.31556	0.0313194
MEG3	2.31485	0.0313657
ABHD14A	2.31441	0.0313947
C1orf159	2.31383	0.0314321
ALDH1B1	2.31363	0.0314452
DOCK9	2.31213	0.0315437
F2R	2.30893	0.0317536
LGALS3	2.30868	0.0317702
TRMT13	2.30858	0.0317767
IPO5	2.30692	0.0318868
ZNF529	2.30691	0.0318869
DEPDC1B	2.30673	0.031899
CCT6A	2.30605	0.0319442
NCOA5	2.30429	0.0320609
ZNF750	2.30387	0.0320887
NOL9	2.30387	0.0320891
ST8SIA1	2.30305	0.0321438
C12orf75	2.30154	0.0322441
IPO13	2.30154	0.0322444
WDR92	2.30134	0.0322579
ARRDC5	2.30119	0.0322678
CASQ1	2.30018	0.0323356
PLXDC1	2.29927	0.0323963
ABLIM1	2.29922	0.0323996
UCKL1-AS1	2.29745	0.0325191
CAD	2.29706	0.0325451
PRSS8	2.29623	0.0326014
LAPTM4B	2.29603	0.0326147
MYO1C	2.29584	0.0326275
DNAJB5-AS1	2.29494	0.0326882
TM4SF1	2.2946	0.0327111
GZMB	2.29417	0.0327407
RANBP1	2.29283	0.0328313
ACBD4	2.29051	0.0329894
ADM2	2.29009	0.0330182
PPIP5K1	2.28971	0.033044
TRIM61	2.28896	0.0330954
ANKRD35	2.28788	0.0331692
WDR60	2.28748	0.0331966
AMIGO1	2.28746	0.0331983
FBLN7	2.28691	0.033236
SERPINI1	2.28516	0.0333565
EXD3	2.28498	0.0333689
ARID5B	2.28458	0.0333966
DUSP8	2.28455	0.0333986
DDX1	2.28393	0.0334416
GIPC1	2.28352	0.0334699
ITK	2.28351	0.0334708
DERA	2.28248	0.0335417
AES	2.28229	0.0335549
LOC100507346	2.28213	0.0335659
POLE3	2.28123	0.0336288
RALA	2.28008	0.0337085
TMEM254	2.27983	0.0337263
RBMX	2.27972	0.033734
CMPK1	2.27914	0.0337744
FUT8	2.27902	0.0337828
ATP6V0E2	2.279	0.0337839
SNAP25	2.27896	0.0337866
LRRC8A	2.27796	0.0338566
AKAP1	2.27629	0.0339736
LRRC40	2.27441	0.0341054
MAMLD1	2.27371	0.0341552
SALL2	2.27241	0.034247
ACP1	2.27222	0.0342598
ACTN3	2.27191	0.0342818
RPL23A	2.27153	0.034309
LOC100288846	2.27039	0.0343899
RFPL2	2.27018	0.0344043
C1orf204	2.26812	0.034551
BPHL	2.2677	0.0345811
LIX1	2.26626	0.034684
HPS6	2.26566	0.0347267
BEND5	2.26449	0.0348108
FASLG	2.26387	0.0348549
HERC2P7	2.26362	0.0348728
PRNP	2.26222	0.0349735
CCT2	2.26219	0.0349756
BIVM	2.26128	0.0350413
TPTE2P5	2.26119	0.0350483
YWHAEP7	2.26004	0.0351311
CLEC2D	2.25916	0.035195
PHGDH	2.25877	0.0352231
C1orf177	2.25736	0.0353256
GRAMD3	2.25682	0.0353649
ZNF23	2.25615	0.0354136
ZNF540	2.25464	0.0355235
LDLR	2.25389	0.0355784
RPL4	2.2536	0.0355994
CD52	2.25357	0.0356022
CLCF1	2.25348	0.0356083
TIMM50	2.25347	0.035609
UBE2V1	2.25295	0.0356473
SLC7A1	2.25243	0.0356858
MED9	2.25238	0.0356889
CSRP1	2.24926	0.0359187
IL23A	2.2488	0.0359529
ZNF239	2.24858	0.0359687
AHSA2	2.24809	0.0360056
LOC101928053	2.2474	0.0360563
RCCD1	2.24508	0.036229
HNRNPDL	2.24489	0.0362426
CACNA2D2	2.24275	0.0364025
KRT73	2.2418	0.0364731
VSIG4	2.24175	0.0364773
PARP6	2.24145	0.0364998
ADAT2	2.2414	0.0365034
LINC00894	2.24075	0.036552
FBXO32	2.23965	0.036635
PPP1R3F	2.2393	0.0366609
UROS	2.23904	0.0366802
DKK3	2.23879	0.0366995
GTSCR1	2.23871	0.0367056
PHC1	2.23861	0.0367128
MCUR1	2.23852	0.0367195
LRRC75A-AS1	2.23852	0.0367199
EEF1B2	2.2384	0.0367291
IL2RB	2.23836	0.0367321
SIRT5	2.23752	0.036795
DPH5	2.23708	0.0368286
UBIAD1	2.23684	0.0368465
ZNF500	2.23633	0.0368848
KLF12	2.23593	0.0369151
SPRYD4	2.23551	0.0369469
AUTS2	2.23546	0.036951
CCR10	2.23509	0.0369793
CALR	2.23505	0.0369822
ZNF664	2.23405	0.037058
NUCKS1	2.23348	0.037101
C19orf84	2.23283	0.0371506
PRKRIR	2.23267	0.0371631
SHF	2.23242	0.0371818
ZNF138	2.23182	0.0372277
IGFBP2	2.23127	0.0372694
CTSW	2.23044	0.0373328
POLR2H	2.23038	0.0373376
PDGFRB	2.23002	0.0373655
FAM131B	2.22994	0.0373709
LIPA	2.22921	0.0374275
NTPCR	2.22883	0.0374565
CDCA4	2.2288	0.0374584
ANKRD26	2.2287	0.037466
ACAA2	2.22867	0.0374687
PRSS23	2.22803	0.0375179
PMS2P1	2.22802	0.0375185
ATP8B2	2.22703	0.0375949
LENG8	2.22656	0.0376306
POMGNT1	2.22613	0.0376637
RPL23P8	2.22473	0.0377719
KTI12	2.22317	0.0378929
MAPK11	2.22225	0.0379643
SLFN12L	2.22145	0.0380266
WDR76	2.22135	0.0380342
BYSL	2.22091	0.0380686
HERC2P9	2.22086	0.0380724
KCNJ14	2.21881	0.0382322
EID1	2.21871	0.03824
CYP4V2	2.21593	0.0384581
OSBPL5	2.21564	0.0384807
FCGBP	2.21552	0.0384901
EIF3E	2.21416	0.0385973
STARD9	2.21347	0.0386518
DANCR	2.21316	0.0386758
CATSPERG	2.21297	0.0386909
ZMYND12	2.21224	0.0387493
ZNF548	2.21185	0.0387799
SUPT7L	2.21163	0.0387971
NUPL2	2.21127	0.038826
NCALD	2.20977	0.0389447
FLT4	2.2093	0.0389823
RAN	2.20859	0.0390384
OTUD3	2.20631	0.039221
ATE1-AS1	2.20599	0.0392462
GPATCH1	2.20571	0.0392689
ZMYND19	2.20556	0.0392812
COPS8	2.20514	0.0393143
MCCC2	2.20461	0.0393567
PTPN7	2.20433	0.0393798
HN1L	2.20394	0.039411
B4GAT1	2.20382	0.0394203
LOC440311	2.20263	0.0395158
LOC100506123	2.20233	0.0395401
ZBTB7C	2.20118	0.0396333
TXLNA	2.20075	0.0396677
ARL2BP	2.20074	0.0396685
MLLT6	2.1992	0.0397935
TPT1	2.19843	0.0398555
TMEM109	2.19838	0.0398602
C20orf195	2.19822	0.0398727
VARS2	2.19721	0.0399549
CXCR6	2.19699	0.0399726
LETM1	2.19645	0.0400167
LOC100505530	2.19616	0.0400405
NAT9	2.19482	0.0401498
SMARCA2	2.19421	0.0402001
C12orf76	2.19377	0.0402359
ARMC2	2.19335	0.0402704
ATIC	2.19241	0.0403475
KCNA3	2.19165	0.0404095
HMGN5	2.19145	0.040426
SLC5A6	2.19123	0.0404443
ACTR6	2.1911	0.0404547
TTC3	2.19012	0.0405355
C20orf96	2.18989	0.0405549
VENTX	2.1892	0.0406121
CRSP8P	2.18871	0.0406522
NIPA1	2.18782	0.0407255
TPH1	2.18734	0.0407657
WARS2	2.18708	0.0407872
KLRF1	2.18682	0.040809
SLC29A3	2.18581	0.0408924
RPL11	2.18542	0.0409252
ALKBH2	2.1842	0.0410268
FAM127B	2.18411	0.0410342
BZRAP1	2.18349	0.0410854
EXOSC7	2.18331	0.0411007
FXN	2.18318	0.0411118
PHACTR3	2.18266	0.0411554
TMEM161B-AS1	2.1824	0.0411766
EXOSC2	2.18179	0.0412281
BEST4	2.18067	0.0413219
CHPF	2.18051	0.0413355
ETS1	2.18036	0.0413477
LINC01278	2.17874	0.0414837
CROT	2.17573	0.0417384
SLC39A14	2.17572	0.0417391
KIF13B	2.17548	0.0417591
TSEN54	2.175	0.0418
BAIAP2L2	2.17356	0.0419228
C21orf58	2.17207	0.0420491
GNAZ	2.1705	0.0421833
LOC100507195	2.17005	0.0422221
ECI2	2.16903	0.0423088
MYBL1	2.16889	0.042321
LINC00933	2.16877	0.0423316
LINC01023	2.16846	0.0423576
WDSUB1	2.16707	0.0424779
UBXN8	2.16654	0.0425231
EIF4B	2.16507	0.0426501
TSPAN17	2.16477	0.0426756
ZNF280B	2.16463	0.042688
MRPL18	2.16402	0.0427406
CRB3	2.16402	0.042741
TMSB15B	2.16382	0.0427576
MAPK7	2.16366	0.0427714
MYO19	2.16303	0.0428268
POLR1B	2.16285	0.0428423
REXO4	2.16274	0.0428514
VPS52	2.16242	0.0428794
LOC100268168	2.16236	0.0428847
SPTAN1	2.16149	0.0429598
DGCR9	2.16141	0.042967
CARF	2.1614	0.042968
MAGED1	2.16122	0.0429835
CISD3	2.16038	0.0430569
RBM15B	2.16013	0.0430782
MRI1	2.15956	0.0431285
LOC100506472	2.15643	0.0434019
FAM222A	2.15326	0.0436807
ZNF133	2.15296	0.0437072
ZNF75D	2.15294	0.0437089
LINC01125	2.15269	0.0437311
LAIR1	2.15237	0.0437599
PDCD1	2.15235	0.0437617
LRRC4B	2.15156	0.0438308
NPM1	2.1512	0.043863
TDRD3	2.15068	0.0439088
CD7	2.14963	0.0440025
ZNF767P	2.14856	0.0440972
CDK1	2.14807	0.0441415
LINC00494	2.14796	0.0441513
PPIA	2.14687	0.0442485
SOCS2	2.1461	0.0443172
SUCLG2-AS1	2.14564	0.0443582
XKRX	2.14563	0.0443588
GOT2	2.14534	0.0443846
KIF18B	2.145	0.0444153
ASB1	2.14445	0.0444646
CCDC51	2.14308	0.0445879
GP6	2.14297	0.0445978
CYCS	2.14215	0.0446719
SOAT2	2.14197	0.0446875
S100PBP	2.14115	0.0447615
NUDT10	2.14087	0.0447869
FCRL6	2.14086	0.0447878
PDIA6	2.14016	0.0448512
C10orf95	2.1394	0.0449198
TRIM65	2.13936	0.0449237
DZIP3	2.13855	0.0449968
SYTL2	2.13832	0.0450178
MESDC2	2.13797	0.0450496
SLC25A38	2.13785	0.0450605
LOC101927811	2.13718	0.0451213
HSPA8	2.13714	0.0451248
FAM153A	2.13664	0.0451706
AIMP1	2.13631	0.0452001
CXCR3	2.13589	0.0452381
CPE	2.1345	0.0453651
ZNF749	2.13375	0.0454343
WNT1	2.13373	0.045436
PEX14	2.13371	0.0454372
PNPO	2.13355	0.0454524
GLMN	2.13335	0.0454704
ZNF22	2.13268	0.0455321
NUF2	2.13252	0.0455465
ITGB3	2.13213	0.0455819
NEFL	2.13194	0.0455996
PAN2	2.13137	0.0456519
GATB	2.12951	0.0458233
BCR	2.129	0.0458699
ATP5G1	2.12853	0.0459133
DDX19B	2.12827	0.0459373
RASGRF2	2.12812	0.0459513
ITPRIPL1	2.12676	0.046077
KCNIP2-AS1	2.12671	0.0460818
SYT15	2.12668	0.0460845
SNORD58C	2.126	0.046148
BOD1L2	2.12529	0.0462137
CSNK1G2-AS1	2.12406	0.0463281
FAM84B	2.12378	0.0463539
EEF2	2.12376	0.0463564
CXCL1	2.12361	0.04637
C17orf96	2.12291	0.0464354
PRPS1L1	2.12261	0.0464631
NOL6	2.12205	0.0465159
HEMK1	2.12078	0.0466343
CAPN2	2.12069	0.0466424
CELSR3	2.11929	0.0467742
P2RX5	2.1192	0.046783
ICMT	2.11902	0.0467992
CACYBP	2.11851	0.0468473
TESK1	2.11811	0.0468849
ZNF789	2.11762	0.0469312
LOC100129461	2.11729	0.0469622
HIST1H4C	2.11599	0.047085
ZNF503-AS2	2.11584	0.0470989
DOLK	2.11532	0.0471481
SHPK	2.1149	0.0471884
MIR25	2.11457	0.0472191
CLRN1-AS1	2.1142	0.0472547
MELK	2.11401	0.0472721
POLR3E	2.11388	0.0472843
PHF6	2.11383	0.0472897
EBF4	2.11371	0.0473008
CD247	2.11352	0.0473188
ZNF534	2.11269	0.0473974
AK5	2.11268	0.0473987
PSKH1	2.11214	0.0474504
ARRDC1-AS1	2.11207	0.0474563
LINC01560	2.11115	0.0475441
DHCR24	2.11098	0.0475602
CISH	2.11001	0.0476533
LOC101927070	2.10914	0.047736
PWP2	2.10645	0.0479943
SMARCB1	2.1061	0.0480272
GRWD1	2.10591	0.0480459
ZNF549	2.10584	0.048053
PLXNA1	2.10525	0.0481091
PKD1	2.10497	0.048136
USP21	2.10282	0.0483438
DUSP7	2.10171	0.048452
COX16	2.1017	0.0484528
LOC101927839	2.10127	0.0484944
CCZ1B	2.10067	0.0485527
CUL4A	2.1004	0.0485783
NSMF	2.10019	0.0485993
ACSS1	2.09901	0.0487135
RAP1GDS1	2.09852	0.0487616
IVD	2.09844	0.0487698
USP14	2.09818	0.0487951
CATSPER2	2.09792	0.0488201
B4GALNT4	2.09783	0.0488293
CHN1	2.09675	0.0489343
CCR8	2.09655	0.048954
GATA3	2.09529	0.0490772
MYLK-AS1	2.09506	0.0490999
TRAPPC2B	2.09316	0.0492867
ORMDL3	2.09299	0.0493037
TTC12	2.0925	0.0493517
SLC16A13	2.09197	0.0494042
BMS1	2.0906	0.0495396
LOC100288123	2.08981	0.0496174
RPS20	2.08965	0.0496336
RPLP0	2.08941	0.0496576
RNVU1-19	2.08939	0.0496596
PON2	2.08836	0.0497611
CHEK2	2.08824	0.0497734
ZNF195	2.08775	0.0498218
FUBP1	2.08765	0.0498321
ZNF25	2.0872	0.0498773
SIGLEC17P	2.08712	0.0498845
HSBP1L1	2.08605	0.0499918
GPR15	2.08603	0.049993
