# Supplementary material for: Exercise Reverses Dysregulation of T-Cell-Related Function in Blood Leukocytes of Patients With Parkinson's Disease
Source: Front Neurol. 2020 Jan 28;10:1389. doi: 10.3389/fneur.2019.01389 (PMC6997272; doi:10.3389/fneur.2019.01389)
Supplement: Table S5 — KEGG analysis for differentially expressed genes after exercise. [file Table_5.XLSX]

## Sheet: Sheet1
Supplementary files:
Table S5. KEGG analysis for differentially expressed genes after exercise
Significantly over-represented KEGG pathways
KEGGID	Pvalue	ExpCount	Count	Term	Symbols
Up-regulated KEGG pathways after exercise
4380	0.000329719	3.206	11	Osteoclast differentiation	IFNAR1;IFNAR2;IFNGR1;IL1B;PIK3CD;PLCG2;SYK;TNF;TNFRSF1A;TYK2;SIRPA
4060	0.000891774	6.63742	16	Cytokine-cytokine receptor interaction	AMH;TNFRSF8;IFNAR1;IFNAR2;IFNGR1;IL1B;IL6R;IL10RB;LEP;TNF;TNFRSF1A;TNFSF14;TNFRSF10C;TNFRSF10B;IL18RAP;PLEKHO2
5160	0.00183534	3.35628	10	Hepatitis C	IFNAR1;IFNAR2;PDK1;PIK3CD;RXRA;TNF;TNFRSF1A;TRAF3;TYK2;PIAS1
4650	0.00205031	3.40637	10	Natural killer cell mediated cytotoxicity	IFNAR1;IFNAR2;IFNGR1;PAK1;PIK3CD;PLCG2;SYK;TNF;TNFRSF10C;TNFRSF10B
4620	0.00384977	2.55478	8	Toll-like receptor signaling pathway	IFNAR1;IFNAR2;IL1B;PIK3CD;SPP1;TNF;TRAF3;TLR9
4630	0.00528181	3.88226	10	Jak-STAT signaling pathway	IFNAR1;IFNAR2;IFNGR1;IL6R;IL10RB;LEP;PIK3CD;STAT5A;TYK2;PIAS1
4640	0.00625897	2.20412	7	Hematopoietic cell lineage	ANPEP;CD1E;IL1B;IL6R;ITGA1;ITGAM;TNF
4666	0.00891512	2.3544	7	Fc gamma R-mediated phagocytosis	INPP5D;LIMK2;PAK1;PIK3CD;PLCG2;SYK;WASF2
5143	0.0108221	0.87664	4	African trypanosomiasis	IL1B;PLCB2;TNF;TLR9
51	0.0119429	0.901687	4	Fructose and mannose metabolism	PFKFB3;SORD;MTMR1;C12orf5
4070	0.013034	1.95365	6	Phosphatidylinositol signaling system	INPP5A;INPP5D;PIK3C3;PIK3CD;PLCB2;PLCG2
562	0.0135526	1.42767	5	Inositol phosphate metabolism	INPP5A;PIK3C3;PIK3CD;PLCB2;PLCG2
4664	0.0138223	1.9787	6	Fc epsilon RI signaling pathway	INPP5D;PDK1;PIK3CD;PLCG2;SYK;TNF
5142	0.0150573	2.60487	7	Chagas disease (American trypanosomiasis)	IFNGR1;IL1B;PIK3CD;PLCB2;TNF;TNFRSF1A;TLR9
532	0.0167244	0.551031	3	Glycosaminoglycan biosynthesis - chondroitin sulfate	DSE;CHST11;CHST7
4210	0.0213598	2.17908	6	Apoptosis	IL1B;PIK3CD;TNF;TNFRSF1A;TNFRSF10C;TNFRSF10B
4920	0.027147	1.70319	5	Adipocytokine signaling pathway	LEP;RXRA;TNF;TNFRSF1A;CAMKK2
5120	0.027147	1.70319	5	Epithelial cell signaling in Helicobacter pylori infection	ATP6V1B2;ATP6V1C1;PAK1;PLCG2;F11R
4662	0.039172	1.87851	5	B cell receptor signaling pathway	INPP5D;PIK3CD;PLCG2;SYK;BCL10
4360	0.0424737	3.23104	7	Axon guidance	EPHB1;LIMK2;PAK1;SRGAP3;SEMA4D;SEMA4B;SEMA4A
5223	0.0454849	1.35253	4	Non-small cell lung cancer	PIK3CD;PLCG2;RXRA;TGFA
5145	0.0471158	3.30619	7	Toxoplasmosis	IFNGR1;IL10RB;PDK1;PIK3CD;TNF;TNFRSF1A;TYK2
Down-regulated KEGG pathways after exercise
4660	1.04e-06	8.15199	24	T cell receptor signaling pathway	CD3D;CD3E;CD3G;CD247;CD8A;CD8B;CD28;CD40LG;MAP3K8;CTLA4;FOS;FYN;ITK;LCK;PDCD1;PLCG1;PRKCQ;MAPK11;ZAP70;GRAP2;PAK4;LAT;ICOS;CARD11
5340	0.000178105	2.64185	10	Primary immunodeficiency	ADA;CD3D;CD3E;CD8A;CD8B;CD40LG;IL7R;LCK;ZAP70;ICOS
4060	0.00267277	20.0026	33	Cytokine-cytokine receptor interaction	ACVR2B;FASLG;CD27;CD40LG;CCR4;CCR5;CCR7;CCR8;FLT3LG;FLT4;CCR10;CXCR3;CXCL1;IL2RA;IL2RB;IL7R;CXCL8;LTA;PDGFB;PDGFRB;CCL5;XCL2;TNFRSF4;TNFRSF25;TNFSF9;TNFRSF18;CXCR6;EDAR;IL24;CLCF1;IL23A;IL20RB;CCL28
3010	0.00305565	6.8688	15	Ribosome	RPL10A;RPL3;RPL4;RPL5;RPL10;RPL11;RPL15;RPL22;RPL23A;RPLP0;RPS4X;RPS8;RPS20;RPS23;RPL14
4640	0.00575399	6.64236	14	Hematopoietic cell lineage	CD2;CD3D;CD3E;CD3G;CD5;CD7;CD8A;CD8B;FLT3LG;GP5;IL2RA;IL7R;ITGA3;ITGB3
3008	0.00639284	6.03851	13	Ribosome biogenesis in eukaryotes	CSNK2A2;PWP2;RAN;TAF9;BMS1;EMG1;NOP56;RRP7A;NOP58;NAT10;NOL6;CIRH1A;IMP4
100	0.0114747	1.43415	5	Steroid biosynthesis	DHCR24;LIPA;LSS;SOAT2;NSDHL
3420	0.01568	3.32118	8	Nucleotide excision repair	GTF2H3;GTF2H4;LIG1;POLD2;RFC4;RPA1;CUL4A;POLE3
3030	0.0163359	2.71733	7	DNA replication	LIG1;MCM3;POLD2;PRIM1;RFC4;RPA1;POLE3
62	0.0179581	0.603851	3	Fatty acid elongation in mitochondria	HADH;ACAA2;MECR
5217	0.020682	4.15147	9	Basal cell carcinoma	DVL2;TCF7;WNT1;WNT7A;WNT10B;AXIN2;FZD6;PTCH2;LEF1
3040	0.0286194	9.58613	16	Spliceosome	HNRNPA1;HSPA8;SRSF2;SRSF5;SRSF7;SNRPA;SNRPF;THOC1;PPIE;TCERG1;SNRNP27;PRPF40B;RBMX;PRPF19;RBM17;HNRNPA1L2
4146	0.0338869	5.96303	11	Peroxisome	EPHX2;MPV17;MVK;PEX14;PHYH;PEX11B;ECI2;PXMP4;ACSL6;CROT;PEX26
970	0.0453606	4.75532	9	Aminoacyl-tRNA biosynthesis	HARS;YARS;WARS2;SARS2;IARS2;VARS2;TARS2;MARS2;EARS2
