# Supplementary material for: Exercise Reverses Dysregulation of T-Cell-Related Function in Blood Leukocytes of Patients With Parkinson's Disease
Source: Front Neurol. 2020 Jan 28;10:1389. doi: 10.3389/fneur.2019.01389 (PMC6997272; doi:10.3389/fneur.2019.01389)
Supplement: Table S6 — GO annotations for differentially expressed genes after exercise. [file Table_6.XLS]

## Sheet: Sheet1
Supplementary files:
Table S6. GO annotations for differentially expressed genes after exercise
Significantly over-represented GO-annotations
GO.ID	Term	Significant	Expected	classicFisher	BH adjusted	Gene in Term
Up-regulated biological process after exercise
GO:0032103	positive regulation of response to external stimulus	13	3.74	0.0001	0.0442753	ADORA3;ATG7;IL1B;IL6R;NDEL1;PAFAH1B2;PPM1F;SCARF1;STAT5A;TLR9;TNF;TNFRSF1A;TNFSF14
GO:0019219	regulation of nucleobase-containing compound metabolic process	114	83.83	0.00011	0.0452879	ABCA7;ABR;ADORA3;AGAP2;AMH;ARAP3;ARHGEF2;ARRB1;ATXN1;BCL10;BCORL1;CAMKK2;CAP1;CBFA2T3;CBX7;CCNH;CCRN4L;CLK1;CNOT2;CREB5;CWC22;DENND3;DOCK7;ECD;ELL;FARP1;FGD4;FLII;FOXD4;FOXD4L1;FOXD4L3;GCM1;GDI2;GMIP;HDAC4;HERPUD1;HRH3;HSFX1;IFNAR2;IL1B;IWS1;KDM5A;KDM7A;LEP;MAFG;MAML1;MED6;MORF4L1;MYO9B;NDEL1;NFE2L1;NFE2L2;NFIC;NFXL1;NLRC4;NLRP3;NOTCH1;OLIG2;PADI2;PAFAH1B1;PHF20;PIAS1;PLN;POLR2A;POU5F1;PPM1F;PREX…
GO:0001817	regulation of cytokine production	23	9.7	0.00012	0.0452879	ARHGEF2;ARRB1;BCL10;BTN2A2;DTX4;HILPDA;IFNAR1;IL1B;IL6R;INPP5D;LEP;MUL1;NLRP3;POLR3B;RNF216;STAT5A;SYK;TLR9;TNF;TNFRSF1A;TNFRSF8;TRAF3;TRIM25
GO:0010646	regulation of cell communication	79	53.11	0.00012	0.0452879	ABCA7;ABR;ACPP;ADORA3;AGAP2;AGPAT9;ARAP3;ARHGEF2;ARRB1;ATG7;ATXN1;BCL10;C12orf5;CANT1;CHRM3;CHST11;CNOT2;CYP7B1;DENND3;DOCK7;EPHB1;FARP1;FGD4;FKBP1A;GDI2;GMIP;HCAR2;HRK;IFNAR1;IFNAR2;IFNGR1;IL1B;IL6R;INPP5D;ITGA1;IVNS1ABP;KREMEN1;LEP;MCC;MFN2;MUL1;MYO9B;NDEL1;NEK6;NFE2L2;NLGN3;NLRP3;NOTCH1;PADI2;PAFAH1B1;PAFAH1B2;PAK1;PIAS1;PLAU;POU5F1;PREX1;RASSF2;RGS16;SEMA4D;SOD2;SRF;SRGAP3;ST5;SYBU;SYK;TACR2;…
GO:0006955	immune response	47	26.99	0.00013	0.0452879	ABR;ADORA3;ARHGEF2;BCL10;BST1;CD1E;CD300LB;CLEC4A;DTX4;FKBP1A;IFNAR1;IFNAR2;IFNGR1;IGLL1;IL10RB;IL18RAP;IL1B;IL6R;INPP5D;ITGAM;MUL1;NLRC4;NLRP3;NOTCH1;PAK1;PIAS1;PIK3C3;PIK3CD;PLCG2;POLR3B;PTAFR;RNF19B;SBNO2;SEMA4A;SEMA4D;SIGLEC14;STAT5A;SYK;TLR9;TNF;TNFSF14;TRAF3;TRIM25;TYK2;UBE2D2;WASF2;YWHAB
GO:0080135	regulation of cellular response to stress	20	7.84	0.00013	0.0452879	ARHGEF2;ATG7;C12orf5;EPHB1;IL1B;MUL1;NDEL1;NEK6;NFE2L2;PAFAH1B1;PAFAH1B2;PAK1;SCARF1;SOD2;SPP1;SYK;TLR9;TNF;USP19;ZEB2
GO:0030595	leukocyte chemotaxis	11	2.85	0.00014	0.0468182	IL1B;IL6R;ITGA1;ITGAM;MYO9B;PADI2;PIK3CD;PREX1;SPP1;SYK;TNFSF14
GO:0032621	interleukin-18 production	3	0.12	0.00016	0.0510144	NLRP3;TLR9;TNF
GO:0050789	regulation of biological process	228	196.97	0.00016	0.0510144	ABCA7;ABR;ACPP;ADORA3;AGAP2;AGPAT9;ALCAM;AMH;ANPEP;APBB1IP;APOLD1;ARAP3;ARHGEF2;ARRB1;ATG7;ATP6V1B2;ATP6V1C1;ATXN1;ATXN2;BCL10;BCORL1;BTN2A2;C12orf5;CAMKK2;CANT1;CAP1;CBFA2T3;CBX7;CCNH;CCRN4L;CD300LB;CDK15;CEP63;CHPT1;CHRM3;CHST11;CLEC4A;CLK1;CNOT2;CREB5;CWC22;CYP7B1;CYTIP;DDIAS;DEF8;DENND3;DNAJC5;DOCK7;DOK3;DRAM1;DTX4;ECD;EHD1;ELL;EPHB1;ETF1;F11R;FARP1;FGD4;FKBP1A;FLII;FOXD4;FOXD4L1;FOXD4L3;FZR1…
GO:0044093	positive regulation of molecular function	52	31.25	0.00017	0.0510144	ABCA7;ABR;ADORA3;AGAP2;AMH;ARAP3;ARHGEF2;ARRB1;BCL10;CAP1;DENND3;DOCK7;FARP1;FGD4;FKBP1A;FZR1;GDI2;GMIP;HDAC4;HERPUD1;IL1B;IL6R;ITGA1;MUL1;MYO9B;NDEL1;NLGN3;NLRC4;NLRP3;PAK1;PLCB2;PPM1F;PREX1;PSRC1;RGS16;SEMA4D;SRF;SRGAP3;ST5;SYK;TCF7L2;TGFA;TIMP2;TLR9;TNF;TNFRSF10B;TOPORS;TRIM25;UBE2C;USP6;YWHAB;ZEB2
GO:0030593	neutrophil chemotaxis	7	1.19	0.00018	0.0510144	IL1B;ITGA1;ITGAM;PIK3CD;PREX1;SPP1;SYK
GO:0042108	positive regulation of cytokine biosynthetic process	7	1.19	0.00018	0.0510144	BCL10;IL1B;STAT5A;SYK;TLR9;TNF;TNFRSF8
GO:0035023	regulation of Rho protein signal transduction	13	3.98	0.00019	0.0510144	ABR;ARAP3;ARHGEF2;ARRB1;DOCK7;FARP1;FGD4;GMIP;MYO9B;NDEL1;PAFAH1B1;PREX1;SEMA4D
GO:0046578	regulation of Ras protein signal transduction	20	8.1	0.0002	0.0510144	ABR;AGAP2;ARAP3;ARHGEF2;ARRB1;DENND3;DOCK7;FARP1;FGD4;GDI2;GMIP;MFN2;MYO9B;NDEL1;PAFAH1B1;PREX1;SEMA4D;ST5;TIMP2;USP6
GO:0032675	regulation of interleukin-6 production	8	1.62	0.00021	0.0510144	ARHGEF2;ARRB1;IL1B;IL6R;INPP5D;TLR9;TNF;TNFRSF1A
GO:0060326	cell chemotaxis	13	4.02	0.00021	0.0510144	EPHB1;IL1B;IL6R;ITGA1;ITGAM;MYO9B;NOTCH1;PADI2;PIK3CD;PREX1;SPP1;SYK;TNFSF14
GO:0032319	regulation of Rho GTPase activity	12	3.49	0.00021	0.0510144	ABR;ARAP3;ARHGEF2;DOCK7;FARP1;FGD4;GMIP;MYO9B;NDEL1;PAFAH1B1;PREX1;SEMA4D
GO:0032321	positive regulation of Rho GTPase activity	11	2.99	0.00021	0.0510144	ABR;ARAP3;ARHGEF2;DOCK7;FARP1;FGD4;GMIP;MYO9B;NDEL1;PREX1;SEMA4D
GO:1990266	neutrophil migration	7	1.23	0.00022	0.0519386	IL1B;ITGA1;ITGAM;PIK3CD;PREX1;SPP1;SYK
GO:0009966	regulation of signal transduction	71	47.35	0.00024	0.0541395	ABCA7;ABR;ACPP;ADORA3;AGAP2;AGPAT9;ARAP3;ARHGEF2;ARRB1;ATXN1;BCL10;CANT1;CHST11;CNOT2;CYP7B1;DENND3;DOCK7;EPHB1;FARP1;FGD4;FKBP1A;GDI2;GMIP;HRK;IFNAR1;IFNAR2;IFNGR1;IL1B;IL6R;INPP5D;ITGA1;IVNS1ABP;KREMEN1;LEP;MCC;MFN2;MUL1;MYO9B;NDEL1;NEK6;NFE2L2;NLGN3;NLRP3;NOTCH1;PADI2;PAFAH1B1;PAK1;PIAS1;PLAU;POU5F1;PREX1;RASSF2;RGS16;SEMA4D;SOD2;SRGAP3;ST5;SYK;TCF7L2;TGFA;TIMP2;TLR9;TNF;TNFRSF10B;TNFRSF1A;TNF…
GO:0048518	positive regulation of biological process	113	84.56	0.00025	0.0554902	ABCA7;ABR;ACPP;ADORA3;AMH;ARHGEF2;ARRB1;ATG7;ATXN1;BCL10;C12orf5;CAMKK2;CANT1;CAP1;CBFA2T3;CCNH;CCRN4L;CD300LB;CHRM3;CNOT2;CREB5;CYP7B1;DOCK7;DTX4;EHD1;ELL;EPHB1;FGD4;FKBP1A;FZR1;GCM1;HCAR2;HDAC4;HERPUD1;HILPDA;HRH3;HRK;HYAL1;IFNAR1;IL1B;IL6R;INPP5D;ITGA1;ITGAM;KCNJ2;KDM5A;KDM7A;LEP;MAML1;MED6;MUL1;NDEL1;NEK6;NFE2L1;NFE2L2;NFIC;NLGN3;NLRC4;NLRP3;NOTCH1;OLIG2;PADI2;PAFAH1B1;PAFAH1B2;PAK1;PGGT1B;PI…
GO:0042089	cytokine biosynthetic process	9	2.1	0.00026	0.0554902	BCL10;IFNAR1;IL1B;INPP5D;STAT5A;SYK;TLR9;TNF;TNFRSF8
GO:0032717	negative regulation of interleukin-8 production	3	0.14	0.00027	0.0554902	ARRB1;IL6R;TLR9
GO:0002252	immune effector process	25	11.59	0.00027	0.0554902	ABR;ADORA3;BCL10;CD300LB;IFNAR1;IL10RB;IL1B;IL6R;INPP5D;MUL1;NLRP3;PAK1;PIK3CD;PLCG2;POLR3B;RNF19B;RNF216;SBNO2;SEMA4A;STAT5A;SYK;TNF;TRAF3;TRIM25;WASF2
GO:0006952	defense response	48	28.68	0.00027	0.0554902	ABR;ADORA3;ARHGEF2;BCL10;CD300LB;CLEC4A;DTX4;F11R;HCP5;HDAC4;HYAL1;IFNAR1;IFNAR2;IFNGR1;IL10RB;IL18RAP;IL1B;IL6R;ITGAM;MUL1;NDST1;NFE2L1;NLRC4;NLRP3;NOTCH1;PAK1;PIAS1;PIK3C3;PIK3CD;PLCG2;POLR3B;PTAFR;RNF19B;RNF216;SBNO2;SIGLEC14;SPP1;STAT5A;SYK;TLR9;TNF;TNFRSF1A;TRAF3;TRIM25;TYK2;UBE2D2;WASF2;YWHAB
GO:0051171	regulation of nitrogen compound metabolic process	114	85.73	0.00028	0.0566668	ABCA7;ABR;ADORA3;AGAP2;AMH;ARAP3;ARHGEF2;ARRB1;ATXN1;BCL10;BCORL1;CAMKK2;CAP1;CBFA2T3;CBX7;CCNH;CCRN4L;CLK1;CNOT2;CREB5;CWC22;DENND3;DOCK7;ECD;ELL;FARP1;FGD4;FLII;FOXD4;FOXD4L1;FOXD4L3;GCM1;GDI2;GMIP;HDAC4;HERPUD1;HRH3;HSFX1;IFNAR2;IL1B;IWS1;KDM5A;KDM7A;LEP;MAFG;MAML1;MED6;MORF4L1;MYO9B;NDEL1;NFE2L1;NFE2L2;NFIC;NFXL1;NLRC4;NLRP3;NOTCH1;OLIG2;PADI2;PAFAH1B1;PHF20;PIAS1;PLN;POLR2A;POU5F1;PPM1F;PREX…
GO:0043123	positive regulation of I-kappaB kinase/NF-kappaB signaling	11	3.11	0.0003	0.0582653	BCL10;CANT1;FKBP1A;IL1B;MUL1;NEK6;TLR9;TNF;TNFRSF10B;TNFRSF1A;TRIM25
GO:0051239	regulation of multicellular organismal process	65	42.78	0.00032	0.0614636	ABCA7;ACPP;ADORA3;APOLD1;ARHGEF2;ARRB1;ATXN2;BCL10;BTN2A2;CCRN4L;CHRM3;CNOT2;DOCK7;DTX4;EPHB1;HCAR2;HDAC4;HILPDA;HYAL1;IFNAR1;IL1B;IL6R;INPP5D;KCNJ2;LEP;MAFG;MCC;MUL1;NDEL1;NFE2L2;NLGN3;NLRP3;NOTCH1;OLIG2;PAFAH1B1;PLAU;PLN;POLR3B;POU5F1;PPM1F;PREX1;RASSF2;RNF216;RXRA;SCARF1;SEMA4A;SEMA4D;SLC9A1;SOX15;SPP1;SRF;STAT5A;SYK;TACR2;TBX6;TCF7L2;TIMP2;TLR9;TNF;TNFRSF1A;TNFRSF8;TRAF3;TRIM25;USP19;ZEB2
GO:0019222	regulation of metabolic process	151	120.92	0.00033	0.0614636	ABCA7;ABR;ADORA3;AGAP2;AMH;ANPEP;ARAP3;ARHGEF2;ARRB1;ATG7;ATXN1;ATXN2;BCL10;BCORL1;BTN2A2;C12orf5;CAMKK2;CAP1;CBFA2T3;CBX7;CCNH;CCRN4L;CLK1;CNOT2;CREB5;CWC22;DENND3;DOCK7;DRAM1;ECD;ELL;EPHB1;ETF1;FARP1;FGD4;FKBP1A;FLII;FOXD4;FOXD4L1;FOXD4L3;FZR1;GCM1;GDI2;GMIP;HCAR2;HDAC4;HERPUD1;HRH3;HSFX1;IFNAR2;IL1B;IL6R;INPP5D;ITGA1;IWS1;KDM5A;KDM7A;LEP;MAFG;MAML1;MED6;MORF4L1;MUL1;MYO9B;NDEL1;NFE2L1;NFE2L2;N…
GO:0042107	cytokine metabolic process	9	2.18	0.00034	0.0614636	BCL10;IFNAR1;IL1B;INPP5D;STAT5A;SYK;TLR9;TNF;TNFRSF8
GO:0043085	positive regulation of catalytic activity	45	26.6	0.00034	0.0614636	ABCA7;ABR;ADORA3;AGAP2;ARAP3;ARHGEF2;ARRB1;BCL10;CAP1;DENND3;DOCK7;FARP1;FGD4;FZR1;GDI2;GMIP;HERPUD1;IL1B;IL6R;ITGA1;MUL1;MYO9B;NDEL1;NLRC4;NLRP3;PAK1;PLCB2;PPM1F;PREX1;PSRC1;RGS16;SEMA4D;SRGAP3;ST5;SYK;TGFA;TIMP2;TLR9;TNF;TNFRSF10B;TOPORS;UBE2C;USP6;YWHAB;ZEB2
GO:0051130	positive regulation of cellular component organization	28	13.98	0.00039	0.0674421	ABCA7;ABR;ARRB1;CNOT2;EHD1;EPHB1;GCM1;HRK;HYAL1;IL1B;MUL1;NDEL1;NLGN3;NOTCH1;PAFAH1B1;PAK1;PPM1F;PPT1;PREX1;PSRC1;SCARF1;SEMA4D;SRF;TCF7L2;TGFA;TNF;WASF2;YWHAB
GO:0031347	regulation of defense response	23	10.52	0.00039	0.0674421	ABR;ADORA3;BCL10;IFNAR1;IFNAR2;IFNGR1;IL1B;ITGAM;MUL1;NLRC4;NLRP3;PIAS1;PIK3C3;POLR3B;RNF216;SBNO2;STAT5A;TLR9;TNF;TNFRSF1A;TRAF3;TYK2;UBE2D2
GO:0071260	cellular response to mechanical stimulus	7	1.35	0.0004	0.0674421	BCL10;IL1B;KCNJ2;TNFRSF10B;TNFRSF1A;TNFRSF8;TNFSF14
GO:0043122	regulation of I-kappaB kinase/NF-kappaB signaling	13	4.3	0.0004	0.0676585	BCL10;CANT1;FKBP1A;IL1B;MUL1;NEK6;NLRP3;TLR9;TNF;TNFRSF10B;TNFRSF1A;TNFSF14;TRIM25
GO:0065007	biological regulation	235	206.67	0.00042	0.0677164	ABCA7;ABR;ACPP;ADORA3;AGAP2;AGPAT9;ALCAM;AMH;ANKRD11;ANPEP;APBB1IP;APOLD1;ARAP3;ARHGEF2;ARRB1;ATG7;ATP6V1B2;ATP6V1C1;ATXN1;ATXN2;BCL10;BCORL1;BTN2A2;C12orf5;CAMKK2;CANT1;CAP1;CBFA2T3;CBX7;CCNH;CCRN4L;CD300LB;CDK15;CEP63;CHPT1;CHRM3;CHST11;CLEC4A;CLK1;CNOT2;CPQ;CREB5;CUTC;CWC22;CYP7B1;CYTIP;DDIAS;DEF8;DENND3;DNAJC5;DOCK7;DOK3;DRAM1;DTX4;ECD;EHD1;ELL;EPHB1;ETF1;F11R;FARP1;FGD4;FKBP1A;FLII;FOXD4;FOX…
GO:0007154	cell communication	147	117.61	0.00042	0.0677164	ABCA7;ABR;ACPP;ADORA3;AGAP2;AGPAT9;ALCAM;AMH;APBB1IP;ARAP3;ARHGEF2;ARRB1;ATG4C;ATG7;ATP6V1B2;ATP6V1C1;ATXN1;BCL10;C12orf5;CAMKK2;CANT1;CAP1;CEP63;CHRM3;CHST11;CLEC4A;CNOT2;CYP7B1;DEF8;DENND3;DNAJC5;DOCK7;DOK3;DTX4;EPHB1;F11R;FARP1;FGD4;FKBP1A;GDI2;GMIP;GPR132;GPR155;GPRC5D;HCAR2;HCAR3;HDAC4;HERPUD1;HILPDA;HRH3;HRK;IFNAR1;IFNAR2;IFNGR1;IL10RB;IL18RAP;IL1B;IL6R;INPP5D;ITGA1;ITGAM;ITGB4;IVNS1ABP;KCN…
GO:0032318	regulation of Ras GTPase activity	17	6.73	0.00045	0.0721068	ABR;AGAP2;ARAP3;ARHGEF2;DENND3;DOCK7;FARP1;FGD4;GDI2;GMIP;MYO9B;NDEL1;PAFAH1B1;PREX1;SEMA4D;ST5;USP6
GO:0045088	regulation of innate immune response	15	5.53	0.00047	0.0730551	BCL10;IFNAR1;IFNAR2;IFNGR1;ITGAM;MUL1;NLRC4;PIAS1;PIK3C3;POLR3B;STAT5A;TLR9;TRAF3;TYK2;UBE2D2
GO:0007165	signal transduction	134	105.51	0.00048	0.0730551	ABCA7;ABR;ACPP;ADORA3;AGAP2;AGPAT9;ALCAM;APBB1IP;ARAP3;ARHGEF2;ARRB1;ATP6V1B2;ATP6V1C1;ATXN1;BCL10;CAMKK2;CANT1;CAP1;CEP63;CHRM3;CHST11;CLEC4A;CNOT2;CYP7B1;DEF8;DENND3;DOCK7;DOK3;DTX4;EPHB1;F11R;FARP1;FGD4;FKBP1A;GDI2;GMIP;GPR132;GPR155;GPRC5D;HCAR2;HCAR3;HDAC4;HERPUD1;HRH3;HRK;IFNAR1;IFNAR2;IFNGR1;IL10RB;IL18RAP;IL1B;IL6R;INPP5D;ITGA1;ITGAM;ITGB4;IVNS1ABP;KREMEN1;LEP;MAML1;MBD4;MCC;MFN2;MLNR;MPZ…
GO:0006954	inflammatory response	24	11.37	0.00049	0.0735858	ABR;ADORA3;F11R;HDAC4;HYAL1;IL10RB;IL18RAP;IL1B;IL6R;ITGAM;NDST1;NFE2L1;NLRC4;NLRP3;NOTCH1;PIK3CD;PTAFR;SBNO2;SPP1;STAT5A;SYK;TLR9;TNF;TNFRSF1A
GO:0034097	response to cytokine	25	12.1	0.00051	0.0755493	ARHGEF2;DDIAS;HDAC4;HYAL1;IFNAR1;IFNAR2;IFNGR1;IL10RB;IL1B;IL6R;LEP;MUL1;NFE2L2;PADI2;PAFAH1B1;PGGT1B;PIAS1;PTAFR;SRF;STAT5A;TIMP2;TNF;TNFRSF1A;TRAF3;TYK2
GO:0023051	regulation of signaling	76	52.98	0.00053	0.0769149	ABCA7;ABR;ACPP;ADORA3;AGAP2;AGPAT9;ARAP3;ARHGEF2;ARRB1;ATXN1;BCL10;CANT1;CHRM3;CHST11;CNOT2;CYP7B1;DENND3;DOCK7;EPHB1;FARP1;FGD4;FKBP1A;GDI2;GMIP;HCAR2;HRK;IFNAR1;IFNAR2;IFNGR1;IL1B;IL6R;INPP5D;ITGA1;IVNS1ABP;KREMEN1;LEP;MCC;MFN2;MUL1;MYO9B;NDEL1;NEK6;NFE2L2;NLGN3;NLRP3;NOTCH1;PADI2;PAFAH1B1;PAK1;PIAS1;PLAU;POU5F1;PREX1;RASSF2;RGS16;SEMA4D;SOD2;SRF;SRGAP3;ST5;SYBU;SYK;TACR2;TCF7L2;TGFA;TIMP2;TLR9…
GO:0097529	myeloid leukocyte migration	9	2.32	0.00054	0.0769149	IL1B;IL6R;ITGA1;ITGAM;MYO9B;PIK3CD;PREX1;SPP1;SYK
GO:0007159	leukocyte cell-cell adhesion	6	1.03	0.00054	0.0769149	IL1B;ITGAM;LEP;SEMA4D;SYK;TNF
GO:0042035	regulation of cytokine biosynthetic process	8	1.88	0.00058	0.0790364	BCL10;IL1B;INPP5D;STAT5A;SYK;TLR9;TNF;TNFRSF8
GO:0051056	regulation of small GTPase mediated signal transduction	21	9.49	0.0006	0.0790364	ABR;AGAP2;ARAP3;ARHGEF2;ARRB1;DENND3;DOCK7;FARP1;FGD4;GDI2;GMIP;MFN2;MYO9B;NDEL1;PAFAH1B1;PREX1;SEMA4D;SRGAP3;ST5;TIMP2;USP6
GO:0030166	proteoglycan biosynthetic process	6	1.05	0.0006	0.0790364	CANT1;CHST11;CHST7;DSE;NDST1;TCF7L2
GO:0032677	regulation of interleukin-8 production	6	1.05	0.0006	0.0790364	ARRB1;BCL10;IL1B;IL6R;TLR9;TNF
GO:0007265	Ras protein signal transduction	22	10.18	0.00061	0.0790364	ABR;AGAP2;ARAP3;ARHGEF2;ARRB1;DENND3;DOCK7;DOK3;FARP1;FGD4;GDI2;GMIP;MFN2;MYO9B;NDEL1;PAFAH1B1;PREX1;SEMA4D;ST5;TIMP2;USP6;YWHAB
GO:0032320	positive regulation of Ras GTPase activity	15	5.68	0.00062	0.0790364	ABR;ARAP3;ARHGEF2;DENND3;DOCK7;FARP1;FGD4;GDI2;GMIP;MYO9B;NDEL1;PREX1;SEMA4D;ST5;USP6
GO:0051956	negative regulation of amino acid transport	3	0.18	0.00063	0.0790364	HRH3;LEP;TNF
GO:0001959	regulation of cytokine-mediated signaling pathway	8	1.9	0.00063	0.0790364	IFNAR1;IFNAR2;IFNGR1;MUL1;PADI2;PAFAH1B1;PIAS1;TYK2
GO:0080090	regulation of primary metabolic process	137	109.06	0.00065	0.0803295	ABCA7;ABR;ADORA3;AGAP2;AMH;ANPEP;ARAP3;ARHGEF2;ARRB1;ATG7;ATXN1;ATXN2;BCL10;BCORL1;CAMKK2;CAP1;CBFA2T3;CBX7;CCNH;CCRN4L;CLK1;CNOT2;CREB5;CWC22;DENND3;DOCK7;ECD;ELL;ETF1;FARP1;FGD4;FKBP1A;FLII;FOXD4;FOXD4L1;FOXD4L3;FZR1;GCM1;GDI2;GMIP;HCAR2;HDAC4;HERPUD1;HRH3;HSFX1;IFNAR2;IL1B;IL6R;INPP5D;ITGA1;IWS1;KDM5A;KDM7A;LEP;MAFG;MAML1;MED6;MORF4L1;MUL1;MYO9B;NDEL1;NFE2L1;NFE2L2;NFIC;NFXL1;NLRC4;NLRP3;NOTCH…
GO:0071621	granulocyte chemotaxis	7	1.47	0.00067	0.0820719	IL1B;ITGA1;ITGAM;PIK3CD;PREX1;SPP1;SYK
GO:1903036	positive regulation of response to wounding	8	1.94	0.00072	0.085922	ADORA3;IL1B;NDEL1;SCARF1;STAT5A;TLR9;TNF;TNFRSF1A
GO:0007266	Rho protein signal transduction	13	4.59	0.00074	0.085922	ABR;ARAP3;ARHGEF2;ARRB1;DOCK7;FARP1;FGD4;GMIP;MYO9B;NDEL1;PAFAH1B1;PREX1;SEMA4D
GO:0032715	negative regulation of interleukin-6 production	4	0.42	0.00075	0.085922	ARRB1;TLR9;TNF;TNFRSF1A
GO:0048522	positive regulation of cellular process	101	75.87	0.00075	0.085922	ABCA7;ABR;ACPP;ADORA3;ARHGEF2;ARRB1;ATG7;ATXN1;BCL10;C12orf5;CAMKK2;CANT1;CAP1;CBFA2T3;CCNH;CCRN4L;CD300LB;CREB5;CYP7B1;DOCK7;EHD1;ELL;EPHB1;FGD4;FKBP1A;FZR1;GCM1;HCAR2;HDAC4;HERPUD1;HILPDA;HRH3;HRK;HYAL1;IFNAR1;IL1B;IL6R;INPP5D;ITGA1;KCNJ2;KDM5A;KDM7A;LEP;MAML1;MED6;MUL1;NDEL1;NEK6;NFE2L1;NFE2L2;NFIC;NLGN3;NLRC4;NLRP3;NOTCH1;OLIG2;PADI2;PAFAH1B1;PAFAH1B2;PAK1;PGGT1B;PIAS1;POLR2A;POU5F1;PPM1F;PRE…
GO:0006796	phosphate-containing compound metabolic process	96	71.35	0.00075	0.085922	ABCA7;ABCC5;ABR;ACPP;ADORA3;AGAP2;AGPAT9;ARAP3;ARHGEF2;ARRB1;ATP6V1B2;ATXN1;BCL10;C12orf5;CAMKK2;CAP1;CCNH;CDK15;CHPT1;CLK1;CTNS;DENND3;DHX8;DNAH17;DOCK7;DUSP13;EHD1;ELL;EPHB1;FARP1;FASTKD5;FGD4;FKBP1A;GDI2;GMIP;HERPUD1;HRH3;IL1B;IL6R;INPP5A;INPP5D;IP6K1;ITGA1;KIF9;LEP;LIMK2;MAML1;MBD4;MFN2;MTMR1;MUL1;MYO1E;MYO9B;NDEL1;NDST1;NEK6;NMNAT1;PAFAH1B1;PAK1;PDK1;PFKFB3;PGM2;PIK3C3;PIK3CD;PLCB2;PLCG2;PLN…
GO:0045787	positive regulation of cell cycle	9	2.44	0.00078	0.0886843	IL1B;PAFAH1B1;PGGT1B;PSRC1;SOX15;STAT5A;TGFA;TNF;USP22
GO:0035303	regulation of dephosphorylation	9	2.46	0.00083	0.0888346	ELL;FARP1;FKBP1A;ITGA1;PPP6R3;SEMA4D;SMG7;TNF;YWHAB
GO:0050663	cytokine secretion	9	2.48	0.00088	0.0888346	BTN2A2;IFNAR1;NLRC4;NLRP3;NOTCH1;RNF19B;SYK;TLR9;TNF
GO:0051092	positive regulation of NF-kappaB transcription factor activity	9	2.48	0.00088	0.0888346	AMH;ARHGEF2;BCL10;IL1B;NLRC4;NLRP3;TLR9;TNF;TRIM25
GO:0048679	regulation of axon regeneration	3	0.2	0.00088	0.0888346	NDEL1;SCARF1;SPP1
GO:0070570	regulation of neuron projection regeneration	3	0.2	0.00088	0.0888346	NDEL1;SCARF1;SPP1
GO:0009889	regulation of biosynthetic process	103	78.07	0.00089	0.0888346	ABCA7;ADORA3;AMH;ARHGEF2;ARRB1;ATXN1;ATXN2;BCL10;BCORL1;CAMKK2;CAP1;CBFA2T3;CBX7;CCNH;CCRN4L;CNOT2;CREB5;ECD;ELL;ETF1;FLII;FOXD4;FOXD4L1;FOXD4L3;GCM1;HDAC4;HRH3;HSFX1;IFNAR2;IL1B;IL6R;INPP5D;IWS1;KDM5A;KDM7A;LEP;MAFG;MAML1;MED6;MORF4L1;NFE2L1;NFE2L2;NFIC;NFXL1;NLRC4;NLRP3;NOTCH1;OLIG2;PADI2;PDK1;PGGT1B;PHF20;PIAS1;POLR2A;POU5F1;PPM1F;PPP1R3B;PSRC1;RBBP5;RBM8A;RXRA;SAP30L;SBNO2;SEMA4D;SOD2;SOX15;S…
GO:0051345	positive regulation of hydrolase activity	30	16.22	0.00089	0.0888346	ABCA7;ABR;AGAP2;ARAP3;ARHGEF2;ARRB1;BCL10;DENND3;DOCK7;FARP1;FGD4;GDI2;GMIP;HERPUD1;ITGA1;MUL1;MYO9B;NDEL1;NLRC4;NLRP3;PLCB2;PPM1F;PREX1;RGS16;SEMA4D;SRGAP3;ST5;TNF;TNFRSF10B;USP6
GO:0002444	myeloid leukocyte mediated immunity	6	1.13	0.0009	0.0888346	ABR;ADORA3;CD300LB;IL6R;PIK3CD;SYK
GO:0032637	interleukin-8 production	6	1.13	0.0009	0.0888346	ARRB1;BCL10;IL1B;IL6R;TLR9;TNF
GO:0070887	cellular response to chemical stimulus	65	44.48	0.00092	0.0888346	ABR;ARHGEF2;ARRB1;ATG7;ATP6V1B2;ATP6V1C1;CD300LB;CHST11;CYP7B1;DDIAS;EHD1;EPHB1;F11R;FGD4;FKBP1A;GSTT1;HERPUD1;HYAL1;IFNAR1;IFNAR2;IFNGR1;IL10RB;IL1B;IL6R;ITGA1;ITGAM;LEP;MUL1;MYO9B;NAT1;NDST1;NFE2L2;NLRP3;NOTCH1;PADI2;PAFAH1B1;PAK1;PDK1;PIAS1;PIK3C3;PIK3CD;PPM1F;PREX1;PTAFR;RXRA;SLC18A2;SLC35B3;SOD2;SPP1;SRF;STAT5A;SYBU;SYK;TCF7L2;TIMP2;TLR9;TNF;TNFRSF1A;TNFSF14;TRAF3;TYK2;UBE2D2;USP19;YWHAB;ZNF…
GO:0016311	dephosphorylation	18	7.82	0.00093	0.0888346	ACPP;C12orf5;DUSP13;ELL;FARP1;FKBP1A;INPP5A;INPP5D;ITGA1;MTMR1;PFKFB3;PPM1F;PPM1H;PPP6R3;SEMA4D;SMG7;TNF;YWHAB
GO:0060759	regulation of response to cytokine stimulus	8	2.02	0.00094	0.0888346	IFNAR1;IFNAR2;IFNGR1;MUL1;PADI2;PAFAH1B1;PIAS1;TYK2
GO:0032755	positive regulation of interleukin-6 production	5	0.77	0.00095	0.0888346	ARHGEF2;IL1B;IL6R;TLR9;TNF
GO:0045123	cellular extravasation	5	0.77	0.00095	0.0888346	ITGA1;ITGAM;LEP;PIK3CD;TNF
GO:0045668	negative regulation of osteoblast differentiation	5	0.77	0.00095	0.0888346	CCRN4L;HDAC4;NOTCH1;SEMA4D;TNF
GO:0061383	trabecula morphogenesis	5	0.77	0.00095	0.0888346	FKBP1A;NOTCH1;SBNO2;SEMA4D;SRF
GO:0007249	I-kappaB kinase/NF-kappaB signaling	13	4.73	0.00097	0.0888346	BCL10;CANT1;FKBP1A;IL1B;MUL1;NEK6;NLRP3;TLR9;TNF;TNFRSF10B;TNFRSF1A;TNFSF14;TRIM25
GO:0071214	cellular response to abiotic stimulus	13	4.75	0.00101	0.0888346	ARHGEF2;BCL10;DDIAS;HYAL1;IL1B;KCNJ2;RCSD1;SLC9A1;TLK2;TNFRSF10B;TNFRSF1A;TNFRSF8;TNFSF14
GO:0006351	transcription, DNA-templated	92	68.44	0.00105	0.0888346	AMH;ARHGEF2;ARRB1;ATXN1;BCL10;BCORL1;CAMKK2;CBFA2T3;CBX7;CCNH;CCRN4L;CNOT2;CREB5;ECD;ELL;FLII;FOXD4;FOXD4L1;FOXD4L3;GCM1;HDAC4;HSFX1;IFNAR2;IL1B;IVNS1ABP;IWS1;KDM5A;KDM7A;LEP;MAFG;MAML1;MED6;MORF4L1;NFE2L1;NFE2L2;NFIC;NFXL1;NLRC4;NLRP3;NOTCH1;OLIG2;PADI2;PHF20;PHRF1;PIAS1;POLR2A;POLR3B;POU5F1;PPM1F;PPP1R10;PSRC1;RBBP5;RBM8A;RXRA;SAP30L;SBNO2;SEMA4D;SOD2;SOX15;SRF;SSBP2;STAT5A;TBL1XR1;TBX6;TCF7L2;…
GO:0002446	neutrophil mediated immunity	4	0.46	0.00107	0.0888346	ABR;CD300LB;IL6R;SYK
GO:0042346	positive regulation of NF-kappaB import into nucleus	4	0.46	0.00107	0.0888346	IL1B;TLR9;TNF;TNFSF14
GO:0042345	regulation of NF-kappaB import into nucleus	5	0.79	0.00107	0.0888346	IL1B;NLRP3;TLR9;TNF;TNFSF14
GO:0042348	NF-kappaB import into nucleus	5	0.79	0.00107	0.0888346	IL1B;NLRP3;TLR9;TNF;TNFSF14
GO:0097530	granulocyte migration	7	1.6	0.00107	0.0888346	IL1B;ITGA1;ITGAM;PIK3CD;PREX1;SPP1;SYK
GO:1900542	regulation of purine nucleotide metabolic process	26	13.49	0.0011	0.0888346	ABCA7;ABR;ADORA3;AGAP2;ARAP3;ARHGEF2;ARRB1;CAP1;DENND3;DOCK7;FARP1;FGD4;GDI2;GMIP;HRH3;MYO9B;NDEL1;PAFAH1B1;PLN;PREX1;RGS16;SEMA4D;SRGAP3;ST5;TIMP2;USP6
GO:0051240	positive regulation of multicellular organismal process	24	12.06	0.0011	0.0888346	ABCA7;ADORA3;ARHGEF2;BCL10;CHRM3;DTX4;HILPDA;IFNAR1;IL1B;IL6R;LEP;NFE2L2;NLRP3;NOTCH1;POLR3B;POU5F1;SPP1;SRF;STAT5A;SYK;TACR2;TLR9;TNF;TNFRSF1A
GO:0023052	signaling	143	116.11	0.00111	0.0888346	ABCA7;ABR;ACPP;ADORA3;AGAP2;AGPAT9;ALCAM;AMH;APBB1IP;ARAP3;ARHGEF2;ARRB1;ATP6V1B2;ATP6V1C1;ATXN1;BCL10;CAMKK2;CANT1;CAP1;CEP63;CHRM3;CHST11;CLEC4A;CNOT2;CYP7B1;DEF8;DENND3;DNAJC5;DOCK7;DOK3;DTX4;EPHB1;F11R;FARP1;FGD4;FKBP1A;GDI2;GMIP;GPR132;GPR155;GPRC5D;HCAR2;HCAR3;HDAC4;HERPUD1;HILPDA;HRH3;HRK;IFNAR1;IFNAR2;IFNGR1;IL10RB;IL18RAP;IL1B;IL6R;INPP5D;ITGA1;ITGAM;ITGB4;IVNS1ABP;KCNJ2;KREMEN1;LEP;MAML…
GO:0044700	single organism signaling	143	116.11	0.00111	0.0888346	ABCA7;ABR;ACPP;ADORA3;AGAP2;AGPAT9;ALCAM;AMH;APBB1IP;ARAP3;ARHGEF2;ARRB1;ATP6V1B2;ATP6V1C1;ATXN1;BCL10;CAMKK2;CANT1;CAP1;CEP63;CHRM3;CHST11;CLEC4A;CNOT2;CYP7B1;DEF8;DENND3;DNAJC5;DOCK7;DOK3;DTX4;EPHB1;F11R;FARP1;FGD4;FKBP1A;GDI2;GMIP;GPR132;GPR155;GPRC5D;HCAR2;HCAR3;HDAC4;HERPUD1;HILPDA;HRH3;HRK;IFNAR1;IFNAR2;IFNGR1;IL10RB;IL18RAP;IL1B;IL6R;INPP5D;ITGA1;ITGAM;ITGB4;IVNS1ABP;KCNJ2;KREMEN1;LEP;MAML…
GO:0045893	positive regulation of transcription, DNA-templated	39	23.37	0.00112	0.0888346	ARHGEF2;ARRB1;ATXN1;BCL10;CAMKK2;CBFA2T3;CCNH;CREB5;ELL;GCM1;HDAC4;IL1B;KDM5A;KDM7A;MAML1;MED6;NFE2L1;NFE2L2;NFIC;NOTCH1;PADI2;PIAS1;POU5F1;PSRC1;RXRA;SBNO2;SOX15;SRF;STAT5A;TBL1XR1;TBX6;TCF7L2;TLR9;TNF;TNFRSF1A;TOPORS;USP22;YAF2;ZEB2
GO:0044248	cellular catabolic process	71	50.02	0.00113	0.0888346	ABCA7;ABCC5;ABR;AGAP2;ARAP3;ARHGEF2;ARRB1;ATG4C;ATG7;C12orf5;CCNH;CCRN4L;CNOT2;CPQ;DENND3;DHX8;DNAH17;DOCK7;DRAM1;ECD;EHD1;ETF1;FARP1;FGD4;FZR1;GDI2;GMIP;HDAC4;HERPUD1;HYAL1;IL1B;ITGB4;KIF9;LEP;MANBA;MBD4;MFN2;MYO1E;MYO9B;NDEL1;NFE2L2;PAFAH1B1;PAFAH1B2;PIAS1;PIK3C3;PLCG2;PLN;PPP1R3B;PPT1;PREX1;RAB22A;RAB3D;RBM8A;RFWD2;RGS16;RNF216;SEMA4D;SMG7;SRGAP3;ST5;TBL1XR1;TECPR2;TLK2;TNF;TOPORS;UBE2C;UBE2D2…
GO:1902680	positive regulation of RNA biosynthetic process	40	24.18	0.00114	0.0888346	ARHGEF2;ARRB1;ATXN1;BCL10;CAMKK2;CBFA2T3;CCNH;CREB5;ELL;GCM1;HDAC4;IL1B;KDM5A;KDM7A;MAML1;MED6;NFE2L1;NFE2L2;NFIC;NOTCH1;PADI2;PIAS1;POLR2A;POU5F1;PSRC1;RXRA;SBNO2;SOX15;SRF;STAT5A;TBL1XR1;TBX6;TCF7L2;TLR9;TNF;TNFRSF1A;TOPORS;USP22;YAF2;ZEB2
GO:0006793	phosphorus metabolic process	96	72.24	0.00114	0.0888346	ABCA7;ABCC5;ABR;ACPP;ADORA3;AGAP2;AGPAT9;ARAP3;ARHGEF2;ARRB1;ATP6V1B2;ATXN1;BCL10;C12orf5;CAMKK2;CAP1;CCNH;CDK15;CHPT1;CLK1;CTNS;DENND3;DHX8;DNAH17;DOCK7;DUSP13;EHD1;ELL;EPHB1;FARP1;FASTKD5;FGD4;FKBP1A;GDI2;GMIP;HERPUD1;HRH3;IL1B;IL6R;INPP5A;INPP5D;IP6K1;ITGA1;KIF9;LEP;LIMK2;MAML1;MBD4;MFN2;MTMR1;MUL1;MYO1E;MYO9B;NDEL1;NDST1;NEK6;NMNAT1;PAFAH1B1;PAK1;PDK1;PFKFB3;PGM2;PIK3C3;PIK3CD;PLCB2;PLCG2;PLN…
GO:0051128	regulation of cellular component organization	51	33.09	0.00115	0.0888346	ABCA7;ABR;ARAP3;ARHGEF2;ARRB1;ATXN2;CHPT1;CNOT2;EHD1;EPHB1;ETF1;FGD4;FZR1;GCM1;HRK;HYAL1;IL1B;IWS1;KDM5A;KIF9;MUL1;NDEL1;NEK6;NLGN3;NOTCH1;NOV;PADI2;PAFAH1B1;PAK1;POU5F1;PPM1F;PPT1;PREX1;PSRC1;SCARF1;SEMA4A;SEMA4D;SLC9A1;SPP1;SRF;SYK;TBX6;TCF7L2;TGFA;TLK2;TNF;UBE2C;UPF1;WASF2;YWHAB;ZEB2
GO:0006140	regulation of nucleotide metabolic process	26	13.55	0.00117	0.0888346	ABCA7;ABR;ADORA3;AGAP2;ARAP3;ARHGEF2;ARRB1;CAP1;DENND3;DOCK7;FARP1;FGD4;GDI2;GMIP;HRH3;MYO9B;NDEL1;PAFAH1B1;PLN;PREX1;RGS16;SEMA4D;SRGAP3;ST5;TIMP2;USP6
GO:0043207	response to external biotic stimulus	26	13.55	0.00117	0.0888346	ABR;ANPEP;BCL10;CCRN4L;CD300LB;HYAL1;IFNAR1;IFNAR2;IFNGR1;IL10RB;IL1B;IL6R;IVNS1ABP;MUL1;NLRC4;NLRP3;POLR3B;PTAFR;RNF216;SOD2;SYK;TLR9;TNF;TNFRSF1A;TRAF3;TRIM25
GO:0051707	response to other organism	26	13.55	0.00117	0.0888346	ABR;ANPEP;BCL10;CCRN4L;CD300LB;HYAL1;IFNAR1;IFNAR2;IFNGR1;IL10RB;IL1B;IL6R;IVNS1ABP;MUL1;NLRC4;NLRP3;POLR3B;PTAFR;RNF216;SOD2;SYK;TLR9;TNF;TNFRSF1A;TRAF3;TRIM25
GO:0033235	positive regulation of protein sumoylation	3	0.22	0.00119	0.0888346	HDAC4;MUL1;PIAS1
GO:0045579	positive regulation of B cell differentiation	3	0.22	0.00119	0.0888346	INPP5D;STAT5A;SYK
GO:0003162	atrioventricular node development	2	0.06	0.0012	0.0888346	MAML1;NOTCH1
GO:0032741	positive regulation of interleukin-18 production	2	0.06	0.0012	0.0888346	TLR9;TNF
GO:0060559	positive regulation of calcidiol 1-monooxygenase activity	2	0.06	0.0012	0.0888346	IL1B;TNF
GO:0070162	adiponectin secretion	2	0.06	0.0012	0.0888346	HCAR2;IL1B
GO:0070163	regulation of adiponectin secretion	2	0.06	0.0012	0.0888346	HCAR2;IL1B
GO:0010556	regulation of macromolecule biosynthetic process	98	74.17	0.00121	0.0888346	ABCA7;AMH;ARHGEF2;ARRB1;ATXN1;ATXN2;BCL10;BCORL1;CAMKK2;CBFA2T3;CBX7;CCNH;CCRN4L;CNOT2;CREB5;ECD;ELL;ETF1;FLII;FOXD4;FOXD4L1;FOXD4L3;GCM1;HDAC4;HSFX1;IFNAR2;IL1B;IL6R;INPP5D;IWS1;KDM5A;KDM7A;LEP;MAFG;MAML1;MED6;MORF4L1;NFE2L1;NFE2L2;NFIC;NFXL1;NLRC4;NLRP3;NOTCH1;OLIG2;PADI2;PGGT1B;PHF20;PIAS1;POLR2A;POU5F1;PPM1F;PPP1R3B;PSRC1;RBBP5;RBM8A;RXRA;SAP30L;SBNO2;SEMA4D;SOD2;SOX15;SRF;SSBP2;STAT5A;SYK;TB…
GO:0006024	glycosaminoglycan biosynthetic process	8	2.1	0.00122	0.0890814	ABCC5;CHST11;CHST7;DSE;HYAL1;IL1B;NDST1;ST3GAL2
GO:0051336	regulation of hydrolase activity	39	23.55	0.00129	0.0916446	ABCA7;ABR;AGAP2;ARAP3;ARHGEF2;ARRB1;BCL10;DENND3;DOCK7;ELL;FARP1;FGD4;FKBP1A;GDI2;GMIP;HERPUD1;ITGA1;KDM5A;MUL1;MYO9B;NDEL1;NLRC4;NLRP3;PAFAH1B1;PLCB2;PLN;PPM1F;PPP6R3;PPT1;PREX1;RGS16;SEMA4D;SRGAP3;ST5;TIMP2;TNF;TNFRSF10B;TNFSF14;USP6
GO:0006023	aminoglycan biosynthetic process	8	2.12	0.0013	0.0916446	ABCC5;CHST11;CHST7;DSE;HYAL1;IL1B;NDST1;ST3GAL2
GO:0043507	positive regulation of JUN kinase activity	6	1.21	0.0013	0.0916446	MUL1;PAK1;SYK;TLR9;TNF;ZEB2
GO:0001775	cell activation	31	17.37	0.00131	0.0916446	ABR;ADORA3;APBB1IP;APOLD1;ARRB1;BCL10;BTN2A2;CAP1;CD300LB;FKBP1A;GAPT;HDAC4;IFNAR1;IL1B;INPP5D;ITGAM;LEP;MPZL2;PAK1;PIK3CD;PLCG2;PREX1;SBNO2;SEMA4A;SLC7A11;SOX15;SRF;STAT5A;SYK;TNF;TNFSF14
GO:0051094	positive regulation of developmental process	30	16.62	0.00131	0.0916446	CCRN4L;EHD1;EPHB1;GCM1;HYAL1;IL1B;IL6R;INPP5D;LEP;MAML1;MUL1;NDEL1;NLGN3;NOTCH1;OLIG2;PAFAH1B1;PIAS1;POU5F1;PREX1;SCARF1;SEMA4D;SOX15;SRF;STAT5A;SYK;TCF7L2;TIMP2;TNF;TNFRSF1A;ZEB2
GO:0032388	positive regulation of intracellular transport	11	3.72	0.00131	0.0916446	ADORA3;EHD1;IL1B;LEP;POU5F1;SYK;TCF7L2;TLR9;TNF;TNFRSF1A;TNFSF14
GO:0044237	cellular metabolic process	223	196.93	0.00135	0.0929027	ABCA7;ABCC5;ABR;ACPP;ADORA3;AGAP2;AGPAT9;AMH;ANPEP;ARAP3;ARHGEF2;ARRB1;ATG4C;ATG7;ATP6V1B2;ATXN1;ATXN2;B3GNT9;BCL10;BCORL1;BTN2A2;C12orf5;CAMKK2;CANT1;CAP1;CARS;CBFA2T3;CBX7;CCNH;CCRN4L;CDK15;CHPT1;CHRM3;CHST11;CHST7;CLK1;CNOT2;CPQ;CREB5;CTNS;CWC22;CYP7B1;DCAF12;DENND3;DGCR14;DHX8;DNAH17;DOCK7;DRAM1;DSE;DTX4;DUSP13;ECD;EHD1;ELL;EPHB1;ETF1;FARP1;FASTKD5;FGD4;FKBP1A;FLII;FOXD4;FOXD4L1;FOXD4L3;FZR1;…
GO:0031326	regulation of cellular biosynthetic process	101	77.16	0.00135	0.0929027	ABCA7;ADORA3;AMH;ARHGEF2;ARRB1;ATXN1;ATXN2;BCL10;BCORL1;CAMKK2;CAP1;CBFA2T3;CBX7;CCNH;CCRN4L;CNOT2;CREB5;ECD;ELL;ETF1;FLII;FOXD4;FOXD4L1;FOXD4L3;GCM1;HDAC4;HRH3;HSFX1;IFNAR2;IL1B;INPP5D;IWS1;KDM5A;KDM7A;LEP;MAFG;MAML1;MED6;MORF4L1;NFE2L1;NFE2L2;NFIC;NFXL1;NLRC4;NLRP3;NOTCH1;OLIG2;PADI2;PDK1;PHF20;PIAS1;POLR2A;POU5F1;PPM1F;PPP1R3B;PSRC1;RBBP5;RBM8A;RXRA;SAP30L;SBNO2;SEMA4D;SOD2;SOX15;SRF;SSBP2;STA…
GO:0007264	small GTPase mediated signal transduction	27	14.44	0.00138	0.0933404	ABR;AGAP2;ARAP3;ARHGEF2;ARRB1;DENND3;DOCK7;DOK3;FARP1;FGD4;GDI2;GMIP;MFN2;MYO9B;NDEL1;PAFAH1B1;PREX1;RAB19;RAB22A;RAB3D;RAB42;SEMA4D;SRGAP3;ST5;TIMP2;USP6;YWHAB
GO:0019751	polyol metabolic process	8	2.14	0.00138	0.0933404	INPP5A;INPP5D;IP6K1;LEP;PLCB2;PLCG2;PTAFR;SORD
GO:0050790	regulation of catalytic activity	60	40.97	0.00142	0.0950018	ABCA7;ABR;ADORA3;AGAP2;ARAP3;ARHGEF2;ARRB1;BCL10;CAMKK2;CAP1;CCNH;DENND3;DOCK7;ELL;FARP1;FGD4;FKBP1A;FZR1;GDI2;GMIP;HERPUD1;HRH3;IL1B;IL6R;ITGA1;KDM5A;MUL1;MYO9B;NDEL1;NLRC4;NLRP3;NOTCH1;PAFAH1B1;PAK1;PLCB2;PLN;PPM1F;PPP1R10;PPP1R3B;PPP6R3;PPT1;PREX1;PSRC1;RGS16;SEMA4D;SOD2;SRGAP3;ST5;SYK;TGFA;TIMP2;TLR9;TNF;TNFRSF10B;TNFSF14;TOPORS;UBE2C;USP6;YWHAB;ZEB2
GO:0045087	innate immune response	30	16.73	0.00144	0.0950018	ARHGEF2;BCL10;CD300LB;CLEC4A;DTX4;IFNAR1;IFNAR2;IFNGR1;ITGAM;MUL1;NLRC4;NLRP3;PAK1;PIAS1;PIK3C3;PIK3CD;PLCG2;POLR3B;PTAFR;RNF19B;SIGLEC14;STAT5A;SYK;TLR9;TRAF3;TRIM25;TYK2;UBE2D2;WASF2;YWHAB
GO:0071345	cellular response to cytokine stimulus	21	10.18	0.00144	0.0950018	ARHGEF2;DDIAS;HYAL1;IFNAR1;IFNAR2;IFNGR1;IL10RB;IL1B;IL6R;LEP;MUL1;NFE2L2;PADI2;PAFAH1B1;PIAS1;PTAFR;STAT5A;TNF;TNFRSF1A;TRAF3;TYK2
GO:0031328	positive regulation of cellular biosynthetic process	46	29.33	0.00145	0.0950018	ADORA3;ARHGEF2;ARRB1;ATXN1;BCL10;CAMKK2;CAP1;CBFA2T3;CCNH;CREB5;ELL;GCM1;HDAC4;IL1B;KDM5A;KDM7A;MAML1;MED6;NFE2L1;NFE2L2;NFIC;NOTCH1;PADI2;PIAS1;POLR2A;POU5F1;PSRC1;RXRA;SBNO2;SOD2;SOX15;SRF;STAT5A;SYK;TBL1XR1;TBX6;TCF7L2;TIMP2;TLR9;TNF;TNFRSF1A;TNFRSF8;TOPORS;USP22;YAF2;ZEB2
GO:0033121	regulation of purine nucleotide catabolic process	22	10.89	0.00146	0.0950018	ABCA7;ABR;AGAP2;ARAP3;ARHGEF2;ARRB1;DENND3;DOCK7;FARP1;FGD4;GDI2;GMIP;MYO9B;NDEL1;PAFAH1B1;PLN;PREX1;RGS16;SEMA4D;SRGAP3;ST5;USP6
GO:0030811	regulation of nucleotide catabolic process	22	10.91	0.00149	0.0957926	ABCA7;ABR;AGAP2;ARAP3;ARHGEF2;ARRB1;DENND3;DOCK7;FARP1;FGD4;GDI2;GMIP;MYO9B;NDEL1;PAFAH1B1;PLN;PREX1;RGS16;SEMA4D;SRGAP3;ST5;USP6
GO:0009056	catabolic process	79	57.57	0.0015	0.0957926	ABCA7;ABCC5;ABR;AGAP2;ARAP3;ARHGEF2;ARRB1;ATG4C;ATG7;C12orf5;CCNH;CCRN4L;CNOT2;CPQ;DENND3;DHX8;DNAH17;DOCK7;DRAM1;ECD;EHD1;ETF1;FARP1;FGD4;FZR1;GDI2;GMIP;HCAR2;HDAC4;HERPUD1;HYAL1;IL1B;ITGB4;KIF9;LEP;MANBA;MBD4;MFN2;MYO1E;MYO9B;NDEL1;NFE2L2;PAFAH1B1;PAFAH1B2;PFKFB3;PGM2;PIAS1;PIK3C3;PLCB2;PLCG2;PLN;PNPLA1;PPP1R3B;PPT1;PREX1;RAB22A;RAB3D;RBM8A;RFWD2;RGS16;RNF216;SCARF1;SEMA4D;SLC9A1;SMG7;SORD;SRGA…
GO:0032890	regulation of organic acid transport	5	0.85	0.0015	0.0957926	HRH3;IL1B;LEP;SYK;TNF
GO:0019637	organophosphate metabolic process	57	38.54	0.00152	0.0957926	ABCA7;ABCC5;ABR;ACPP;ADORA3;AGAP2;AGPAT9;ARAP3;ARHGEF2;ARRB1;ATP6V1B2;CAP1;CCNH;CHPT1;CTNS;DENND3;DHX8;DNAH17;DOCK7;EHD1;FARP1;FGD4;GDI2;GMIP;HRH3;INPP5A;INPP5D;IP6K1;KIF9;MBD4;MFN2;MTMR1;MYO1E;MYO9B;NDEL1;NMNAT1;PAFAH1B1;PFKFB3;PGM2;PIK3C3;PIK3CD;PLCB2;PLCG2;PLN;PREX1;PTAFR;RAB22A;RAB3D;RGS16;SEMA4D;SLC35B3;SRGAP3;ST5;TIMP2;TK2;UPF1;USP6
GO:0051241	negative regulation of multicellular organismal process	17	7.51	0.00154	0.0957926	ARRB1;ATXN2;IL6R;INPP5D;LEP;MUL1;NLRP3;NOTCH1;PLAU;PLN;SRF;TCF7L2;TLR9;TNF;TNFRSF1A;TRAF3;TRIM25
GO:0044275	cellular carbohydrate catabolic process	6	1.25	0.00154	0.0957926	ECD;HDAC4;MANBA;PGM2;PPP1R3B;SORD
GO:0030213	hyaluronan biosynthetic process	3	0.24	0.00157	0.0957926	ABCC5;HYAL1;IL1B
GO:0033005	positive regulation of mast cell activation	3	0.24	0.00157	0.0957926	ADORA3;CD300LB;SYK
GO:0060742	epithelial cell differentiation involved in prostate gland development	3	0.24	0.00157	0.0957926	NOTCH1;RXRA;STAT5A
GO:0051254	positive regulation of RNA metabolic process	40	24.6	0.00157	0.0957926	ARHGEF2;ARRB1;ATXN1;BCL10;CAMKK2;CBFA2T3;CCNH;CREB5;ELL;GCM1;HDAC4;IL1B;KDM5A;KDM7A;MAML1;MED6;NFE2L1;NFE2L2;NFIC;NOTCH1;PADI2;PIAS1;POLR2A;POU5F1;PSRC1;RXRA;SBNO2;SOX15;SRF;STAT5A;TBL1XR1;TBX6;TCF7L2;TLR9;TNF;TNFRSF1A;TOPORS;USP22;YAF2;ZEB2
GO:1903034	regulation of response to wounding	16	6.91	0.00166	0.0996096	ABR;ADORA3;IL1B;NDEL1;NFE2L2;NLRP3;PLAU;SBNO2;SCARF1;SOX15;SPP1;STAT5A;SYK;TLR9;TNF;TNFRSF1A
GO:0044712	single-organism catabolic process	56	37.86	0.00167	0.0996096	ABCA7;ABCC5;ABR;AGAP2;ARAP3;ARHGEF2;ARRB1;ATG4C;ATG7;C12orf5;CCNH;DENND3;DHX8;DNAH17;DOCK7;ECD;EHD1;FARP1;FGD4;GDI2;GMIP;HCAR2;HDAC4;HYAL1;IL1B;KIF9;LEP;MBD4;MFN2;MYO1E;MYO9B;NDEL1;PAFAH1B1;PAFAH1B2;PFKFB3;PGM2;PIK3C3;PLCB2;PLCG2;PLN;PNPLA1;PPP1R3B;PPT1;PREX1;RAB22A;RAB3D;RGS16;SCARF1;SEMA4D;SLC9A1;SORD;SRGAP3;ST5;TNF;UPF1;USP6
GO:0043647	inositol phosphate metabolic process	6	1.27	0.00167	0.0996096	INPP5A;INPP5D;IP6K1;PLCB2;PLCG2;PTAFR
GO:0010628	positive regulation of gene expression	41	25.49	0.00168	0.0996096	AMH;ARHGEF2;ARRB1;ATXN1;BCL10;CAMKK2;CBFA2T3;CCNH;CREB5;ELL;GCM1;HDAC4;IL1B;KDM5A;KDM7A;MAML1;MED6;NFE2L1;NFE2L2;NFIC;NOTCH1;PADI2;PIAS1;POU5F1;PPM1F;PSRC1;RXRA;SBNO2;SOX15;SRF;STAT5A;TBL1XR1;TBX6;TCF7L2;TLR9;TNF;TNFRSF1A;TOPORS;USP22;YAF2;ZEB2
GO:0009118	regulation of nucleoside metabolic process	22	11.05	0.00175	0.103299	ABCA7;ABR;AGAP2;ARAP3;ARHGEF2;ARRB1;DENND3;DOCK7;FARP1;FGD4;GDI2;GMIP;MYO9B;NDEL1;PAFAH1B1;PLN;PREX1;RGS16;SEMA4D;SRGAP3;ST5;USP6
GO:1902533	positive regulation of intracellular signal transduction	26	13.98	0.00181	0.106029	ABCA7;ADORA3;ARRB1;BCL10;CANT1;FKBP1A;IL1B;IL6R;ITGA1;LEP;MUL1;NEK6;NOTCH1;PAK1;SEMA4D;ST5;SYK;TCF7L2;TGFA;TIMP2;TLR9;TNF;TNFRSF10B;TNFRSF1A;TRIM25;ZEB2
GO:0048584	positive regulation of response to stimulus	46	29.67	0.00183	0.106502	ABCA7;ACPP;ADORA3;ARRB1;ATG7;BCL10;CANT1;FKBP1A;IL1B;IL6R;INPP5D;ITGA1;ITGAM;LEP;MUL1;NDEL1;NEK6;NLRC4;NOTCH1;PAFAH1B1;PAFAH1B2;PAK1;PIK3C3;PIK3CD;PLCG2;POLR3B;POU5F1;PPM1F;SCARF1;SEMA4D;ST5;STAT5A;SYK;TCF7L2;TGFA;TIMP2;TLR9;TNF;TNFRSF10B;TNFRSF1A;TNFSF14;TRAF3;TRIM25;UBE2D2;WASF2;ZEB2
GO:0030203	glycosaminoglycan metabolic process	10	3.31	0.00186	0.107758	ABCC5;CHST11;CHST7;DSE;HYAL1;IL1B;NDST1;SLC35B3;SLC9A1;ST3GAL2
GO:0032940	secretion by cell	29	16.28	0.00192	0.110172	ABR;ADORA3;ARRB1;BTN2A2;CAP1;CHRM3;DNAJC5;HCAR2;HRH3;IFNAR1;IL1B;LEP;NLRC4;NLRP3;NOTCH1;PAFAH1B1;PAK1;PIK3C3;PIK3CD;PPT1;RAB3D;RNF19B;SLC18A2;SYBU;SYK;TACR2;TCF7L2;TLR9;TNF
GO:0002682	regulation of immune system process	37	22.5	0.00195	0.111354	ABR;ADORA3;BCL10;BTN2A2;CD300LB;FKBP1A;HCAR2;IFNAR1;IFNAR2;IFNGR1;IL1B;IL6R;INPP5D;ITGAM;LEP;MUL1;NLRC4;NOTCH1;PADI2;PAK1;PIAS1;PIK3C3;PIK3CD;PLCG2;POLR3B;RASSF2;RNF216;STAT5A;SYK;TLR9;TNF;TNFSF14;TRAF3;TYK2;UBE2D2;WASF2;YWHAB
GO:0009891	positive regulation of biosynthetic process	46	29.8	0.00198	0.112441	ADORA3;ARHGEF2;ARRB1;ATXN1;BCL10;CAMKK2;CAP1;CBFA2T3;CCNH;CREB5;ELL;GCM1;HDAC4;IL1B;KDM5A;KDM7A;MAML1;MED6;NFE2L1;NFE2L2;NFIC;NOTCH1;PADI2;PIAS1;POLR2A;POU5F1;PSRC1;RXRA;SBNO2;SOD2;SOX15;SRF;STAT5A;SYK;TBL1XR1;TBX6;TCF7L2;TIMP2;TLR9;TNF;TNFRSF1A;TNFRSF8;TOPORS;USP22;YAF2;ZEB2
GO:0032774	RNA biosynthetic process	93	70.74	0.002	0.112441	AMH;ARHGEF2;ARRB1;ATG7;ATXN1;BCL10;BCORL1;CAMKK2;CBFA2T3;CBX7;CCNH;CCRN4L;CNOT2;CREB5;ECD;ELL;FLII;FOXD4;FOXD4L1;FOXD4L3;GCM1;HDAC4;HSFX1;IFNAR2;IL1B;IVNS1ABP;IWS1;KDM5A;KDM7A;LEP;MAFG;MAML1;MED6;MORF4L1;NFE2L1;NFE2L2;NFIC;NFXL1;NLRC4;NLRP3;NOTCH1;OLIG2;PADI2;PHF20;PHRF1;PIAS1;POLR2A;POLR3B;POU5F1;PPM1F;PPP1R10;PSRC1;RBBP5;RBM8A;RXRA;SAP30L;SBNO2;SEMA4D;SOD2;SOX15;SRF;SSBP2;STAT5A;TBL1XR1;TBX6;TC…
GO:1901213	regulation of transcription from RNA polymerase II promoter involved in heart development	3	0.26	0.00201	0.112441	NOTCH1;POU5F1;SRF
GO:0046824	positive regulation of nucleocytoplasmic transport	7	1.78	0.00202	0.112441	IL1B;LEP;POU5F1;TCF7L2;TLR9;TNF;TNFSF14
GO:0009628	response to abiotic stimulus	33	19.43	0.00206	0.113338	APOLD1;ARHGEF2;ARRB1;ATG7;ATXN1;BCL10;C12orf5;CTNS;DDIAS;EPHB1;HYAL1;IL1B;KCNJ2;LEP;MBD4;NLGN3;NOTCH1;PAK1;PDK1;PLAU;RCSD1;RFWD2;SLC9A1;SOD2;SRF;TLK2;TNF;TNFRSF10B;TNFRSF1A;TNFRSF8;TNFSF14;UBE2D2;USP19
GO:1901564	organonitrogen compound metabolic process	69	49.41	0.00207	0.113338	ABCA7;ABCC5;ABR;ACPP;ADORA3;AGAP2;ARAP3;ARHGEF2;ARRB1;ATG7;ATP6V1B2;CAP1;CARS;CCNH;CHPT1;CHST11;CHST7;CPQ;CTNS;DENND3;DHX8;DNAH17;DOCK7;DSE;EHD1;FARP1;FGD4;GDI2;GGH;GIF;GMIP;GSTT1;HARS2;HRH3;HYAL1;IL1B;KIF9;MBD4;MFN2;MYO1E;MYO9B;NDEL1;NDST1;NFE2L1;NMNAT1;P4HA1;PADI2;PAFAH1B1;PLN;PPT1;PREX1;RAB22A;RAB3D;RGS16;SEMA4D;SLC19A1;SLC35B3;SLC9A1;SMS;SOD2;SRGAP3;ST3GAL2;ST5;STAT5A;TIMP2;TK2;TNFRSF1A;UPF1;…
GO:1901575	organic substance catabolic process	73	52.92	0.00208	0.113338	ABCA7;ABCC5;ABR;AGAP2;ARAP3;ARHGEF2;ARRB1;ATG7;CCNH;CCRN4L;CNOT2;CPQ;DENND3;DHX8;DNAH17;DOCK7;ECD;EHD1;ETF1;FARP1;FGD4;FZR1;GDI2;GMIP;HCAR2;HDAC4;HERPUD1;HYAL1;IL1B;KIF9;LEP;MANBA;MBD4;MFN2;MYO1E;MYO9B;NDEL1;NFE2L2;PAFAH1B1;PAFAH1B2;PFKFB3;PGM2;PIAS1;PLCB2;PLCG2;PLN;PNPLA1;PPP1R3B;PPT1;PREX1;RAB22A;RAB3D;RBM8A;RFWD2;RGS16;RNF216;SCARF1;SEMA4D;SLC9A1;SMG7;SORD;SRGAP3;ST5;TBL1XR1;TLK2;TNF;TOPORS;UB…
GO:0009059	macromolecule biosynthetic process	116	92.07	0.00208	0.113338	ABCA7;ABCC5;AMH;ARHGEF2;ARRB1;ATG7;ATXN1;ATXN2;B3GNT9;BCL10;BCORL1;CAMKK2;CANT1;CARS;CBFA2T3;CBX7;CCNH;CCRN4L;CHST11;CHST7;CNOT2;CREB5;DSE;ECD;ELL;ETF1;FLII;FOXD4;FOXD4L1;FOXD4L3;GCM1;HARS2;HDAC4;HSFX1;HYAL1;IFNAR2;IL1B;IL6R;INPP5D;IVNS1ABP;IWS1;KDM5A;KDM7A;LEP;MAFG;MAML1;MED6;MORF4L1;NDST1;NFE2L1;NFE2L2;NFIC;NFXL1;NLRC4;NLRP3;NOTCH1;OLIG2;PADI2;PGGT1B;PGM2;PHF20;PHRF1;PIAS1;POLR2A;POLR3B;POU5F1;…
GO:0006790	sulfur compound metabolic process	15	6.44	0.00218	0.117195	ACPP;CHST11;CHST7;CTNS;DSE;GSTT1;HYAL1;NDST1;PDK1;SLC35B3;SMS;SOD2;ST3GAL2;STAT5A;TCF7L2
GO:0051173	positive regulation of nitrogen compound metabolic process	44	28.3	0.00218	0.117195	ADORA3;ARHGEF2;ARRB1;ATXN1;BCL10;CAMKK2;CAP1;CBFA2T3;CCNH;CREB5;ELL;GCM1;HDAC4;IL1B;KDM5A;KDM7A;MAML1;MED6;NFE2L1;NFE2L2;NFIC;NOTCH1;PADI2;PIAS1;POLR2A;POU5F1;PSRC1;RXRA;SBNO2;SOD2;SOX15;SRF;STAT5A;TBL1XR1;TBX6;TCF7L2;TIMP2;TLR9;TNF;TNFRSF1A;TOPORS;USP22;YAF2;ZEB2
GO:0031325	positive regulation of cellular metabolic process	65	46.04	0.00219	0.117195	ABCA7;ADORA3;ARHGEF2;ARRB1;ATG7;ATXN1;BCL10;CAMKK2;CAP1;CBFA2T3;CCNH;CREB5;DOCK7;ELL;FKBP1A;FZR1;GCM1;HDAC4;HERPUD1;IL1B;IL6R;ITGA1;KDM5A;KDM7A;LEP;MAML1;MED6;MUL1;NFE2L1;NFE2L2;NFIC;NOTCH1;PADI2;PAFAH1B2;PAK1;PIAS1;POLR2A;POU5F1;PSRC1;RFWD2;RXRA;SBNO2;SEMA4D;SOD2;SOX15;SRF;ST5;STAT5A;SYK;TBL1XR1;TBX6;TCF7L2;TGFA;TIMP2;TLR9;TNF;TNFRSF10B;TNFRSF1A;TNFRSF8;TOPORS;UBE2C;USP22;YAF2;YWHAB;ZEB2
GO:0034654	nucleobase-containing compound biosynthetic process	100	77.37	0.00221	0.117383	ADORA3;AMH;ARHGEF2;ARRB1;ATG7;ATXN1;BCL10;BCORL1;CAMKK2;CAP1;CBFA2T3;CBX7;CCNH;CCRN4L;CNOT2;CREB5;ECD;ELL;FLII;FOXD4;FOXD4L1;FOXD4L3;GCM1;HDAC4;HRH3;HSFX1;IFNAR2;IL1B;IVNS1ABP;IWS1;KDM5A;KDM7A;LEP;MAFG;MAML1;MED6;MORF4L1;NFE2L1;NFE2L2;NFIC;NFXL1;NLRC4;NLRP3;NMNAT1;NOTCH1;OLIG2;PADI2;PHF20;PHRF1;PIAS1;POLR2A;POLR3B;POU5F1;PPM1F;PPP1R10;PSRC1;RBBP5;RBM8A;RXRA;SAP30L;SBNO2;SEMA4D;SLC35B3;SOD2;SOX15;…
GO:0009607	response to biotic stimulus	26	14.2	0.00225	0.118811	ABR;ANPEP;BCL10;CCRN4L;CD300LB;HYAL1;IFNAR1;IFNAR2;IFNGR1;IL10RB;IL1B;IL6R;IVNS1ABP;MUL1;NLRC4;NLRP3;POLR3B;PTAFR;RNF216;SOD2;SYK;TLR9;TNF;TNFRSF1A;TRAF3;TRIM25
GO:0032855	positive regulation of Rac GTPase activity	5	0.93	0.00227	0.119227	ABR;ARHGEF2;DOCK7;FARP1;PREX1
GO:0019221	cytokine-mediated signaling pathway	17	7.82	0.00233	0.120755	IFNAR1;IFNAR2;IFNGR1;IL10RB;IL1B;IL6R;LEP;MUL1;PADI2;PAFAH1B1;PIAS1;PTAFR;STAT5A;TNF;TNFRSF1A;TRAF3;TYK2
GO:0010693	negative regulation of alkaline phosphatase activity	2	0.08	0.00238	0.120755	SEMA4D;TNF
GO:0043313	regulation of neutrophil degranulation	2	0.08	0.00238	0.120755	ABR;SYK
GO:0048680	positive regulation of axon regeneration	2	0.08	0.00238	0.120755	NDEL1;SCARF1
GO:0060528	secretory columnal luminar epithelial cell differentiation involved in prostate glandular acinus development	2	0.08	0.00238	0.120755	NOTCH1;RXRA
GO:0070572	positive regulation of neuron projection regeneration	2	0.08	0.00238	0.120755	NDEL1;SCARF1
GO:0051252	regulation of RNA metabolic process	90	68.42	0.00239	0.120755	AMH;ARHGEF2;ARRB1;ATXN1;BCL10;BCORL1;CAMKK2;CBFA2T3;CBX7;CCNH;CCRN4L;CLK1;CNOT2;CREB5;CWC22;ECD;ELL;FLII;FOXD4;FOXD4L1;FOXD4L3;GCM1;HDAC4;HSFX1;IFNAR2;IL1B;IWS1;KDM5A;KDM7A;LEP;MAFG;MAML1;MED6;MORF4L1;NFE2L1;NFE2L2;NFIC;NFXL1;NLRC4;NLRP3;NOTCH1;OLIG2;PADI2;PHF20;PIAS1;POLR2A;POU5F1;PPM1F;PSRC1;RBBP5;RBM8A;RXRA;SAP30L;SBNO2;SEMA4D;SOD2;SOX15;SRF;SSBP2;STAT5A;TBL1XR1;TBX6;TCF7L2;TLE3;TLR9;TNF;TNFRS…
GO:0007155	cell adhesion	35	21.21	0.00243	0.122299	ALCAM;CLEC4A;CYTIP;DGCR2;EPHB1;F11R;HYAL1;IL1B;ITGA1;ITGAM;ITGB4;LEP;MPZL2;MPZL3;NEDD9;NLGN3;NOTCH1;PLAU;PPM1F;PREX1;PRPH2;ROM1;SCARF1;SEMA4D;SIGLEC10;SIGLEC14;SIGLEC5;SIRPA;SLC7A11;SPECC1;SPP1;SRF;STAT5A;SYK;TNF
GO:0050776	regulation of immune response	27	15.05	0.00247	0.123412	ABR;ADORA3;BCL10;FKBP1A;IFNAR1;IFNAR2;IFNGR1;IL1B;INPP5D;ITGAM;MUL1;NLRC4;PAK1;PIAS1;PIK3C3;PIK3CD;PLCG2;POLR3B;STAT5A;SYK;TLR9;TNF;TRAF3;TYK2;UBE2D2;WASF2;YWHAB
GO:0070482	response to oxygen levels	13	5.25	0.00249	0.123465	APOLD1;ATG7;LEP;NOTCH1;PAK1;PDK1;PLAU;SOD2;SRF;TNF;TNFRSF1A;UBE2D2;USP19
GO:0006807	nitrogen compound metabolic process	163	137.78	0.00253	0.123465	ABCA7;ABCC5;ABR;ACPP;ADORA3;AGAP2;AMH;ARAP3;ARHGEF2;ARRB1;ATG7;ATP6V1B2;ATXN1;ATXN2;BCL10;BCORL1;CAMKK2;CAP1;CARS;CBFA2T3;CBX7;CCNH;CCRN4L;CHPT1;CHST11;CHST7;CLK1;CNOT2;CPQ;CREB5;CTNS;CWC22;DENND3;DGCR14;DHX8;DNAH17;DOCK7;DSE;ECD;EHD1;ELL;ETF1;FARP1;FGD4;FLII;FOXD4;FOXD4L1;FOXD4L3;FZR1;GCM1;GDI2;GGH;GIF;GMIP;GSTT1;HARS2;HDAC4;HERPUD1;HRH3;HSFX1;HYAL1;IFNAR2;IL1B;IVNS1ABP;IWS1;KDM5A;KDM7A;KIF9;LEP…
GO:0033554	cellular response to stress	44	28.54	0.00257	0.123465	ARHGEF2;ATG4C;ATG7;C12orf5;CCNH;CEP63;DDIAS;EPHB1;FZR1;HERPUD1;IL1B;LOC100133315;MBD4;MORF4L1;MUL1;NDEL1;NEK6;NFE2L2;NOTCH1;PAFAH1B1;PAFAH1B2;PAK1;PDK1;PIK3C3;POLR2A;RBBP5;RCSD1;RFWD2;SCARF1;SOD2;SPP1;SRF;SYK;TCF7L2;TLK2;TLR9;TNF;TNFRSF10B;TNFRSF1A;TOPORS;UBE2D2;UPF1;USP19;ZEB2
GO:0045935	positive regulation of nucleobase-containing compound metabolic process	43	27.73	0.00259	0.123465	ADORA3;ARHGEF2;ARRB1;ATXN1;BCL10;CAMKK2;CAP1;CBFA2T3;CCNH;CREB5;ELL;GCM1;HDAC4;IL1B;KDM5A;KDM7A;MAML1;MED6;NFE2L1;NFE2L2;NFIC;NOTCH1;PADI2;PIAS1;POLR2A;POU5F1;PSRC1;RXRA;SBNO2;SOX15;SRF;STAT5A;TBL1XR1;TBX6;TCF7L2;TIMP2;TLR9;TNF;TNFRSF1A;TOPORS;USP22;YAF2;ZEB2
GO:0006935	chemotaxis	24	12.87	0.00259	0.123465	AGAP2;ALCAM;CAP1;CMTM1;EPHB1;IL1B;IL6R;ITGA1;ITGAM;MYO9B;NOTCH1;PADI2;PAK1;PIK3CD;PLAU;PPM1F;PREX1;PTAFR;SEMA4A;SEMA4D;SPP1;SYK;TNFSF14;YWHAB
GO:0042330	taxis	24	12.87	0.00259	0.123465	AGAP2;ALCAM;CAP1;CMTM1;EPHB1;IL1B;IL6R;ITGA1;ITGAM;MYO9B;NOTCH1;PADI2;PAK1;PIK3CD;PLAU;PPM1F;PREX1;PTAFR;SEMA4A;SEMA4D;SPP1;SYK;TNFSF14;YWHAB
GO:0044238	primary metabolic process	225	200.85	0.00261	0.123465	ABCA7;ABCC5;ABR;ACPP;ADAM19;ADORA3;AGAP2;AGPAT9;AMH;ANPEP;APOLD1;ARAP3;ARHGEF2;ARRB1;ATG4C;ATG7;ATP6V1B2;ATXN1;ATXN2;B3GNT9;BCL10;BCORL1;BTN2A1;CAMKK2;CANT1;CAP1;CARS;CBFA2T3;CBX7;CCNH;CCRN4L;CDK15;CHPT1;CHRM3;CHST11;CHST7;CLK1;CNOT2;CPQ;CREB5;CTNS;CWC22;CYP7B1;DCAF12;DENND3;DGCR14;DHX8;DNAH17;DOCK7;DSE;DTX4;DUSP13;ECD;EHD1;ELL;EPHB1;ETF1;FARP1;FASTKD5;FGD4;FKBP1A;FLII;FOXD4;FOXD4L1;FOXD4L3;FZR1;…
GO:0006355	regulation of transcription, DNA-templated	87	65.91	0.00263	0.123465	AMH;ARHGEF2;ARRB1;ATXN1;BCL10;BCORL1;CAMKK2;CBFA2T3;CBX7;CCNH;CCRN4L;CNOT2;CREB5;ECD;ELL;FLII;FOXD4;FOXD4L1;FOXD4L3;GCM1;HDAC4;HSFX1;IFNAR2;IL1B;IWS1;KDM5A;KDM7A;LEP;MAFG;MAML1;MED6;MORF4L1;NFE2L1;NFE2L2;NFIC;NFXL1;NLRC4;NLRP3;NOTCH1;OLIG2;PADI2;PHF20;PIAS1;POLR2A;POU5F1;PPM1F;PSRC1;RBBP5;RXRA;SAP30L;SBNO2;SEMA4D;SOD2;SOX15;SRF;SSBP2;STAT5A;TBL1XR1;TBX6;TCF7L2;TLE3;TLR9;TNF;TNFRSF1A;TOPORS;TRAF3;…
GO:0046328	regulation of JNK cascade	9	2.91	0.00263	0.123465	EPHB1;IL1B;MUL1;PAFAH1B1;PAK1;SYK;TLR9;TNF;ZEB2
GO:0022610	biological adhesion	35	21.31	0.00263	0.123465	ALCAM;CLEC4A;CYTIP;DGCR2;EPHB1;F11R;HYAL1;IL1B;ITGA1;ITGAM;ITGB4;LEP;MPZL2;MPZL3;NEDD9;NLGN3;NOTCH1;PLAU;PPM1F;PREX1;PRPH2;ROM1;SCARF1;SEMA4D;SIGLEC10;SIGLEC14;SIGLEC5;SIRPA;SLC7A11;SPECC1;SPP1;SRF;STAT5A;SYK;TNF
GO:0043547	positive regulation of GTPase activity	19	9.29	0.00265	0.123465	ABR;AGAP2;ARAP3;ARHGEF2;ARRB1;DENND3;DOCK7;FARP1;FGD4;GDI2;GMIP;MYO9B;NDEL1;PREX1;RGS16;SEMA4D;SRGAP3;ST5;USP6
GO:0048870	cell motility	36	22.12	0.00266	0.123465	ABR;ADORA3;ARAP3;CAP1;DNAH17;EPHB1;F11R;HYAL1;IL1B;IL6R;INPP5D;ITGA1;ITGAM;ITGB4;LEP;MCC;MYO9B;NDEL1;NOTCH1;PADI2;PAFAH1B1;PIK3CD;PLAU;PPM1F;PREX1;SEMA4A;SEMA4D;SIRPA;SLC7A11;SORD;SPP1;SRF;SYK;TNF;TNFSF14;ZEB2
GO:0051674	localization of cell	36	22.12	0.00266	0.123465	ABR;ADORA3;ARAP3;CAP1;DNAH17;EPHB1;F11R;HYAL1;IL1B;IL6R;INPP5D;ITGA1;ITGAM;ITGB4;LEP;MCC;MYO9B;NDEL1;NOTCH1;PADI2;PAFAH1B1;PIK3CD;PLAU;PPM1F;PREX1;SEMA4A;SEMA4D;SIRPA;SLC7A11;SORD;SPP1;SRF;SYK;TNF;TNFSF14;ZEB2
GO:0043087	regulation of GTPase activity	20	10	0.00266	0.123465	ABR;AGAP2;ARAP3;ARHGEF2;ARRB1;DENND3;DOCK7;FARP1;FGD4;GDI2;GMIP;MYO9B;NDEL1;PAFAH1B1;PREX1;RGS16;SEMA4D;SRGAP3;ST5;USP6
GO:0006022	aminoglycan metabolic process	10	3.49	0.00275	0.127272	ABCC5;CHST11;CHST7;DSE;HYAL1;IL1B;NDST1;SLC35B3;SLC9A1;ST3GAL2
GO:0051174	regulation of phosphorus metabolic process	53	36.18	0.00278	0.127337	ABCA7;ABR;ADORA3;AGAP2;ARAP3;ARHGEF2;ARRB1;ATXN1;BCL10;CAMKK2;CAP1;CCNH;DENND3;DOCK7;ELL;EPHB1;FARP1;FGD4;FKBP1A;GDI2;GMIP;HERPUD1;HRH3;IL1B;IL6R;ITGA1;LEP;MUL1;MYO9B;NDEL1;PAFAH1B1;PAK1;PDK1;PLN;PPM1F;PPP6R3;PREX1;PSRC1;RGS16;SEMA4D;SMG7;SRGAP3;ST5;SYK;TGFA;TIMP2;TLR9;TNF;TNFRSF10B;TNFRSF1A;USP6;YWHAB;ZEB2
GO:0033124	regulation of GTP catabolic process	20	10.04	0.00278	0.127337	ABR;AGAP2;ARAP3;ARHGEF2;ARRB1;DENND3;DOCK7;FARP1;FGD4;GDI2;GMIP;MYO9B;NDEL1;PAFAH1B1;PREX1;RGS16;SEMA4D;SRGAP3;ST5;USP6
GO:0065009	regulation of molecular function	68	49.21	0.00292	0.133006	ABCA7;ABR;ADORA3;AGAP2;AMH;ARAP3;ARHGEF2;ARRB1;BCL10;CAMKK2;CAP1;CCNH;DENND3;DOCK7;ELL;FARP1;FGD4;FKBP1A;FZR1;GDI2;GMIP;HDAC4;HERPUD1;HRH3;IL1B;IL6R;ITGA1;KDM5A;MUL1;MYO9B;NDEL1;NLGN3;NLRC4;NLRP3;NOTCH1;PAFAH1B1;PAK1;PLAU;PLCB2;PLN;PPM1F;PPP1R10;PPP1R3B;PPP6R3;PPT1;PREX1;PSRC1;RGS16;SEMA4D;SOD2;SRF;SRGAP3;ST5;SYK;TCF7L2;TGFA;TIMP2;TLR9;TNF;TNFRSF10B;TNFSF14;TOPORS;TRAF3;TRIM25;UBE2C;USP6;YWHAB;ZE…
GO:0006029	proteoglycan metabolic process	7	1.9	0.00293	0.133022	CANT1;CHST11;CHST7;DSE;HYAL1;NDST1;TCF7L2
GO:0060740	prostate gland epithelium morphogenesis	4	0.61	0.00296	0.133455	CYP7B1;NOTCH1;RXRA;STAT5A
GO:0002443	leukocyte mediated immunity	12	4.77	0.00315	0.141395	ABR;ADORA3;BCL10;CD300LB;IL1B;IL6R;INPP5D;PIK3CD;RNF19B;STAT5A;SYK;TNF
GO:2000112	regulation of cellular macromolecule biosynthetic process	93	71.91	0.00332	0.147214	ABCA7;AMH;ARHGEF2;ARRB1;ATXN1;ATXN2;BCL10;BCORL1;CAMKK2;CBFA2T3;CBX7;CCNH;CCRN4L;CNOT2;CREB5;ECD;ELL;ETF1;FLII;FOXD4;FOXD4L1;FOXD4L3;GCM1;HDAC4;HSFX1;IFNAR2;IL1B;IWS1;KDM5A;KDM7A;LEP;MAFG;MAML1;MED6;MORF4L1;NFE2L1;NFE2L2;NFIC;NFXL1;NLRC4;NLRP3;NOTCH1;OLIG2;PADI2;PHF20;PIAS1;POLR2A;POU5F1;PPM1F;PPP1R3B;PSRC1;RBBP5;RBM8A;RXRA;SAP30L;SBNO2;SEMA4D;SOD2;SOX15;SRF;SSBP2;STAT5A;TBL1XR1;TBX6;TCF7L2;TLE3;…
GO:0009615	response to virus	14	6.08	0.00334	0.147214	ANPEP;HYAL1;IFNAR1;IFNAR2;IFNGR1;IL10RB;IVNS1ABP;MUL1;NLRP3;POLR3B;RNF216;TNF;TRAF3;TRIM25
GO:0009893	positive regulation of metabolic process	67	48.6	0.00334	0.147214	ABCA7;ADORA3;AMH;ARHGEF2;ARRB1;ATG7;ATXN1;BCL10;CAMKK2;CAP1;CBFA2T3;CCNH;CREB5;DOCK7;ELL;FKBP1A;FZR1;GCM1;HDAC4;HERPUD1;IL1B;IL6R;ITGA1;KDM5A;KDM7A;LEP;MAML1;MED6;MUL1;NFE2L1;NFE2L2;NFIC;NOTCH1;PADI2;PAFAH1B2;PAK1;PIAS1;POLR2A;POU5F1;PPM1F;PSRC1;RFWD2;RXRA;SBNO2;SEMA4D;SOD2;SOX15;SRF;ST5;STAT5A;SYK;TBL1XR1;TBX6;TCF7L2;TGFA;TIMP2;TLR9;TNF;TNFRSF10B;TNFRSF1A;TNFRSF8;TOPORS;UBE2C;USP22;YAF2;YWHAB;ZE…
GO:0021955	central nervous system neuron axonogenesis	4	0.63	0.00334	0.147214	ATG7;EPHB1;NDEL1;PAFAH1B1
GO:0070647	protein modification by small protein conjugation or removal	27	15.39	0.00336	0.1473	ARRB1;ATG7;BCL10;DCAF12;DTX4;FKBP1A;FZR1;HDAC4;HERPUD1;KLHL21;MKRN1;MUL1;NFE2L2;OTUD6A;PIAS1;RFWD2;RNF123;RNF19B;RNF216;TOPORS;TRAF3;TRIM25;UBE2C;UBE2D2;USP19;USP22;USP6
GO:0046822	regulation of nucleocytoplasmic transport	10	3.6	0.00338	0.1473	IL1B;IWS1;LEP;NLRP3;POU5F1;TCF7L2;TLR9;TNF;TNFRSF1A;TNFSF14
GO:0009306	protein secretion	11	4.2	0.00343	0.148982	BTN2A2;IFNAR1;NLRC4;NLRP3;NOTCH1;PAFAH1B1;PIK3C3;RNF19B;SYK;TLR9;TNF
GO:0051048	negative regulation of secretion	9	3.03	0.00345	0.149209	ABR;BTN2A2;HRH3;IL1B;LEP;NLRP3;NOTCH1;TACR2;TNF
GO:0042981	regulation of apoptotic process	40	25.73	0.0035	0.150644	ABR;AGAP2;ARHGEF2;ARRB1;ATG7;BCL10;C12orf5;CHST11;DDIAS;DNAJC5;FGD4;HCAR2;HERPUD1;HRK;IL1B;INPP5D;ITGA1;IVNS1ABP;LEP;MUL1;NFE2L2;NLRC4;NLRP3;NOTCH1;PPM1F;PPT1;SEMA4D;SLC9A1;SOD2;STAT5A;TCF7L2;TGFA;TNF;TNFRSF10B;TNFRSF1A;TNFRSF8;TNFSF14;TOPORS;TRAF3;YWHAB
GO:0048639	positive regulation of developmental growth	5	1.03	0.00358	0.152966	LEP;NDEL1;PAFAH1B1;SEMA4D;SOX15
GO:0010557	positive regulation of macromolecule biosynthetic process	42	27.41	0.00359	0.152966	ARHGEF2;ARRB1;ATXN1;BCL10;CAMKK2;CBFA2T3;CCNH;CREB5;ELL;GCM1;HDAC4;IL1B;KDM5A;KDM7A;MAML1;MED6;NFE2L1;NFE2L2;NFIC;NOTCH1;PADI2;PIAS1;POLR2A;POU5F1;PSRC1;RXRA;SBNO2;SOX15;SRF;STAT5A;SYK;TBL1XR1;TBX6;TCF7L2;TLR9;TNF;TNFRSF1A;TNFRSF8;TOPORS;USP22;YAF2;ZEB2
GO:1901576	organic substance biosynthetic process	134	110.66	0.0037	0.153482	ABCA7;ABCC5;ADORA3;AGPAT9;AMH;ARHGEF2;ARRB1;ATG7;ATXN1;ATXN2;B3GNT9;BCL10;BCORL1;CAMKK2;CANT1;CAP1;CARS;CBFA2T3;CBX7;CCNH;CCRN4L;CHPT1;CHST11;CHST7;CNOT2;CREB5;CYP7B1;DSE;ECD;ELL;ETF1;FLII;FOXD4;FOXD4L1;FOXD4L3;GCM1;GSTT1;HARS2;HDAC4;HRH3;HSFX1;HYAL1;IFNAR2;IL1B;IL6R;INPP5D;IVNS1ABP;IWS1;KDM5A;KDM7A;LEP;MAFG;MAML1;MED6;MORF4L1;MTMR1;NDST1;NFE2L1;NFE2L2;NFIC;NFXL1;NLRC4;NLRP3;NMNAT1;NOTCH1;OLIG2;P…
GO:2001141	regulation of RNA biosynthetic process	87	66.72	0.00374	0.153482	AMH;ARHGEF2;ARRB1;ATXN1;BCL10;BCORL1;CAMKK2;CBFA2T3;CBX7;CCNH;CCRN4L;CNOT2;CREB5;ECD;ELL;FLII;FOXD4;FOXD4L1;FOXD4L3;GCM1;HDAC4;HSFX1;IFNAR2;IL1B;IWS1;KDM5A;KDM7A;LEP;MAFG;MAML1;MED6;MORF4L1;NFE2L1;NFE2L2;NFIC;NFXL1;NLRC4;NLRP3;NOTCH1;OLIG2;PADI2;PHF20;PIAS1;POLR2A;POU5F1;PPM1F;PSRC1;RBBP5;RXRA;SAP30L;SBNO2;SEMA4D;SOD2;SOX15;SRF;SSBP2;STAT5A;TBL1XR1;TBX6;TCF7L2;TLE3;TLR9;TNF;TNFRSF1A;TOPORS;TRAF3;…
GO:0060512	prostate gland morphogenesis	4	0.65	0.00376	0.153482	CYP7B1;NOTCH1;RXRA;STAT5A
GO:0006837	serotonin transport	3	0.32	0.00376	0.153482	HRH3;SLC18A2;SYK
GO:0033962	cytoplasmic mRNA processing body assembly	3	0.32	0.00376	0.153482	ATXN2;CCRN4L;CNOT2
GO:0001818	negative regulation of cytokine production	9	3.07	0.00377	0.153482	ARRB1;IL6R;MUL1;NLRP3;TLR9;TNF;TNFRSF1A;TRAF3;TRIM25
GO:0042307	positive regulation of protein import into nucleus	6	1.49	0.0038	0.153482	IL1B;LEP;POU5F1;TLR9;TNF;TNFSF14
GO:0043506	regulation of JUN kinase activity	6	1.49	0.0038	0.153482	MUL1;PAK1;SYK;TLR9;TNF;ZEB2
GO:0001666	response to hypoxia	12	4.89	0.00385	0.153482	APOLD1;LEP;NOTCH1;PAK1;PDK1;PLAU;SOD2;SRF;TNF;TNFRSF1A;UBE2D2;USP19
GO:0018130	heterocycle biosynthetic process	100	78.72	0.00386	0.153482	ADORA3;AMH;ARHGEF2;ARRB1;ATG7;ATXN1;BCL10;BCORL1;CAMKK2;CAP1;CBFA2T3;CBX7;CCNH;CCRN4L;CNOT2;CREB5;ECD;ELL;FLII;FOXD4;FOXD4L1;FOXD4L3;GCM1;HDAC4;HRH3;HSFX1;IFNAR2;IL1B;IVNS1ABP;IWS1;KDM5A;KDM7A;LEP;MAFG;MAML1;MED6;MORF4L1;NFE2L1;NFE2L2;NFIC;NFXL1;NLRC4;NLRP3;NMNAT1;NOTCH1;OLIG2;PADI2;PHF20;PHRF1;PIAS1;POLR2A;POLR3B;POU5F1;PPM1F;PPP1R10;PSRC1;RBBP5;RBM8A;RXRA;SAP30L;SBNO2;SEMA4D;SLC35B3;SOD2;SOX15;…
GO:0019220	regulation of phosphate metabolic process	52	35.92	0.00388	0.153482	ABCA7;ABR;ADORA3;AGAP2;ARAP3;ARHGEF2;ARRB1;ATXN1;BCL10;CAMKK2;CAP1;CCNH;DENND3;DOCK7;ELL;EPHB1;FARP1;FGD4;FKBP1A;GDI2;GMIP;HERPUD1;HRH3;IL1B;IL6R;ITGA1;LEP;MUL1;MYO9B;NDEL1;PAFAH1B1;PAK1;PLN;PPM1F;PPP6R3;PREX1;PSRC1;RGS16;SEMA4D;SMG7;SRGAP3;ST5;SYK;TGFA;TIMP2;TLR9;TNF;TNFRSF10B;TNFRSF1A;USP6;YWHAB;ZEB2
GO:0032661	regulation of interleukin-18 production	2	0.1	0.00391	0.153482	TLR9;TNF
GO:0033591	response to L-ascorbic acid	2	0.1	0.00391	0.153482	LEP;SOD2
GO:0033684	regulation of luteinizing hormone secretion	2	0.1	0.00391	0.153482	LEP;TACR2
GO:0046469	platelet activating factor metabolic process	2	0.1	0.00391	0.153482	CHPT1;PAFAH1B1
GO:1902563	regulation of neutrophil activation	2	0.1	0.00391	0.153482	ABR;SYK
GO:0006066	alcohol metabolic process	16	7.53	0.00391	0.153482	CHPT1;CYP7B1;IL1B;INPP5A;INPP5D;IP6K1;LEP;PAFAH1B1;PCTP;PLCB2;PLCG2;PTAFR;RXRA;SCARF1;SORD;TNF
GO:0009057	macromolecule catabolic process	34	21.05	0.00391	0.153482	AGAP2;ARRB1;ATG7;CCNH;CCRN4L;CNOT2;DENND3;ETF1;FZR1;HERPUD1;HYAL1;IL1B;MANBA;MBD4;NFE2L2;PGM2;PIAS1;PPP1R3B;PPT1;RBM8A;RFWD2;RNF216;SLC9A1;SMG7;TBL1XR1;TLK2;TNF;TOPORS;UBE2C;UBE2D2;UPF1;USP19;USP22;USP6
GO:0010921	regulation of phosphatase activity	7	2	0.00392	0.153482	ELL;FARP1;FKBP1A;ITGA1;PPP6R3;SEMA4D;TNF
GO:0051091	positive regulation of sequence-specific DNA binding transcription factor activity	11	4.28	0.00396	0.154569	AMH;ARHGEF2;BCL10;HDAC4;IL1B;NLRC4;NLRP3;SRF;TLR9;TNF;TRIM25
GO:0043067	regulation of programmed cell death	40	25.94	0.00401	0.155576	ABR;AGAP2;ARHGEF2;ARRB1;ATG7;BCL10;C12orf5;CHST11;DDIAS;DNAJC5;FGD4;HCAR2;HERPUD1;HRK;IL1B;INPP5D;ITGA1;IVNS1ABP;LEP;MUL1;NFE2L2;NLRC4;NLRP3;NOTCH1;PPM1F;PPT1;SEMA4D;SLC9A1;SOD2;STAT5A;TCF7L2;TGFA;TNF;TNFRSF10B;TNFRSF1A;TNFRSF8;TNFSF14;TOPORS;TRAF3;YWHAB
GO:0019438	aromatic compound biosynthetic process	100	78.82	0.00402	0.155576	ADORA3;AMH;ARHGEF2;ARRB1;ATG7;ATXN1;BCL10;BCORL1;CAMKK2;CAP1;CBFA2T3;CBX7;CCNH;CCRN4L;CNOT2;CREB5;ECD;ELL;FLII;FOXD4;FOXD4L1;FOXD4L3;GCM1;HDAC4;HRH3;HSFX1;IFNAR2;IL1B;IVNS1ABP;IWS1;KDM5A;KDM7A;LEP;MAFG;MAML1;MED6;MORF4L1;NFE2L1;NFE2L2;NFIC;NFXL1;NLRC4;NLRP3;NMNAT1;NOTCH1;OLIG2;PADI2;PHF20;PHRF1;PIAS1;POLR2A;POLR3B;POU5F1;PPM1F;PPP1R10;PSRC1;RBBP5;RBM8A;RXRA;SAP30L;SBNO2;SEMA4D;SLC35B3;SOD2;SOX15;…
GO:0006139	nucleobase-containing compound metabolic process	146	122.49	0.00405	0.155802	ABCA7;ABCC5;ABR;ACPP;ADORA3;AGAP2;AMH;ARAP3;ARHGEF2;ARRB1;ATG7;ATP6V1B2;ATXN1;ATXN2;BCL10;BCORL1;CAMKK2;CAP1;CARS;CBFA2T3;CBX7;CCNH;CCRN4L;CLK1;CNOT2;CREB5;CTNS;CWC22;DENND3;DGCR14;DHX8;DNAH17;DOCK7;ECD;EHD1;ELL;ETF1;FARP1;FGD4;FLII;FOXD4;FOXD4L1;FOXD4L3;FZR1;GCM1;GDI2;GMIP;HARS2;HDAC4;HERPUD1;HRH3;HSFX1;IFNAR2;IL1B;IVNS1ABP;IWS1;KDM5A;KDM7A;KIF9;LEP;LOC100133315;MAFG;MAML1;MBD4;MED6;MFN2;MORF4L1…
GO:0032844	regulation of homeostatic process	14	6.24	0.00421	0.161467	ARRB1;BCL10;HCAR2;IL1B;INPP5D;PLCG2;PLN;SPP1;STAT5A;SYBU;SYK;TCF7L2;TNF;UBE2C
GO:0043967	histone H4 acetylation	5	1.07	0.00423	0.161624	ARRB1;IWS1;MORF4L1;PHF20;USP22
GO:0001819	positive regulation of cytokine production	13	5.6	0.00428	0.162597	ARHGEF2;BCL10;DTX4;HILPDA;IFNAR1;IL1B;IL6R;LEP;NLRP3;POLR3B;TLR9;TNF;TNFRSF1A
GO:0044271	cellular nitrogen compound biosynthetic process	101	79.93	0.00433	0.16395	ADORA3;AMH;ARHGEF2;ARRB1;ATG7;ATXN1;BCL10;BCORL1;CAMKK2;CAP1;CBFA2T3;CBX7;CCNH;CCRN4L;CNOT2;CREB5;ECD;ELL;FLII;FOXD4;FOXD4L1;FOXD4L3;GCM1;HDAC4;HRH3;HSFX1;IFNAR2;IL1B;IVNS1ABP;IWS1;KDM5A;KDM7A;LEP;MAFG;MAML1;MED6;MORF4L1;NFE2L1;NFE2L2;NFIC;NFXL1;NLRC4;NLRP3;NMNAT1;NOTCH1;OLIG2;PADI2;PHF20;PHRF1;PIAS1;POLR2A;POLR3B;POU5F1;PPM1F;PPP1R10;PSRC1;RBBP5;RBM8A;RXRA;SAP30L;SBNO2;SEMA4D;SLC35B3;SMS;SOD2;SO…
GO:0036293	response to decreased oxygen levels	12	4.97	0.00439	0.165612	APOLD1;LEP;NOTCH1;PAK1;PDK1;PLAU;SOD2;SRF;TNF;TNFRSF1A;UBE2D2;USP19
GO:0043281	regulation of cysteine-type endopeptidase activity involved in apoptotic process	10	3.74	0.00444	0.166656	ARRB1;BCL10;HERPUD1;MUL1;NLRC4;NLRP3;PPM1F;TNF;TNFRSF10B;TNFSF14
GO:0032891	negative regulation of organic acid transport	3	0.34	0.0045	0.167665	HRH3;LEP;TNF
GO:0033233	regulation of protein sumoylation	3	0.34	0.0045	0.167665	HDAC4;MUL1;PIAS1
GO:0030097	hemopoiesis	24	13.45	0.00454	0.168435	CBFA2T3;DDIAS;DOCK7;HDAC4;INPP5D;ITGAM;LEP;MPZL2;MYO1E;NBEAL2;NFE2L1;NOTCH1;PAFAH1B1;PIK3CD;PLCG2;PREX1;RASSF2;SBNO2;SEMA4A;SOD2;SRF;STAT5A;SYK;TNF
GO:0046483	heterocycle metabolic process	149	125.81	0.00463	0.171246	ABCA7;ABCC5;ABR;ACPP;ADORA3;AGAP2;AMH;ARAP3;ARHGEF2;ARRB1;ATG7;ATP6V1B2;ATXN1;ATXN2;BCL10;BCORL1;CAMKK2;CAP1;CARS;CBFA2T3;CBX7;CCNH;CCRN4L;CLK1;CNOT2;CREB5;CTNS;CWC22;DENND3;DGCR14;DHX8;DNAH17;DOCK7;ECD;EHD1;ELL;ETF1;FARP1;FGD4;FLII;FOXD4;FOXD4L1;FOXD4L3;FZR1;GCM1;GDI2;GIF;GMIP;HARS2;HDAC4;HERPUD1;HRH3;HSFX1;IFNAR2;IL1B;IVNS1ABP;IWS1;KDM5A;KDM7A;KIF9;LEP;LOC100133315;MAFG;MAML1;MBD4;MED6;MFN2;MOR…
GO:0031349	positive regulation of defense response	13	5.66	0.00468	0.171372	ADORA3;BCL10;IL1B;ITGAM;NLRC4;PIK3C3;POLR3B;STAT5A;TLR9;TNF;TNFRSF1A;TRAF3;UBE2D2
GO:0032722	positive regulation of chemokine production	4	0.69	0.0047	0.171372	IL1B;IL6R;TLR9;TNF
GO:0044060	regulation of endocrine process	4	0.69	0.0047	0.171372	HCAR2;IL1B;LEP;TACR2
GO:0016477	cell migration	33	20.5	0.00471	0.171372	ABR;ADORA3;ARAP3;CAP1;EPHB1;F11R;HYAL1;IL1B;IL6R;INPP5D;ITGA1;ITGAM;LEP;MCC;MYO9B;NDEL1;NOTCH1;PADI2;PAFAH1B1;PIK3CD;PLAU;PPM1F;PREX1;SEMA4A;SEMA4D;SIRPA;SLC7A11;SPP1;SRF;SYK;TNF;TNFSF14;ZEB2
GO:0071704	organic substance metabolic process	229	206.81	0.0048	0.173846	ABCA7;ABCC5;ABR;ACPP;ADAM19;ADORA3;AGAP2;AGPAT9;AMH;ANPEP;APOLD1;ARAP3;ARHGEF2;ARRB1;ATG4C;ATG7;ATP6V1B2;ATXN1;ATXN2;B3GNT9;BCL10;BCORL1;BTN2A1;CAMKK2;CANT1;CAP1;CARS;CBFA2T3;CBX7;CCNH;CCRN4L;CDK15;CHPT1;CHRM3;CHST11;CHST7;CLK1;CNOT2;CPQ;CREB5;CTNS;CWC22;CYP7B1;DCAF12;DENND3;DGCR14;DHX8;DNAH17;DOCK7;DSE;DTX4;DUSP13;ECD;EHD1;ELL;EPHB1;ETF1;FARP1;FASTKD5;FGD4;FKBP1A;FLII;FOXD4;FOXD4L1;FOXD4L3;FZR1;…
GO:1903322	positive regulation of protein modification by small protein conjugation or removal	9	3.19	0.00486	0.174297	ARRB1;BCL10;FKBP1A;FZR1;HDAC4;MUL1;PIAS1;TOPORS;UBE2C
GO:0090316	positive regulation of intracellular protein transport	8	2.63	0.00491	0.174297	IL1B;LEP;POU5F1;TCF7L2;TLR9;TNF;TNFRSF1A;TNFSF14
GO:0045321	leukocyte activation	23	12.79	0.00491	0.174297	ABR;ADORA3;BCL10;BTN2A2;CD300LB;FKBP1A;GAPT;HDAC4;IFNAR1;IL1B;INPP5D;ITGAM;MPZL2;PAK1;PIK3CD;PLCG2;PREX1;SBNO2;SEMA4A;SRF;STAT5A;SYK;TNFSF14
GO:0050729	positive regulation of inflammatory response	6	1.58	0.00492	0.174297	ADORA3;IL1B;STAT5A;TLR9;TNF;TNFRSF1A
GO:0006464	cellular protein modification process	79	60.12	0.00492	0.174297	ABCA7;ARHGEF2;ARRB1;ATG7;B3GNT9;BCL10;CAMKK2;CCNH;CDK15;CHRM3;CLK1;DCAF12;DOCK7;DTX4;DUSP13;EPHB1;ETF1;FASTKD5;FKBP1A;FZR1;HDAC4;HERPUD1;IL1B;IL6R;ITGA1;IWS1;KDM5A;KDM7A;KLHL21;LEP;LIMK2;MAML1;MANBA;MKRN1;MORF4L1;MTMR1;MUL1;NEK6;NFE2L2;OTUD6A;P4HA1;PADI2;PAK1;PDK1;PGGT1B;PHF20;PIAS1;PIK3C3;PIK3CD;PPM1F;PPT1;PSRC1;RAB3D;RBBP5;RFWD2;RNF123;RNF19B;RNF216;SEMA4D;ST3GAL2;STAT5A;SYK;TGFA;TLK2;TLR9;TNF;…
GO:0036211	protein modification process	79	60.12	0.00492	0.174297	ABCA7;ARHGEF2;ARRB1;ATG7;B3GNT9;BCL10;CAMKK2;CCNH;CDK15;CHRM3;CLK1;DCAF12;DOCK7;DTX4;DUSP13;EPHB1;ETF1;FASTKD5;FKBP1A;FZR1;HDAC4;HERPUD1;IL1B;IL6R;ITGA1;IWS1;KDM5A;KDM7A;KLHL21;LEP;LIMK2;MAML1;MANBA;MKRN1;MORF4L1;MTMR1;MUL1;NEK6;NFE2L2;OTUD6A;P4HA1;PADI2;PAK1;PDK1;PGGT1B;PHF20;PIAS1;PIK3C3;PIK3CD;PPM1F;PPT1;PSRC1;RAB3D;RBBP5;RFWD2;RNF123;RNF19B;RNF216;SEMA4D;ST3GAL2;STAT5A;SYK;TGFA;TLK2;TLR9;TNF;…
GO:0032642	regulation of chemokine production	5	1.11	0.00497	0.174776	IL1B;IL6R;MUL1;TLR9;TNF
GO:0016070	RNA metabolic process	105	84.01	0.00498	0.174776	AMH;ARHGEF2;ARRB1;ATG7;ATXN1;ATXN2;BCL10;BCORL1;CAMKK2;CARS;CBFA2T3;CBX7;CCNH;CCRN4L;CLK1;CNOT2;CREB5;CWC22;DGCR14;DHX8;ECD;ELL;ETF1;FLII;FOXD4;FOXD4L1;FOXD4L3;GCM1;HARS2;HDAC4;HSFX1;IFNAR2;IL1B;IVNS1ABP;IWS1;KDM5A;KDM7A;LEP;MAFG;MAML1;MED6;MORF4L1;NFE2L1;NFE2L2;NFIC;NFXL1;NLRC4;NLRP3;NOTCH1;OLIG2;PADI2;PHF20;PHRF1;PIAS1;POLR2A;POLR3B;POU5F1;PPM1F;PPP1R10;PSRC1;RBBP5;RBM8A;RXRA;SAP30L;SBNO2;SEMA4…
GO:0006725	cellular aromatic compound metabolic process	149	126.11	0.00513	0.179626	ABCA7;ABCC5;ABR;ACPP;ADORA3;AGAP2;AMH;ARAP3;ARHGEF2;ARRB1;ATG7;ATP6V1B2;ATXN1;ATXN2;BCL10;BCORL1;CAMKK2;CAP1;CARS;CBFA2T3;CBX7;CCNH;CCRN4L;CLK1;CNOT2;CPQ;CREB5;CTNS;CWC22;DENND3;DGCR14;DHX8;DNAH17;DOCK7;ECD;EHD1;ELL;ETF1;FARP1;FGD4;FLII;FOXD4;FOXD4L1;FOXD4L3;FZR1;GCM1;GDI2;GIF;GMIP;HARS2;HDAC4;HERPUD1;HRH3;HSFX1;IFNAR2;IL1B;IVNS1ABP;IWS1;KDM5A;KDM7A;KIF9;LEP;LOC100133315;MAFG;MAML1;MBD4;MED6;MFN2…
GO:0030212	hyaluronan metabolic process	4	0.71	0.00522	0.181383	ABCC5;HYAL1;IL1B;SLC9A1
GO:0032648	regulation of interferon-beta production	4	0.71	0.00522	0.181383	POLR3B;RNF216;TLR9;TRAF3
GO:0042226	interleukin-6 biosynthetic process	3	0.36	0.00532	0.183372	BCL10;IL1B;INPP5D
GO:0046856	phosphatidylinositol dephosphorylation	3	0.36	0.00532	0.183372	INPP5A;INPP5D;MTMR1
GO:0002275	myeloid cell activation involved in immune response	5	1.13	0.00536	0.183902	ABR;ADORA3;PIK3CD;SBNO2;SYK
GO:0007259	JAK-STAT cascade	8	2.67	0.00538	0.183902	IFNAR1;IFNAR2;IL6R;LEP;NOTCH1;PIAS1;STAT5A;TNFRSF1A
GO:0045667	regulation of osteoblast differentiation	7	2.12	0.00541	0.183902	CCRN4L;HDAC4;IL6R;NOTCH1;RASSF2;SEMA4D;TNF
GO:0010468	regulation of gene expression	100	79.59	0.00543	0.183902	AMH;ARHGEF2;ARRB1;ATXN1;ATXN2;BCL10;BCORL1;CAMKK2;CBFA2T3;CBX7;CCNH;CCRN4L;CLK1;CNOT2;CREB5;CWC22;ECD;ELL;ETF1;FLII;FOXD4;FOXD4L1;FOXD4L3;GCM1;HDAC4;HSFX1;IFNAR2;IL1B;IWS1;KDM5A;KDM7A;LEP;MAFG;MAML1;MED6;MORF4L1;MUL1;NFE2L1;NFE2L2;NFIC;NFXL1;NLRC4;NLRP3;NOTCH1;NOV;OLIG2;PADI2;PHF20;PIAS1;POLR2A;POU5F1;PPM1F;PSRC1;RBBP5;RBM8A;RFWD2;ROM1;RXRA;SAP30L;SBNO2;SEMA4D;SOD2;SOX15;SRF;SSBP2;STAT5A;TBL1XR1;…
GO:0071902	positive regulation of protein serine/threonine kinase activity	12	5.11	0.00547	0.183902	ARRB1;IL1B;ITGA1;MUL1;PAK1;PSRC1;SYK;TGFA;TLR9;TNF;TNFRSF10B;ZEB2
GO:1901360	organic cyclic compound metabolic process	153	130.21	0.00547	0.183902	ABCA7;ABCC5;ABR;ACPP;ADORA3;AGAP2;AMH;ARAP3;ARHGEF2;ARRB1;ATG7;ATP6V1B2;ATXN1;ATXN2;BCL10;BCORL1;CAMKK2;CAP1;CARS;CBFA2T3;CBX7;CCNH;CCRN4L;CLK1;CNOT2;CPQ;CREB5;CTNS;CWC22;CYP7B1;DENND3;DGCR14;DHX8;DNAH17;DOCK7;ECD;EHD1;ELL;ETF1;FARP1;FGD4;FLII;FOXD4;FOXD4L1;FOXD4L3;FZR1;GCM1;GDI2;GIF;GMIP;HARS2;HDAC4;HERPUD1;HRH3;HSFX1;IFNAR2;IL1B;IVNS1ABP;IWS1;KDM5A;KDM7A;KIF9;LEP;LOC100133315;MAFG;MAML1;MBD4;ME…
GO:0008152	metabolic process	245	224.18	0.00549	0.183902	ABCA7;ABCC5;ABR;ACPP;ADAM19;ADORA3;AGAP2;AGPAT9;AMH;ANPEP;APOLD1;ARAP3;ARHGEF2;ARRB1;ATG4C;ATG7;ATP6V1B2;ATXN1;ATXN2;B3GNT9;BCL10;BCORL1;BST1;BTN2A1;BTN2A2;C12orf5;CAMKK2;CANT1;CAP1;CARS;CBFA2T3;CBX7;CCNH;CCRN4L;CDK15;CHPT1;CHRM3;CHST11;CHST7;CLK1;CNOT2;CPQ;CREB5;CTNS;CWC22;CYP7B1;DCAF12;DENND3;DGCR14;DHX8;DNAH17;DOCK7;DRAM1;DSE;DTX4;DUSP13;ECD;EHD1;ELL;EPHB1;ETF1;FARP1;FASTKD5;FGD4;FKBP1A;FLII;F…
GO:0040008	regulation of growth	21	11.41	0.0055	0.183902	ATXN2;CHPT1;HYAL1;LEP;MORF4L1;MUL1;NDEL1;NEDD9;NOTCH1;NOV;PAFAH1B1;PPM1F;PPT1;PSRC1;SEMA4D;SLC9A1;SOX15;SPP1;STAT5A;TCF7L2;TNF
GO:0032386	regulation of intracellular transport	16	7.82	0.00555	0.184991	ADORA3;EHD1;IL1B;IWS1;LEP;MUL1;NLRP3;PLN;POU5F1;SYK;TCF7L2;TLR9;TNF;TNFRSF1A;TNFSF14;YWHAB
GO:0050890	cognition	11	4.48	0.00558	0.185523	ABCA7;ATXN1;CTNS;DGCR2;GPR155;HRH3;NLGN3;PAFAH1B1;PPT1;SRF;TACR2
GO:1902275	regulation of chromatin organization	7	2.14	0.0057	0.186159	ARRB1;IL1B;IWS1;KDM5A;PADI2;POU5F1;TLK2
GO:0001672	regulation of chromatin assembly or disassembly	2	0.12	0.00578	0.186159	PADI2;TLK2
GO:0045588	positive regulation of gamma-delta T cell differentiation	2	0.12	0.00578	0.186159	STAT5A;SYK
GO:0060374	mast cell differentiation	2	0.12	0.00578	0.186159	PIK3CD;STAT5A
GO:0090239	regulation of histone H4 acetylation	2	0.12	0.00578	0.186159	ARRB1;IWS1
GO:1900221	regulation of beta-amyloid clearance	2	0.12	0.00578	0.186159	ABCA7;SRF
GO:0042993	positive regulation of transcription factor import into nucleus	4	0.73	0.00578	0.186159	IL1B;TLR9;TNF;TNFSF14
GO:0019915	lipid storage	5	1.15	0.00579	0.186159	EHD1;HILPDA;IL1B;STAT5A;TNF
GO:0045445	myoblast differentiation	5	1.15	0.00579	0.186159	MAML1;NOTCH1;SOX15;SRF;TCF7L2
GO:0043410	positive regulation of MAPK cascade	15	7.17	0.00588	0.188119	ABCA7;ARRB1;IL1B;IL6R;ITGA1;LEP;MUL1;PAK1;ST5;SYK;TGFA;TIMP2;TLR9;TNF;ZEB2
GO:1901136	carbohydrate derivative catabolic process	38	24.89	0.00589	0.188119	ABCA7;ABCC5;ABR;AGAP2;ARAP3;ARHGEF2;ARRB1;CCNH;DENND3;DHX8;DNAH17;DOCK7;EHD1;FARP1;FGD4;GDI2;GMIP;HYAL1;KIF9;MANBA;MBD4;MFN2;MYO1E;MYO9B;NDEL1;PAFAH1B1;PGM2;PLN;PREX1;RAB22A;RAB3D;RGS16;SEMA4D;SLC9A1;SRGAP3;ST5;UPF1;USP6
GO:0018193	peptidyl-amino acid modification	29	17.63	0.00593	0.188119	ARHGEF2;ARRB1;CAMKK2;CLK1;DOCK7;EPHB1;FKBP1A;HDAC4;IL1B;IL6R;IWS1;LEP;MORF4L1;NEK6;P4HA1;PADI2;PAK1;PHF20;PPM1F;RAB3D;SEMA4D;STAT5A;SYK;TGFA;TLK2;TNF;TNFRSF1A;TYK2;USP22
GO:0032446	protein modification by small protein conjugation	24	13.76	0.00595	0.188119	ARRB1;ATG7;BCL10;DCAF12;DTX4;FKBP1A;FZR1;HDAC4;HERPUD1;KLHL21;MKRN1;MUL1;NFE2L2;PIAS1;RFWD2;RNF123;RNF19B;RNF216;TOPORS;TRAF3;TRIM25;UBE2C;UBE2D2;USP22
GO:0043406	positive regulation of MAP kinase activity	10	3.9	0.00595	0.188119	ARRB1;IL1B;ITGA1;MUL1;PAK1;SYK;TGFA;TLR9;TNF;ZEB2
GO:0016265	death	55	39.29	0.00597	0.188119	ABR;AGAP2;ARHGEF2;ARRB1;ATG7;ATXN1;ATXN2;BCL10;C12orf5;CHST11;CYP7B1;DDIAS;DNAJC5;DRAM1;FGD4;HCAR2;HERPUD1;HRK;IL1B;IL6R;INPP5D;ITGA1;IVNS1ABP;LEP;MBD4;MFN2;MUL1;NEK6;NFE2L2;NLRC4;NLRP3;NOTCH1;PAK1;PDK1;PPM1F;PPT1;RNF216;SEMA4D;SLC18A2;SLC9A1;SOD2;STAT5A;TCF7L2;TECPR2;TGFA;TNF;TNFRSF10B;TNFRSF10C;TNFRSF1A;TNFRSF8;TNFSF14;TOPORS;TRAF3;VPS35;YWHAB
GO:0040011	locomotion	43	29.11	0.00614	0.1926	ABR;ADORA3;AGAP2;ALCAM;ARAP3;CAP1;CMTM1;DNAH17;EPHB1;F11R;HYAL1;IL1B;IL6R;INPP5D;ITGA1;ITGAM;ITGB4;LEP;MCC;MYO9B;NDEL1;NOTCH1;PADI2;PAFAH1B1;PAK1;PIK3CD;PLAU;PPM1F;PREX1;PTAFR;SEMA4A;SEMA4D;SIRPA;SLC7A11;SORD;SPP1;SRF;SYK;TNF;TNFSF14;TRIM25;YWHAB;ZEB2
GO:0034504	protein localization to nucleus	10	3.92	0.00617	0.1926	ABCA7;IL1B;LEP;NLRP3;POU5F1;TLR9;TNF;TNFRSF1A;TNFSF14;TOPORS
GO:0006914	autophagy	9	3.31	0.00617	0.1926	ATG4C;ATG7;C12orf5;DRAM1;ITGB4;PAFAH1B2;PIK3C3;TECPR2;TLK2
GO:0051955	regulation of amino acid transport	3	0.38	0.00622	0.193516	HRH3;LEP;TNF
GO:0035051	cardiocyte differentiation	7	2.18	0.0063	0.19521	ATG7;MAML1;NOTCH1;POU5F1;RXRA;SLC9A1;SRF
GO:0032608	interferon-beta production	4	0.75	0.00638	0.196052	POLR3B;RNF216;TLR9;TRAF3
GO:0060986	endocrine hormone secretion	4	0.75	0.00638	0.196052	HCAR2;IL1B;LEP;TACR2
GO:0051046	regulation of secretion	20	10.83	0.00639	0.196052	ABR;ADORA3;ARRB1;BTN2A2;CHRM3;HCAR2;HRH3;IFNAR1;IL1B;LEP;NLRP3;NOTCH1;PIK3C3;RAB3D;SYBU;SYK;TACR2;TCF7L2;TLR9;TNF
GO:0032872	regulation of stress-activated MAPK cascade	9	3.33	0.00642	0.196216	EPHB1;IL1B;MUL1;PAFAH1B1;PAK1;SYK;TLR9;TNF;ZEB2
GO:0009058	biosynthetic process	134	112.25	0.00645	0.196595	ABCA7;ABCC5;ADORA3;AGPAT9;AMH;ARHGEF2;ARRB1;ATG7;ATXN1;ATXN2;B3GNT9;BCL10;BCORL1;CAMKK2;CANT1;CAP1;CARS;CBFA2T3;CBX7;CCNH;CCRN4L;CHPT1;CHST11;CHST7;CNOT2;CREB5;CYP7B1;DSE;ECD;ELL;ETF1;FLII;FOXD4;FOXD4L1;FOXD4L3;GCM1;GSTT1;HARS2;HDAC4;HRH3;HSFX1;HYAL1;IFNAR2;IL1B;IL6R;INPP5D;IVNS1ABP;IWS1;KDM5A;KDM7A;LEP;MAFG;MAML1;MED6;MORF4L1;MTMR1;NDST1;NFE2L1;NFE2L2;NFIC;NFXL1;NLRC4;NLRP3;NMNAT1;NOTCH1;OLIG2;P…
GO:1903320	regulation of protein modification by small protein conjugation or removal	11	4.59	0.00657	0.199544	ARRB1;ATG7;BCL10;FKBP1A;FZR1;HDAC4;HERPUD1;MUL1;PIAS1;TOPORS;UBE2C
GO:2000116	regulation of cysteine-type endopeptidase activity	10	3.96	0.00661	0.200193	ARRB1;BCL10;HERPUD1;MUL1;NLRC4;NLRP3;PPM1F;TNF;TNFRSF10B;TNFSF14
GO:0070302	regulation of stress-activated protein kinase signaling cascade	9	3.35	0.00667	0.20071	EPHB1;IL1B;MUL1;PAFAH1B1;PAK1;SYK;TLR9;TNF;ZEB2
GO:0016236	macroautophagy	5	1.19	0.0067	0.20071	ATG4C;ATG7;C12orf5;PAFAH1B2;PIK3C3
GO:0045055	regulated secretory pathway	5	1.19	0.0067	0.20071	ABR;ADORA3;DNAJC5;PIK3CD;SYK
GO:0010604	positive regulation of macromolecule metabolic process	60	43.89	0.00675	0.201349	AMH;ARHGEF2;ARRB1;ATG7;ATXN1;BCL10;CAMKK2;CBFA2T3;CCNH;CREB5;DOCK7;ELL;FKBP1A;FZR1;GCM1;HDAC4;HERPUD1;IL1B;IL6R;ITGA1;KDM5A;KDM7A;LEP;MAML1;MED6;MUL1;NFE2L1;NFE2L2;NFIC;NOTCH1;PADI2;PAK1;PIAS1;POLR2A;POU5F1;PPM1F;PSRC1;RFWD2;RXRA;SBNO2;SEMA4D;SOX15;SRF;STAT5A;SYK;TBL1XR1;TBX6;TCF7L2;TGFA;TLR9;TNF;TNFRSF10B;TNFRSF1A;TNFRSF8;TOPORS;UBE2C;USP22;YAF2;YWHAB;ZEB2
GO:0046903	secretion	30	18.6	0.00677	0.201349	ABR;ADORA3;ARRB1;BTN2A2;CAP1;CHRM3;DNAJC5;HCAR2;HRH3;IFNAR1;IL1B;LEP;NLRC4;NLRP3;NOTCH1;PAFAH1B1;PAK1;PIK3C3;PIK3CD;PPT1;RAB3D;RNF19B;SLC18A2;STAT5A;SYBU;SYK;TACR2;TCF7L2;TLR9;TNF
GO:0051222	positive regulation of protein transport	11	4.61	0.00678	0.201349	IFNAR1;IL1B;LEP;NLRP3;POU5F1;SYK;TCF7L2;TLR9;TNF;TNFRSF1A;TNFSF14
GO:1901362	organic cyclic compound biosynthetic process	101	81.14	0.00688	0.203646	ADORA3;AMH;ARHGEF2;ARRB1;ATG7;ATXN1;BCL10;BCORL1;CAMKK2;CAP1;CBFA2T3;CBX7;CCNH;CCRN4L;CNOT2;CREB5;CYP7B1;ECD;ELL;FLII;FOXD4;FOXD4L1;FOXD4L3;GCM1;HDAC4;HRH3;HSFX1;IFNAR2;IL1B;IVNS1ABP;IWS1;KDM5A;KDM7A;LEP;MAFG;MAML1;MED6;MORF4L1;NFE2L1;NFE2L2;NFIC;NFXL1;NLRC4;NLRP3;NMNAT1;NOTCH1;OLIG2;PADI2;PHF20;PHRF1;PIAS1;POLR2A;POLR3B;POU5F1;PPM1F;PPP1R10;PSRC1;RBBP5;RBM8A;RXRA;SAP30L;SBNO2;SEMA4D;SLC35B3;SOD2…
GO:0045927	positive regulation of growth	9	3.37	0.00693	0.203977	HYAL1;LEP;NDEL1;PAFAH1B1;PPM1F;SEMA4D;SLC9A1;SOX15;STAT5A
GO:0019538	protein metabolic process	114	93.41	0.00702	0.203977	ABCA7;ADAM19;AGAP2;ANPEP;APOLD1;ARHGEF2;ARRB1;ATG4C;ATG7;ATXN2;B3GNT9;BCL10;CAMKK2;CANT1;CARS;CCNH;CDK15;CHRM3;CHST11;CHST7;CLK1;CNOT2;CPQ;DCAF12;DENND3;DOCK7;DSE;DTX4;DUSP13;EPHB1;ETF1;FASTKD5;FKBP1A;FZR1;GGH;HARS2;HDAC4;HERPUD1;HYAL1;IFNAR1;IL1B;IL6R;INPP5D;ITGA1;IWS1;KDM5A;KDM7A;KLHL21;LEP;LIMK2;MAML1;MANBA;MKRN1;MORF4L1;MTMR1;MUL1;NDEL1;NDST1;NEK6;NFE2L2;NLRC4;NLRP3;NOTCH1;OTUD6A;P4HA1;PADI2;…
GO:0010043	response to zinc ion	4	0.77	0.00702	0.203977	GGH;PLN;SLC18A2;SOD2
GO:0030520	intracellular estrogen receptor signaling pathway	4	0.77	0.00702	0.203977	CNOT2;CYP7B1;PADI2;PAK1
GO:0060338	regulation of type I interferon-mediated signaling pathway	4	0.77	0.00702	0.203977	IFNAR1;IFNAR2;MUL1;TYK2
GO:0031401	positive regulation of protein modification process	28	17.07	0.00704	0.203977	ARHGEF2;ARRB1;ATG7;BCL10;DOCK7;FKBP1A;FZR1;HDAC4;HERPUD1;IL1B;IL6R;ITGA1;LEP;MUL1;PAK1;PIAS1;PSRC1;SEMA4D;SYK;TGFA;TLR9;TNF;TNFRSF10B;TNFRSF1A;TOPORS;UBE2C;YWHAB;ZEB2
GO:0044070	regulation of anion transport	6	1.7	0.00705	0.203977	ABCA7;HRH3;IL1B;LEP;SYK;TNF
GO:0045577	regulation of B cell differentiation	3	0.4	0.00721	0.207479	INPP5D;STAT5A;SYK
GO:0050995	negative regulation of lipid catabolic process	3	0.4	0.00721	0.207479	HCAR2;IL1B;TNF
GO:0030534	adult behavior	8	2.81	0.00729	0.207796	ATG7;ATXN1;CTNS;LEP;MAFG;NLGN3;PAFAH1B1;PPT1
GO:0032606	type I interferon production	7	2.24	0.00729	0.207796	DTX4;IFNAR1;POLR3B;RNF216;TLR9;TRAF3;TRIM25
GO:0043280	positive regulation of cysteine-type endopeptidase activity involved in apoptotic process	7	2.24	0.00729	0.207796	BCL10;MUL1;NLRC4;NLRP3;PPM1F;TNF;TNFRSF10B
GO:0044710	single-organism metabolic process	130	108.82	0.00741	0.210548	ABCA7;ABCC5;ABR;ACPP;ADORA3;AGAP2;AGPAT9;ARAP3;ARHGEF2;ARRB1;ATG4C;ATG7;ATP6V1B2;ATXN2;B3GNT9;BTN2A1;C12orf5;CAMKK2;CAP1;CARS;CCNH;CHPT1;CHRM3;CHST11;CHST7;CPQ;CTNS;CYP7B1;DENND3;DHX8;DNAH17;DOCK7;DSE;ECD;EHD1;EPHB1;FARP1;FASTKD5;FGD4;FKBP1A;FZR1;GDI2;GGH;GIF;GMIP;GSTT1;HARS2;HCAR2;HDAC4;HRH3;HYAL1;IL1B;IL6R;INPP5A;INPP5D;IP6K1;ITGA1;IWS1;KDM5A;KDM7A;KIF9;LEP;LOC100133315;MBD4;MFN2;MORF4L1;MTMR1;…
GO:0032102	negative regulation of response to external stimulus	9	3.41	0.00747	0.211464	ABR;C12orf5;LEP;MUL1;NLRP3;NOTCH1;PADI2;SPP1;TNFRSF1A
GO:0009653	anatomical structure morphogenesis	63	46.76	0.0075	0.211845	ABR;AGAP2;ALCAM;AMH;ANKRD11;ANPEP;APOLD1;ARAP3;ARHGEF2;ATG7;ATXN2;BCL10;CAP1;CHST11;CNOT2;CRISPLD2;CYP7B1;DGCR2;DOCK7;EHD1;EPHB1;FARP1;FGD4;FKBP1A;GCM1;HYAL1;IL1B;ITGA1;ITGB4;MFN2;MPZL2;MUL1;MYO1E;MYO9B;NBEAL2;NDEL1;NDST1;NFE2L1;NFIC;NLGN3;NOTCH1;PAFAH1B1;PAK1;POU5F1;PREX1;ROM1;RXRA;SBNO2;SEMA4A;SEMA4D;SPP1;SRF;STAT5A;SYK;TBX6;TCF7L2;TGFA;TLE3;TNF;TNFRSF1A;TOPORS;YWHAB;ZEB2
GO:0019722	calcium-mediated signaling	7	2.26	0.00765	0.214746	ADORA3;CAMKK2;HDAC4;PLCG2;PLN;SYK;TNF
GO:0010941	regulation of cell death	40	26.97	0.00765	0.214746	ABR;AGAP2;ARHGEF2;ARRB1;ATG7;BCL10;C12orf5;CHST11;DDIAS;DNAJC5;FGD4;HCAR2;HERPUD1;HRK;IL1B;INPP5D;ITGA1;IVNS1ABP;LEP;MUL1;NFE2L2;NLRC4;NLRP3;NOTCH1;PPM1F;PPT1;SEMA4D;SLC9A1;SOD2;STAT5A;TCF7L2;TGFA;TNF;TNFRSF10B;TNFRSF1A;TNFRSF8;TNFSF14;TOPORS;TRAF3;YWHAB
GO:0002573	myeloid leukocyte differentiation	9	3.43	0.00775	0.21678	CBFA2T3;INPP5D;ITGAM;PAFAH1B1;PIK3CD;RASSF2;SBNO2;STAT5A;TNF
GO:0030099	myeloid cell differentiation	13	6.04	0.00798	0.216853	CBFA2T3;INPP5D;ITGAM;LEP;NBEAL2;NFE2L1;PAFAH1B1;PIK3CD;RASSF2;SBNO2;SRF;STAT5A;TNF
GO:0046434	organophosphate catabolic process	36	23.71	0.00798	0.216853	ABCA7;ABCC5;ABR;AGAP2;ARAP3;ARHGEF2;ARRB1;CCNH;DENND3;DHX8;DNAH17;DOCK7;EHD1;FARP1;FGD4;GDI2;GMIP;KIF9;MBD4;MFN2;MYO1E;MYO9B;NDEL1;PAFAH1B1;PGM2;PLCG2;PLN;PREX1;RAB22A;RAB3D;RGS16;SEMA4D;SRGAP3;ST5;UPF1;USP6
GO:0003256	regulation of transcription from RNA polymerase II promoter involved in myocardial precursor cell differentiation	2	0.14	0.00799	0.216853	NOTCH1;SRF
GO:0008090	retrograde axon cargo transport	2	0.14	0.00799	0.216853	NDEL1;PAFAH1B1
GO:0031622	positive regulation of fever generation	2	0.14	0.00799	0.216853	IL1B;TNF
GO:0032780	negative regulation of ATPase activity	2	0.14	0.00799	0.216853	ABCA7;PLN
GO:0051488	activation of anaphase-promoting complex activity	2	0.14	0.00799	0.216853	FZR1;UBE2C
GO:0060558	regulation of calcidiol 1-monooxygenase activity	2	0.14	0.00799	0.216853	IL1B;TNF
GO:0060947	cardiac vascular smooth muscle cell differentiation	2	0.14	0.00799	0.216853	NOTCH1;SRF
GO:0097242	beta-amyloid clearance	2	0.14	0.00799	0.216853	ABCA7;SRF
GO:0007612	learning	7	2.28	0.00802	0.216917	ATXN1;CTNS;HRH3;NLGN3;PPT1;SRF;TACR2
GO:0097193	intrinsic apoptotic signaling pathway	12	5.37	0.00804	0.216917	ARHGEF2;IVNS1ABP;MBD4;NFE2L2;PDK1;PPM1F;SOD2;TNF;TNFRSF10B;TNFRSF1A;TOPORS;YWHAB
GO:0010033	response to organic substance	63	46.95	0.00816	0.219493	ABR;AMH;ARHGEF2;ARRB1;ATP6V1B2;ATP6V1C1;BCL10;CCRN4L;CD300LB;CHST11;DDIAS;EHD1;F11R;FGD4;FKBP1A;GGH;HDAC4;HERPUD1;HRH3;HYAL1;IFNAR1;IFNAR2;IFNGR1;IL10RB;IL1B;IL6R;LEP;MUL1;NDST1;NFE2L2;NLRP3;NOTCH1;PADI2;PAFAH1B1;PAK1;PGGT1B;PIAS1;PIK3C3;PIK3CD;PLN;PTAFR;RBBP5;RFTN2;RXRA;SLC18A2;SLC7A11;SLC9A1;SOD2;SPP1;SRF;STAT5A;SYBU;SYK;TCF7L2;TIMP2;TLR9;TNF;TNFRSF1A;TRAF3;TRIM25;TYK2;YWHAB;ZNF106
GO:0032602	chemokine production	5	1.25	0.00824	0.221135	IL1B;IL6R;MUL1;TLR9;TNF
GO:0033146	regulation of intracellular estrogen receptor signaling pathway	3	0.42	0.00829	0.221804	CNOT2;CYP7B1;PAK1
GO:0045944	positive regulation of transcription from RNA polymerase II promoter	28	17.29	0.00831	0.221804	ARHGEF2;ARRB1;ATXN1;CBFA2T3;CCNH;CREB5;GCM1;HDAC4;IL1B;MAML1;MED6;NFE2L1;NFE2L2;NFIC;NOTCH1;POU5F1;RXRA;SBNO2;SOX15;SRF;STAT5A;TBL1XR1;TBX6;TCF7L2;TLR9;TNF;TNFRSF1A;ZEB2
GO:0051090	regulation of sequence-specific DNA binding transcription factor activity	14	6.77	0.0084	0.223342	AMH;ARHGEF2;ARRB1;BCL10;HDAC4;IL1B;NLRC4;NLRP3;SRF;TCF7L2;TLR9;TNF;TRAF3;TRIM25
GO:0016925	protein sumoylation	4	0.81	0.00843	0.223482	HDAC4;MUL1;PIAS1;TOPORS
GO:0048534	hematopoietic or lymphoid organ development	24	14.18	0.00852	0.225286	CBFA2T3;DDIAS;DOCK7;HDAC4;INPP5D;ITGAM;LEP;MPZL2;MYO1E;NBEAL2;NFE2L1;NOTCH1;PAFAH1B1;PIK3CD;PLCG2;PREX1;RASSF2;SBNO2;SEMA4A;SOD2;SRF;STAT5A;SYK;TNF
GO:0042306	regulation of protein import into nucleus	8	2.89	0.00859	0.226499	IL1B;LEP;NLRP3;POU5F1;TLR9;TNF;TNFRSF1A;TNFSF14
GO:0034645	cellular macromolecule biosynthetic process	109	89.28	0.00866	0.227705	ABCA7;AMH;ARHGEF2;ARRB1;ATG7;ATXN1;ATXN2;B3GNT9;BCL10;BCORL1;CAMKK2;CANT1;CARS;CBFA2T3;CBX7;CCNH;CCRN4L;CHST11;CHST7;CNOT2;CREB5;DSE;ECD;ELL;ETF1;FLII;FOXD4;FOXD4L1;FOXD4L3;GCM1;HARS2;HDAC4;HSFX1;IFNAR2;IL1B;IVNS1ABP;IWS1;KDM5A;KDM7A;LEP;MAFG;MAML1;MED6;MORF4L1;NDST1;NFE2L1;NFE2L2;NFIC;NFXL1;NLRC4;NLRP3;NOTCH1;OLIG2;PADI2;PGM2;PHF20;PHRF1;PIAS1;POLR2A;POLR3B;POU5F1;PPM1F;PPP1R10;PPP1R3B;PSRC1;RBB…
GO:0008219	cell death	54	39.21	0.00886	0.23243	ABR;AGAP2;ARHGEF2;ARRB1;ATG7;ATXN1;ATXN2;BCL10;C12orf5;CHST11;CYP7B1;DDIAS;DNAJC5;DRAM1;FGD4;HCAR2;HERPUD1;HRK;IL1B;IL6R;INPP5D;ITGA1;IVNS1ABP;LEP;MBD4;MFN2;MUL1;NEK6;NFE2L2;NLRC4;NLRP3;NOTCH1;PAK1;PDK1;PPM1F;PPT1;RNF216;SEMA4D;SLC9A1;SOD2;STAT5A;TCF7L2;TECPR2;TGFA;TNF;TNFRSF10B;TNFRSF10C;TNFRSF1A;TNFRSF8;TNFSF14;TOPORS;TRAF3;VPS35;YWHAB
GO:0042060	wound healing	23	13.49	0.00915	0.239352	APBB1IP;ARRB1;CAP1;CPQ;EHD1;F11R;INPP5D;ITGA1;ITGAM;KIF9;MAFG;MFN2;NBEAL2;NFE2L2;PAK1;PLAU;PLCG2;SIRPA;SLC7A11;SOX15;SRF;SYK;TGFA
GO:0048872	homeostasis of number of cells	10	4.16	0.00924	0.240871	ATXN2;BCL10;HCAR2;INPP5D;NFE2L1;PIK3CD;RASSF2;SRF;STAT5A;TNFSF14
GO:0008306	associative learning	5	1.29	0.0094	0.243697	ATXN1;CTNS;NLGN3;PPT1;SRF
GO:0010923	negative regulation of phosphatase activity	5	1.29	0.0094	0.243697	ELL;FARP1;FKBP1A;SEMA4D;TNF
GO:0015012	heparan sulfate proteoglycan biosynthetic process	3	0.44	0.00946	0.243874	DSE;NDST1;TCF7L2
GO:0051953	negative regulation of amine transport	3	0.44	0.00946	0.243874	HRH3;LEP;TNF
GO:0043412	macromolecule modification	80	62.62	0.00954	0.244869	ABCA7;ARHGEF2;ARRB1;ATG7;B3GNT9;BCL10;CAMKK2;CCNH;CDK15;CHRM3;CLK1;DCAF12;DOCK7;DTX4;DUSP13;EPHB1;ETF1;FASTKD5;FKBP1A;FZR1;HDAC4;HERPUD1;IL1B;IL6R;ITGA1;IWS1;KDM5A;KDM7A;KLHL21;LEP;LIMK2;MAML1;MANBA;MBD4;MKRN1;MORF4L1;MTMR1;MUL1;NEK6;NFE2L2;OTUD6A;P4HA1;PADI2;PAK1;PDK1;PGGT1B;PHF20;PIAS1;PIK3C3;PIK3CD;PPM1F;PPT1;PSRC1;RAB3D;RBBP5;RFWD2;RNF123;RNF19B;RNF216;SEMA4D;ST3GAL2;STAT5A;SYK;TGFA;TLK2;TLR9…
GO:0009203	ribonucleoside triphosphate catabolic process	33	21.53	0.00958	0.244869	ABCA7;ABCC5;ABR;AGAP2;ARAP3;ARHGEF2;ARRB1;CCNH;DENND3;DHX8;DNAH17;DOCK7;EHD1;FARP1;FGD4;GDI2;GMIP;KIF9;MFN2;MYO1E;MYO9B;NDEL1;PAFAH1B1;PLN;PREX1;RAB22A;RAB3D;RGS16;SEMA4D;SRGAP3;ST5;UPF1;USP6
GO:0009207	purine ribonucleoside triphosphate catabolic process	33	21.53	0.00958	0.244869	ABCA7;ABCC5;ABR;AGAP2;ARAP3;ARHGEF2;ARRB1;CCNH;DENND3;DHX8;DNAH17;DOCK7;EHD1;FARP1;FGD4;GDI2;GMIP;KIF9;MFN2;MYO1E;MYO9B;NDEL1;PAFAH1B1;PLN;PREX1;RAB22A;RAB3D;RGS16;SEMA4D;SRGAP3;ST5;UPF1;USP6
GO:0030163	protein catabolic process	22	12.79	0.00966	0.245924	AGAP2;ARRB1;ATG7;DENND3;FZR1;HERPUD1;IL1B;MANBA;NFE2L2;PIAS1;PPT1;RFWD2;RNF216;TBL1XR1;TLK2;TNF;TOPORS;UBE2C;UBE2D2;USP19;USP22;USP6
GO:0031669	cellular response to nutrient levels	8	2.95	0.00967	0.245924	ATG4C;ATG7;C12orf5;LEP;PAFAH1B2;PIK3C3;SRF;TCF7L2
GO:0006913	nucleocytoplasmic transport	15	7.6	0.00973	0.24657	ATXN1;IL1B;IWS1;LEP;NLRP3;POU5F1;PPP1R10;RBM8A;SMG7;TCF7L2;TLR9;TNF;TNFRSF1A;TNFSF14;UPF1
GO:0009146	purine nucleoside triphosphate catabolic process	33	21.59	0.00996	0.251259	ABCA7;ABCC5;ABR;AGAP2;ARAP3;ARHGEF2;ARRB1;CCNH;DENND3;DHX8;DNAH17;DOCK7;EHD1;FARP1;FGD4;GDI2;GMIP;KIF9;MFN2;MYO1E;MYO9B;NDEL1;PAFAH1B1;PLN;PREX1;RAB22A;RAB3D;RGS16;SEMA4D;SRGAP3;ST5;UPF1;USP6
Up-regulated molecular function after exercise
GO:0019789	SUMO ligase activity	3	0.2	0.00083	0.618781	MUL1;PIAS1;TOPORS
GO:0005100	Rho GTPase activator activity	5	0.75	0.00086	0.618781	ABR;ARAP3;GMIP;MYO9B;PREX1
GO:0045569	TRAIL binding	2	0.08	0.00228	1	TNFRSF10B;TNFRSF10C
GO:0004331	fructose-2,6-bisphosphate 2-phosphatase activity	2	0.1	0.00375	1	C12orf5;PFKFB3
GO:0034481	chondroitin sulfotransferase activity	2	0.1	0.00375	1	CHST11;CHST7
GO:0019899	enzyme binding	41	26.74	0.00388	1	ARHGEF2;ARRB1;BCL10;CCNH;DOCK7;EHD1;ELL;FGD4;HDAC4;IFNAR2;IL6R;ITGA1;MAML1;MFN2;MUL1;NEK6;NOTCH1;PAFAH1B1;PAK1;PHRF1;PIAS1;PLN;POLR2A;POU5F1;PPP1R3B;PPP6R3;PREX1;RAB11FIP4;RAB3D;RXRA;SLC18A2;SMG7;STAT5A;SYK;TCF7L2;TNF;TNFRSF1A;TOPORS;TRAF3;USP22;YWHAB
GO:0016881	acid-amino acid ligase activity	6	1.5	0.0039	1	MUL1;PIAS1;TOPORS;TRIM25;UBE2C;UBE2D2
GO:0000099	sulfur amino acid transmembrane transporter activity	2	0.12	0.00555	1	CTNS;SLC7A11
GO:0004445	inositol-polyphosphate 5-phosphatase activity	2	0.12	0.00555	1	INPP5A;INPP5D
GO:0005515	protein binding	187	165.04	0.00627	1	ACPP;ADAM19;AGAP2;ALCAM;AMH;ARAP3;ARHGEF2;ARRB1;ATG7;ATP6V1C1;ATXN1;ATXN2;BCL10;CAMKK2;CAP1;CARS;CBFA2T3;CBX7;CCNH;CDK15;CEP63;CHIC2;CHRM3;CMTM1;CNOT2;CPQ;CREB5;CWC22;CYTIP;DGCR14;DHX8;DNAJC5;DOCK7;DOK3;ECD;EHD1;ELL;EPHB1;ETF1;F11R;FARP1;FGD4;FKBP1A;FLII;FXR2;FZR1;GCC1;GCM1;GDI2;GMIP;HDAC4;HILPDA;HRK;HSFX1;HYAL1;IFNAR1;IFNAR2;IFNGR1;IL10RB;IL1B;IL6R;INPP5A;INPP5D;ITGA1;ITGAM;ITGB4;IWS1;KCNJ2;KCTD…
GO:0043008	ATP-dependent protein binding	2	0.14	0.00767	1	DNAJC5;MYO9B
GO:0005099	Ras GTPase activator activity	7	2.27	0.00786	1	ABR;ARAP3;GDI2;GMIP;MYO9B;PREX1;USP6
GO:0016874	ligase activity	16	8.23	0.00883	1	ATG7;CARS;DTX4;HARS2;MKRN1;MUL1;PIAS1;RFWD2;RNF123;RNF19B;RNF216;TOPORS;TRAF3;TRIM25;UBE2C;UBE2D2
Up-regulated cellular component after exercise
GO:0005773	vacuole	22	9.94	0.00045	0.169214	ACPP;ADORA3;ANPEP;ARRB1;ATP6V1B2;ATP6V1C1;BCL10;CD1E;CPQ;CTNS;DNAJC5;DRAM1;GGH;GIF;HYAL1;MANBA;PIK3CD;PPT1;RNF19B;TLR9;USP6;VPS35
GO:0005829	cytosol	74	52.3	0.001	0.231108	ABR;ANPEP;APBB1IP;ARAP3;ARHGEF2;ARRB1;ATG4C;ATG7;ATP6V1B2;ATP6V1C1;BCL10;CARS;CEP63;CNOT2;DTX4;ETF1;FARP1;FGD4;FKBP1A;FXR2;FZR1;GDI2;GGH;GMIP;GSTT1;HDAC4;IL1B;INPP5D;IP6K1;KCTD5;MFN2;MTMR1;MYO9B;NAT1;NDEL1;NEK6;NFE2L2;NLRC4;NLRP3;NOTCH1;PAFAH1B1;PAFAH1B2;PAK1;PCTP;PFKFB3;PGM2;PIK3C3;PIK3CD;PLCB2;PLCG2;POLR3B;POU5F1;PPM1F;PPT1;PREX1;PSRC1;RBM8A;RFWD2;SMG7;SMS;SRGAP3;STAT5A;SYK;TRAF3;TRIM25;TYK2;UB…
GO:0002193	MAML1-RBP-Jkappa- ICN1 complex	2	0.06	0.00114	0.231108	MAML1;NOTCH1
GO:0031252	cell leading edge	15	6.07	0.00123	0.231108	ABCA7;APBB1IP;ARAP3;ARHGEF2;ATP6V1B2;FGD4;ITGB4;MCC;MYO9B;NDEL1;NEDD9;PAFAH1B1;PAK1;RAB22A;WASF2
GO:0032009	early phagosome	2	0.08	0.00225	0.362819	SYK;TLR9
GO:0030055	cell-substrate junction	16	7.37	0.00317	0.447511	ALCAM;APBB1IP;ARHGEF2;CAP1;DOCK7;FLII;GDI2;ITGA1;ITGB4;MPZL1;NEDD9;PAK1;PLAU;RFWD2;SLC9A1;YWHAB
GO:0042995	cell projection	43	28.49	0.00429	0.509465	ABCA7;ACPP;ALCAM;APBB1IP;ARAP3;ARHGEF2;ARRB1;ATG7;ATP6V1B2;CAMKK2;CEP19;CHRM3;DNAH17;DOCK7;EPHB1;FARP1;FGD4;GIF;HRH3;IFNGR1;ITGA1;KCNJ2;KLC3;MCC;MYO9B;NDEL1;NEDD9;NOV;ORAI2;PAFAH1B1;PAK1;PIK3C3;PPT1;PREX1;RAB22A;ROM1;SLC18A2;SORD;SPP1;TIMP2;TNFRSF1A;TOPORS;WASF2
GO:0019907	cyclin-dependent protein kinase activating kinase holoenzyme complex	2	0.12	0.00548	0.509465	CCNH;KDM5A
GO:0000922	spindle pole	7	2.14	0.00572	0.509465	CEP19;CEP63;KLHL21;NEDD9;NEK6;PSRC1;TOPORS
GO:0005925	focal adhesion	15	7.21	0.00621	0.509465	ALCAM;APBB1IP;ARHGEF2;CAP1;DOCK7;FLII;GDI2;ITGA1;MPZL1;NEDD9;PAK1;PLAU;RFWD2;SLC9A1;YWHAB
GO:0035145	exon-exon junction complex	3	0.39	0.00669	0.509465	R3HCC1L;RBM8A;UPF1
GO:0005924	cell-substrate adherens junction	15	7.31	0.007	0.509465	ALCAM;APBB1IP;ARHGEF2;CAP1;DOCK7;FLII;GDI2;ITGA1;MPZL1;NEDD9;PAK1;PLAU;RFWD2;SLC9A1;YWHAB
GO:0016607	nuclear speck	9	3.44	0.00784	0.509465	CWC22;ELL;MAML1;NEK6;PIAS1;RBM8A;RFWD2;TOPORS;WBP4
GO:0044464	cell part	306	291.62	0.00805	0.509465	ABCA7;ABCC5;ABR;ACPP;ADORA3;AGAP2;AGPAT9;ALCAM;AMH;ANKRD11;ANPEP;APBB1IP;APOLD1;ARAP3;ARHGEF2;ARRB1;ATG4C;ATG7;ATP6V1B2;ATP6V1C1;ATXN1;ATXN2;B3GNT9;BCL10;BCORL1;BST1;BTN2A1;C12orf5;CAMKK2;CANT1;CAP1;CARS;CBFA2T3;CBX7;CCNH;CCRN4L;CD1E;CD300LB;CEP19;CEP63;CHIC2;CHPT1;CHRM3;CHST11;CHST7;CLEC4A;CLK1;CNOT2;CPQ;CREB5;CRISPLD2;CTNS;CUTC;CWC22;CYP7B1;CYTIP;DCAF12;DDIAS;DGCR14;DHX8;DNAH17;DNAJC5;DOCK7;DOK…
GO:0005623	cell	306	291.64	0.00812	0.509465	ABCA7;ABCC5;ABR;ACPP;ADORA3;AGAP2;AGPAT9;ALCAM;AMH;ANKRD11;ANPEP;APBB1IP;APOLD1;ARAP3;ARHGEF2;ARRB1;ATG4C;ATG7;ATP6V1B2;ATP6V1C1;ATXN1;ATXN2;B3GNT9;BCL10;BCORL1;BST1;BTN2A1;C12orf5;CAMKK2;CANT1;CAP1;CARS;CBFA2T3;CBX7;CCNH;CCRN4L;CD1E;CD300LB;CEP19;CEP63;CHIC2;CHPT1;CHRM3;CHST11;CHST7;CLEC4A;CLK1;CNOT2;CPQ;CREB5;CRISPLD2;CTNS;CUTC;CWC22;CYP7B1;CYTIP;DCAF12;DDIAS;DGCR14;DHX8;DNAH17;DNAJC5;DOCK7;DOK…
GO:0070161	anchoring junction	17	8.86	0.00812	0.509465	ALCAM;APBB1IP;ARHGEF2;CAP1;DOCK7;FLII;GDI2;ITGA1;KAZN;MPZL1;MYO1E;NEDD9;PAK1;PLAU;RFWD2;SLC9A1;YWHAB
GO:0001726	ruffle	8	2.89	0.00861	0.511815	ABCA7;ARAP3;ARHGEF2;ATP6V1B2;FGD4;MYO9B;PAK1;RAB22A
GO:0005681	spliceosomal complex	8	2.93	0.00931	0.511817	CWC22;DGCR14;DHX8;IVNS1ABP;RBM8A;TXNL4B;UPF1;WBP4
GO:1902494	catalytic complex	26	15.87	0.00952	0.511817	ABCA7;CBX7;CCNH;DCAF12;DNAH17;FZR1;HDAC4;KDM5A;KLHL21;MORF4L1;P4HA1;PGGT1B;PHF20;PIK3C3;PIK3CD;PLN;POLR2A;POLR3B;PPP1R10;PPP1R3B;RBBP5;TBL1XR1;TOPORS;UBE2C;UBE2D2;USP22
Down-regulated biological process after exercise
GO:0070665	positive regulation of leukocyte proliferation	20	7.89	0.0001	0.0164658	ADA;BCL2;CARD11;CCL5;CD28;CD3E;CLCF1;DNAJA3;IGFBP2;IL23A;IL2RA;PNP;PRKCQ;RLTPR;SPN;TCF3;TMIGD2;TNFRSF4;TNFSF9;ZAP70
GO:0046112	nucleobase biosynthetic process	6	0.88	0.00011	0.016757	ADA;CAD;DHODH;HPRT1;PAICS;PRPS1
GO:0000956	nuclear-transcribed mRNA catabolic process	27	12.41	0.00011	0.0169688	BTG2;DIS3L2;EIF3E;EIF4B;EXOSC2;EXOSC7;EXOSC8;PAN2;POLR2D;RPL10;RPL10A;RPL11;RPL14;RPL15;RPL22;RPL23A;RPL3;RPL4;RPL5;RPLP0;RPS20;RPS23;RPS4X;RPS8;TNKS1BP1;TOB1;ZFP36
GO:0050856	regulation of T cell receptor signaling pathway	8	1.62	0.00012	0.0177844	ADA;CCR7;LCK;LGALS3;PRNP;TESPA1;TRAT1;UBASH3A
GO:0006402	mRNA catabolic process	28	13.22	0.00013	0.0197783	BTG2;DIS3L2;EIF3E;EIF4B;EXOSC2;EXOSC7;EXOSC8;PAN2;POLR2D;RPL10;RPL10A;RPL11;RPL14;RPL15;RPL22;RPL23A;RPL3;RPL4;RPL5;RPLP0;RPS20;RPS23;RPS4X;RPS8;SUPV3L1;TNKS1BP1;TOB1;ZFP36
GO:0009124	nucleoside monophosphate biosynthetic process	16	5.67	0.00013	0.0199875	ADA;ADSL;AK1;AK3;AK5;ATIC;ATP1A1;ATP1A3;ATP5G1;CAD;CMPK1;DHODH;HPRT1;PAICS;PRPS1;PRPS1L1
GO:0002768	immune response-regulating cell surface receptor signaling pathway	40	21.79	0.00014	0.0209421	ABL1;ADA;BCL2;CACNB3;CARD11;CCR7;CD247;CD28;CD3D;CD3E;CD3G;CDK1;CTLA4;ERBB2;FOS;FYN;GATA3;GRAP2;ITK;ITPR3;LAT;LCK;LGALS3;LPXN;MYO1C;PDGFB;PDGFRB;PLCG1;PLD2;PRKCQ;PRNP;RLTPR;SKAP1;TESPA1;THEM4;THEMIS;TRAT1;UBASH3A;UBE2V1;ZAP70
GO:0008219	cell death	170	130.94	0.00016	0.0224474	ABL1;ACAA2;ACTN3;ADA;AEN;AES;AIFM2;AIMP1;AMIGO2;ANXA1;APBB1;ARF6;ATN1;ATP13A2;AVEN;AXIN2;BCL11B;BCL2;BIN1;BTG2;CACYBP;CALR;CARD11;CCL5;CCR7;CD2;CD248;CD27;CD28;CD3E;CD3G;CD40LG;CD5;CDK1;CHEK2;CIAPIN1;CITED2;CLCF1;CLN8;CSNK2A2;CTLA4;CUL4A;CXCR3;CYCS;DDHD2;DDIT4;DHCR24;DHODH;DNAJA3;DUSP1;EDAR;EEF1E1;EEF2;EI24;ETS1;F2R;FAIM3;FASLG;FBXO10;FLT4;FXN;FYN;G0S2;GATA3;GLO1;GNB2L1;GZMA;GZMB;GZMH;HEXA;HNRNPA…
GO:0002757	immune response-activating signal transduction	42	23.41	0.00016	0.0232821	ABL1;ADA;BCL2;CACNB3;CARD11;CCR7;CD247;CD28;CD3D;CD3E;CD3G;CDK1;CTLA4;DUSP7;FOS;FYN;GATA3;GRAP2;IKBKE;ITK;ITPR3;LAT;LCK;LGALS3;LPXN;MAPK11;MAPK7;MYO1C;NR1D1;PELI3;PLCG1;PLD2;PRKCQ;PRNP;RLTPR;SKAP1;TESPA1;THEMIS;TRAT1;UBASH3A;UBE2V1;ZAP70
GO:0019722	calcium-mediated signaling	19	7.56	0.00017	0.0232968	ADA;CASQ1;CCR5;CD3E;CD8A;CMKLR1;CXCL8;CXCR3;DMTN;LAT;LPHN1;NCALD;NMUR1;P2RX5;PLCG1;PRNP;RCAN3;TRAT1;ZAP70
GO:0016265	death	170	131.21	0.00017	0.0238056	ABL1;ACAA2;ACTN3;ADA;AEN;AES;AIFM2;AIMP1;AMIGO2;ANXA1;APBB1;ARF6;ATN1;ATP13A2;AVEN;AXIN2;BCL11B;BCL2;BIN1;BTG2;CACYBP;CALR;CARD11;CCL5;CCR7;CD2;CD248;CD27;CD28;CD3E;CD3G;CD40LG;CD5;CDK1;CHEK2;CIAPIN1;CITED2;CLCF1;CLN8;CSNK2A2;CTLA4;CUL4A;CXCR3;CYCS;DDHD2;DDIT4;DHCR24;DHODH;DNAJA3;DUSP1;EDAR;EEF1E1;EEF2;EI24;ETS1;F2R;FAIM3;FASLG;FBXO10;FLT4;FXN;FYN;G0S2;GATA3;GLO1;GNB2L1;GZMA;GZMB;GZMH;HEXA;HNRNPA…
GO:0006418	tRNA aminoacylation for protein translation	11	3.1	0.00019	0.0250223	AIMP1;EARS2;EEF1E1;HARS;IARS2;MARS2;SARS2;TARS2;VARS2;WARS2;YARS
GO:0044033	multi-organism metabolic process	26	12.14	0.00019	0.0250223	APOBEC3H;CCL5;CXCL8;GTF2H3;GTF2H4;LEF1;MDFIC;NMT2;POLR2D;POLR2H;RPL10;RPL10A;RPL11;RPL14;RPL15;RPL22;RPL23A;RPL3;RPL4;RPL5;RPLP0;RPS20;RPS23;RPS4X;RPS8;SMARCB1
GO:0045580	regulation of T cell differentiation	17	6.48	0.00021	0.0276248	ADA;CAMK4;CARD11;CD2;CTLA4;ERBB2;GATA3;IL23A;IL2RA;IL7R;LCK;PNP;RLTPR;RORC;TESPA1;TNFSF9;ZAP70
GO:0046631	alpha-beta T cell activation	17	6.48	0.00021	0.0276248	ADA;ANXA1;BCL11B;BCL2;CD28;CD3E;GATA3;IL23A;ITK;LEF1;PNP;PRKCQ;PTGER4;RORC;RPL22;TCF7;ZAP70
GO:0048534	hematopoietic or lymphoid organ development	72	47.36	0.00023	0.0291406	ADA;ANXA1;APOBEC3H;BCL11B;BCL2;CAMK4;CARD11;CCR7;CD2;CD248;CD27;CD28;CD3D;CD3E;CD40LG;CD8A;CIAPIN1;CITED2;CLCF1;CTLA4;CUL4A;DMTN;DNAJA3;EEF2;ERBB2;ETS1;ETV2;FLT3LG;FOS;FSTL3;GATA3;GIMAP1;GLO1;HOXB3;ID2;IKZF3;IL23A;IL2RA;IL7R;ITK;LCK;LEF1;LRRC8A;LTA;MELK;MEN1;MYC;PCID2;PNP;PTGER4;RLTPR;RORC;RPA1;RPL22;RRS1;RTKN2;SLC25A38;SPN;SSBP3;TBX21;TCF3;TCF7;TESPA1;THEMIS;TMEM143;TNFSF9;TPD52;WNT1;WNT10B;ZAP7…
GO:0030097	hemopoiesis	69	44.93	0.00023	0.0291406	ADA;ANXA1;APOBEC3H;BCL11B;BCL2;CAMK4;CARD11;CCR7;CD2;CD27;CD28;CD3D;CD3E;CD40LG;CD8A;CIAPIN1;CITED2;CLCF1;CTLA4;CUL4A;DMTN;DNAJA3;EEF2;ERBB2;ETS1;ETV2;FLT3LG;FOS;FSTL3;GATA3;GIMAP1;GLO1;HOXB3;ID2;IKZF3;IL23A;IL2RA;IL7R;ITK;LCK;LEF1;LRRC8A;MELK;MEN1;MYC;PNP;PTGER4;RLTPR;RORC;RPA1;RPL22;RRS1;RTKN2;SLC25A38;SPN;SSBP3;TBX21;TCF3;TCF7;TESPA1;THEMIS;TMEM143;TNFSF9;TPD52;WNT1;WNT10B;ZAP70;ZFP36;ZNF683
GO:0044237	cellular metabolic process	711	657.66	0.00027	0.0331327	ABCA3;ABCB7;ABCB8;ABCC10;ABCF2;ABHD14B;ABL1;ABLIM1;ABLIM2;ACAA2;ACAD11;ACER1;ACOT2;ACP1;ACSL6;ACSS1;ACTL6A;ACVR2B;ACYP1;ADA;ADAT2;ADCY3;ADH5;ADIRF;ADM2;ADSL;AEN;AES;AGFG2;AGK;AGMAT;AHSA2;AIMP1;AK1;AK3;AK5;ALDH18A1;ALG10B;ALG8;ALKBH2;ALS2CL;AMDHD1;ANAPC16;ANKRD26;ANXA1;AP5S1;APBB1;APOBEC3H;ARF6;ARID5B;ARL2BP;ARL4C;ARV1;ASB1;ATAT1;ATF7IP2;ATG9B;ATIC;ATN1;ATP13A2;ATP1A1;ATP1A3;ATP5G1;AXIN2;AZIN2;B3G…
GO:0051188	cofactor biosynthetic process	21	9.11	0.00027	0.0331327	ACSL6;ACSS1;ATIC;BDH2;COQ6;COX10;DCAKD;ELOVL4;ELOVL6;FASN;FXN;MAT2A;MOCS1;MOCS2;PNP;PNPO;QDPR;RSAD1;SLC25A38;UBIAD1;UROS
GO:0006614	SRP-dependent cotranslational protein targeting to membrane	18	7.22	0.00027	0.0331327	DDOST;RPL10;RPL10A;RPL11;RPL14;RPL15;RPL22;RPL23A;RPL3;RPL4;RPL5;RPLP0;RPS20;RPS23;RPS4X;RPS8;SEC61A1;SRP68
GO:0050854	regulation of antigen receptor-mediated signaling pathway	9	2.29	0.00032	0.0374014	ADA;CCR7;LCK;LGALS3;LPXN;PRNP;TESPA1;TRAT1;UBASH3A
GO:0042981	regulation of apoptotic process	117	85.94	0.00032	0.0374014	ABL1;ACAA2;ACTN3;ADA;AES;AIFM2;AMIGO2;ANXA1;APBB1;AVEN;BCL11B;BCL2;BIN1;BTG2;CALR;CARD11;CCL5;CCR7;CD248;CD27;CD3E;CD3G;CD40LG;CDK1;CIAPIN1;CITED2;CLCF1;CLN8;CTLA4;CXCR3;CYCS;DHCR24;DHODH;DNAJA3;DUSP1;EEF1E1;EI24;ETS1;F2R;FAIM3;FASLG;FBXO10;FLT4;FXN;FYN;G0S2;GATA3;GLO1;GNB2L1;GZMA;GZMB;IER3IP1;IKZF3;IL24;IL2RB;LCK;LEF1;LGALS3;LIMS2;LTA;MAGED1;MAL;MAPK7;MCF2L;MELK;MEN1;MLLT11;MUC1;MYC;NEFL;NGFRAP1…
GO:0044238	primary metabolic process	723	670.75	0.00032	0.0378497	ABCA3;ABCB7;ABCB8;ABCC10;ABCF2;ABHD14B;ABL1;ABLIM1;ABLIM2;ACAA2;ACAD11;ACER1;ACOT2;ACP1;ACSL6;ACSS1;ACTL6A;ACVR2B;ADA;ADAM23;ADAMTS1;ADAMTS10;ADAMTSL5;ADAT2;ADCY3;ADH5;ADIRF;ADM2;ADSL;AEN;AES;AGFG2;AGK;AGMAT;AHSA2;AIMP1;AK1;AK3;AK5;ALDH18A1;ALDH1B1;ALG10B;ALG8;ALKBH2;ALS2CL;AMDHD1;ANAPC16;ANKRD26;ANXA1;AP5S1;APBB1;APOBEC3H;ARF6;ARID5B;ARL2BP;ARL4C;ARV1;ASB1;ATAT1;ATF7IP2;ATIC;ATN1;ATP13A2;ATP1A1;…
GO:0042102	positive regulation of T cell proliferation	15	5.53	0.00034	0.0393308	CARD11;CCL5;CD28;CD3E;DNAJA3;IGFBP2;IL23A;IL2RA;PNP;PRKCQ;RLTPR;SPN;TMIGD2;TNFSF9;ZAP70
GO:0006613	cotranslational protein targeting to membrane	18	7.35	0.00035	0.0393308	DDOST;RPL10;RPL10A;RPL11;RPL14;RPL15;RPL22;RPL23A;RPL3;RPL4;RPL5;RPLP0;RPS20;RPS23;RPS4X;RPS8;SEC61A1;SRP68
GO:0046632	alpha-beta T cell differentiation	14	4.99	0.00037	0.0419314	ADA;ANXA1;BCL11B;BCL2;GATA3;IL23A;ITK;LEF1;PNP;PTGER4;RORC;RPL22;TCF7;ZAP70
GO:0045047	protein targeting to ER	18	7.42	0.00039	0.0430573	DDOST;RPL10;RPL10A;RPL11;RPL14;RPL15;RPL22;RPL23A;RPL3;RPL4;RPL5;RPLP0;RPS20;RPS23;RPS4X;RPS8;SEC61A1;SRP68
GO:0010941	regulation of cell death	121	90.06	0.00042	0.0460001	ABL1;ACAA2;ACTN3;ADA;AES;AIFM2;AMIGO2;ANXA1;APBB1;AVEN;AXIN2;BCL11B;BCL2;BIN1;BTG2;CACYBP;CALR;CARD11;CCL5;CCR7;CD248;CD27;CD3E;CD3G;CD40LG;CDK1;CIAPIN1;CITED2;CLCF1;CLN8;CTLA4;CXCR3;CYCS;DDIT4;DHCR24;DHODH;DNAJA3;DUSP1;EEF1E1;EI24;ETS1;F2R;FAIM3;FASLG;FBXO10;FLT4;FXN;FYN;G0S2;GATA3;GLO1;GNB2L1;GZMA;GZMB;IER3IP1;IKZF3;IL24;IL2RB;LCK;LEF1;LGALS3;LIMS2;LTA;MAGED1;MAL;MAPK7;MCF2L;MELK;MEN1;MLLT11;MU…
GO:0043067	regulation of programmed cell death	117	86.62	0.00043	0.0463974	ABL1;ACAA2;ACTN3;ADA;AES;AIFM2;AMIGO2;ANXA1;APBB1;AVEN;BCL11B;BCL2;BIN1;BTG2;CALR;CARD11;CCL5;CCR7;CD248;CD27;CD3E;CD3G;CD40LG;CDK1;CIAPIN1;CITED2;CLCF1;CLN8;CTLA4;CXCR3;CYCS;DHCR24;DHODH;DNAJA3;DUSP1;EEF1E1;EI24;ETS1;F2R;FAIM3;FASLG;FBXO10;FLT4;FXN;FYN;G0S2;GATA3;GLO1;GNB2L1;GZMA;GZMB;IER3IP1;IKZF3;IL24;IL2RB;LCK;LEF1;LGALS3;LIMS2;LTA;MAGED1;MAL;MAPK7;MCF2L;MELK;MEN1;MLLT11;MUC1;MYC;NEFL;NGFRAP1…
GO:0072599	establishment of protein localization to endoplasmic reticulum	18	7.49	0.00043	0.0465348	DDOST;RPL10;RPL10A;RPL11;RPL14;RPL15;RPL22;RPL23A;RPL3;RPL4;RPL5;RPLP0;RPS20;RPS23;RPS4X;RPS8;SEC61A1;SRP68
GO:0045060	negative thymic T cell selection	5	0.74	0.00045	0.047322	CCR7;CD28;CD3E;SPN;ZAP70
GO:0019080	viral gene expression	24	11.47	0.00046	0.047322	CCL5;GTF2H3;GTF2H4;LEF1;MDFIC;NMT2;POLR2D;POLR2H;RPL10;RPL10A;RPL11;RPL14;RPL15;RPL22;RPL23A;RPL3;RPL4;RPL5;RPLP0;RPS20;RPS23;RPS4X;RPS8;SMARCB1
GO:0019083	viral transcription	23	10.79	0.00046	0.047322	CCL5;GTF2H3;GTF2H4;LEF1;MDFIC;POLR2D;POLR2H;RPL10;RPL10A;RPL11;RPL14;RPL15;RPL22;RPL23A;RPL3;RPL4;RPL5;RPLP0;RPS20;RPS23;RPS4X;RPS8;SMARCB1
GO:0016071	mRNA metabolic process	65	42.77	0.00046	0.047322	BTG2;CPSF1;CSTF3;DDX1;DIS3L2;EIF3E;EIF4B;EXOSC2;EXOSC7;EXOSC8;GEMIN4;GEMIN8;GPATCH1;GTF2H3;GTF2H4;HNRNPA0;HNRNPA1;HNRNPA1L2;HSPA8;LGALS3;MAPK11;MBNL3;NONO;PAN2;POLR2D;POLR2H;PPIE;PPP1R8;PRPF19;PRPF40B;RBM15B;RBM17;RBMX;RPL10;RPL10A;RPL11;RPL14;RPL15;RPL22;RPL23A;RPL3;RPL4;RPL5;RPLP0;RPS20;RPS23;RPS4X;RPS8;SNRNP27;SNRPA;SNRPF;SNUPN;SRSF11;SRSF2;SRSF5;SRSF7;SUPV3L1;THOC1;TNKS1BP1;TOB1;TSEN15;TSEN2;…
GO:0032623	interleukin-2 production	11	3.44	0.00049	0.0493708	CARD11;CD28;CD3E;GATA3;GLMN;IL20RB;PNP;PRKCQ;PRNP;RLTPR;VSIG4
GO:0032663	regulation of interleukin-2 production	10	2.97	0.00056	0.0563102	CARD11;CD28;CD3E;GATA3;GLMN;IL20RB;PRKCQ;PRNP;RLTPR;VSIG4
GO:0072657	protein localization to membrane	43	25.63	0.00059	0.0585801	ANK3;ARF6;BCL2;CPE;CRB3;DDOST;DLG4;DMTN;DNAJA3;GNB2L1;GZMB;HPS6;ICMT;ITGA3;ITGB7;LDLRAP1;MYO1C;NLGN2;OPTN;PEX26;PLEKHF1;RPL10;RPL10A;RPL11;RPL14;RPL15;RPL22;RPL23A;RPL3;RPL4;RPL5;RPLP0;RPS20;RPS23;RPS4X;RPS8;SEC61A1;SRP68;SYNGAP1;TSPAN5;UBL4A;YWHAH;YWHAQ
GO:0009188	ribonucleoside diphosphate biosynthetic process	4	0.47	0.00061	0.0592008	AK1;AK3;AK5;CMPK1
GO:0033632	regulation of cell-cell adhesion mediated by integrin	4	0.47	0.00061	0.0592008	ADA;CCL5;DPP4;PIEZO1
GO:0006401	RNA catabolic process	29	15.25	0.00063	0.0606948	BTG2;DIS3L2;EIF3E;EIF4B;EXOSC2;EXOSC7;EXOSC8;PAN2;POLR2D;PPP1R8;RPL10;RPL10A;RPL11;RPL14;RPL15;RPL22;RPL23A;RPL3;RPL4;RPL5;RPLP0;RPS20;RPS23;RPS4X;RPS8;SUPV3L1;TNKS1BP1;TOB1;ZFP36
GO:0019058	viral life cycle	37	21.18	0.00066	0.061935	APOBEC3H;BCL2;CCL5;CD28;CHMP7;CXCL8;CXCR6;GTF2H3;GTF2H4;HTATSF1;ILF3;ITGB3;LEF1;MDFIC;NMT2;POLR2D;POLR2H;PPIA;PPIE;RAN;RPL10;RPL10A;RPL11;RPL14;RPL15;RPL22;RPL23A;RPL3;RPL4;RPL5;RPLP0;RPS20;RPS23;RPS4X;RPS8;SMARCB1;THOC1
GO:1902578	single-organism localization	48	29.68	0.00067	0.061935	ANK3;ARF6;BCL2;CD2;CPE;CRB3;DDOST;DLG4;DMTN;DNAJA3;GNB2L1;GZMB;HPS6;ICMT;ITGA3;ITGB7;LDLRAP1;MAL;MAP4;MSTO1;MYO1C;NLGN2;OPTN;PEX14;PEX26;PLEKHF1;RPL10;RPL10A;RPL11;RPL14;RPL15;RPL22;RPL23A;RPL3;RPL4;RPL5;RPLP0;RPS20;RPS23;RPS4X;RPS8;SEC61A1;SRP68;SYNGAP1;TSPAN5;UBL4A;YWHAH;YWHAQ
GO:1902580	single-organism cellular localization	48	29.68	0.00067	0.061935	ANK3;ARF6;BCL2;CD2;CPE;CRB3;DDOST;DLG4;DMTN;DNAJA3;GNB2L1;GZMB;HPS6;ICMT;ITGA3;ITGB7;LDLRAP1;MAL;MAP4;MSTO1;MYO1C;NLGN2;OPTN;PEX14;PEX26;PLEKHF1;RPL10;RPL10A;RPL11;RPL14;RPL15;RPL22;RPL23A;RPL3;RPL4;RPL5;RPLP0;RPS20;RPS23;RPS4X;RPS8;SEC61A1;SRP68;SYNGAP1;TSPAN5;UBL4A;YWHAH;YWHAQ
GO:0042127	regulation of cell proliferation	119	89.52	0.0007	0.0646645	ADA;ADAMTS1;AIMP1;ANXA1;AXIN2;BCL11B;BCL2;BTG2;CALR;CARD11;CCL5;CD248;CD28;CD3E;CDC25B;CDC7;CDK1;CDK2;CDKN2C;CLCF1;COPS8;CTLA4;CUL4A;CXCL1;CXCL8;CXCR3;DHCR24;DIS3L2;DNAJA3;DNMT1;DPP4;DVL2;EEF1E1;EID2;EPHA1;ERBB2;ETS1;F2R;FASLG;FBXO2;FGFRL1;FKTN;FLT3LG;FLT4;FXN;FXYD2;GATA3;GDF9;GLMN;GPR56;ICMT;ID2;IFT52;IGFBP2;IKZF3;IL20RB;IL23A;IL24;IL2RA;ITGB3;KCTD11;KDF1;LDOC1;LEF1;LGALS3;LIMS2;LTA;LTBP3;LZTS2;…
GO:1901360	organic cyclic compound metabolic process	485	434.84	0.00073	0.0660681	ABCA3;ABCB7;ABCB8;ABCC10;ABCF2;ABHD14B;ABL1;ABLIM1;ABLIM2;ACAA2;ACTL6A;ACVR2B;ADA;ADAT2;ADCY3;ADIRF;ADSL;AEN;AES;AGFG2;AHSA2;AIMP1;AK1;AK3;AK5;ALDH18A1;ALKBH2;ALS2CL;AMDHD1;AP5S1;APBB1;APOBEC3H;ARF6;ARID5B;ARL2BP;ARL4C;ARV1;ATF7IP2;ATIC;ATN1;ATP13A2;ATP1A1;ATP1A3;ATP5G1;AXIN2;BCL11B;BCL2;BCL9L;BCR;BDH2;BIN1;BTG2;BYSL;C14orf1;C14orf169;CACNA1H;CACYBP;CAD;CALR;CAMK4;CAPN15;CARD11;CARF;CARNS1;CBX3;C…
GO:0008285	negative regulation of cell proliferation	60	39.46	0.00075	0.0673034	ADAMTS1;AIMP1;AXIN2;BCL11B;BCL2;BTG2;CDKN2C;COPS8;CTLA4;CUL4A;CXCL1;CXCL8;CXCR3;DHCR24;DIS3L2;DNAJA3;EEF1E1;ERBB2;ETS1;F2R;FBXO2;FGFRL1;FKTN;GATA3;GLMN;GPR56;ID2;IFT52;IL20RB;IL24;IL2RA;KCTD11;KDF1;LDOC1;LIMS2;LTA;LZTS2;MAGED1;MEN1;MYC;NOG;NPM1;PLG;PODN;PRKRA;PRKRIR;PRNP;PTGS2;RARG;RUNX3;SIRPG;SIX5;SMARCA2;SMARCB1;SMYD2;SPN;TOB1;TRIB1;VSIG4;WNT10B
GO:0010035	response to inorganic substance	42	25.16	0.00075	0.0673034	ACER1;ADA;ANXA1;AQP3;ATIC;ATP13A2;BCL2;BDH1;CACNA1H;CACYBP;CALR;CARF;CCR7;CDK1;CDK2;DMTN;DUSP1;ETS1;FBLN5;FOS;FSTL3;FXN;GNB2L1;ID2;IGFBP2;ITPR3;KCNIP2;KCNMB4;LCK;LIG1;MAPK7;NPTX1;PDGFRB;PRNP;PTGS2;QDPR;RHOB;SLC25A23;SPIDR;TNNC1;UCP2;WNT10B
GO:0051186	cofactor metabolic process	32	17.67	0.00081	0.071426	ACOT2;ACSL6;ACSS1;ATIC;BDH2;COQ6;COX10;CROT;DCAKD;ELOVL4;ELOVL6;FASN;FXN;GPD1L;LDHB;MAT2A;MCCC2;MDH1;MOCS1;MOCS2;MRI1;MTHFR;MVK;PNP;PNPO;QDPR;RSAD1;SHPK;SLC25A38;SLC5A6;UBIAD1;UROS
GO:0002200	somatic diversification of immune receptors	11	3.64	0.00081	0.071426	BCL11B;CD28;CD40LG;CLCF1;IL27RA;LEF1;NUGGC;TBX21;TCF3;TCF7;THOC1
GO:0048518	positive regulation of biological process	327	282.39	0.00088	0.0766949	ABHD14B;ABL1;ABLIM1;ABLIM2;ACSL6;ACVR2B;ADA;ADCY3;ADIRF;ADM2;AES;AIFM2;AMIGO1;ANGPT2;ANK3;ANXA1;APBB1;AQP3;ARF6;ARL2BP;ATP1A1;ATP6V1C2;AXIN2;AZIN2;BCL11B;BCL2;BCL9L;BCR;BIN1;BMP1;BTG2;CACNA1H;CACNA2D2;CACNB3;CACYBP;CALR;CAMK4;CARD11;CARF;CCL28;CCL5;CCND2;CCR4;CCR7;CD2;CD247;CD248;CD27;CD28;CD3D;CD3E;CD3G;CD40LG;CD5;CD8A;CDC23;CDC25B;CDC7;CDK1;CDK2;CENPK;CFL2;CHEK2;CHN1;CITED2;CLCF1;CMKLR1;CNTNAP1…
GO:0071353	cellular response to interleukin-4	7	1.69	0.00102	0.0877529	FASN;GATA3;IL24;LEF1;RPL3;SHPK;TCF7
GO:0045086	positive regulation of interleukin-2 biosynthetic process	5	0.88	0.00113	0.0947151	CARD11;CD28;CD3E;GLMN;PRKCQ
GO:0050857	positive regulation of antigen receptor-mediated signaling pathway	5	0.88	0.00113	0.0947151	ADA;CCR7;LCK;TESPA1;TRAT1
GO:0001806	type IV hypersensitivity	3	0.27	0.00116	0.0947151	GATA3;IL20RB;SPN
GO:0046100	hypoxanthine metabolic process	3	0.27	0.00116	0.0947151	ADA;HPRT1;PRPS1
GO:0046101	hypoxanthine biosynthetic process	3	0.27	0.00116	0.0947151	ADA;HPRT1;PRPS1
GO:0051665	membrane raft localization	3	0.27	0.00116	0.0947151	CD2;MAL;RALA
GO:0006732	coenzyme metabolic process	26	13.69	0.00121	0.0977931	ACOT2;ACSL6;ACSS1;ATIC;COQ6;CROT;DCAKD;ELOVL4;ELOVL6;FASN;GPD1L;LDHB;MAT2A;MCCC2;MDH1;MOCS1;MOCS2;MRI1;MTHFR;MVK;PNP;PNPO;QDPR;SHPK;SLC5A6;UBIAD1
GO:0045621	positive regulation of lymphocyte differentiation	13	4.99	0.00124	0.0988903	ADA;CD27;FLT3LG;GATA3;IL23A;IL2RA;IL7R;LCK;PNP;RLTPR;TESPA1;TNFSF9;ZAP70
GO:0002253	activation of immune response	43	26.71	0.00136	0.107878	ABL1;ADA;BCL2;CACNB3;CARD11;CCR7;CD247;CD28;CD3D;CD3E;CD3G;CDK1;CTLA4;DUSP7;FOS;FYN;GATA3;GRAP2;IKBKE;ITK;ITPR3;LAT;LCK;LGALS3;LPXN;MAPK11;MAPK7;MYO1C;NR1D1;PELI3;PLCG1;PLD2;PRKCQ;PRNP;RLTPR;SKAP1;TESPA1;THEMIS;TRAT1;UBASH3A;UBE2V1;VSIG4;ZAP70
GO:0046483	heterocycle metabolic process	467	420.14	0.0014	0.109968	ABCA3;ABCB7;ABCB8;ABCC10;ABCF2;ABHD14B;ABL1;ABLIM1;ABLIM2;ACTL6A;ACVR2B;ADA;ADAT2;ADCY3;ADIRF;ADSL;AEN;AES;AGFG2;AHSA2;AIMP1;AK1;AK3;AK5;ALDH18A1;ALKBH2;ALS2CL;AMDHD1;AP5S1;APBB1;APOBEC3H;ARF6;ARID5B;ARL2BP;ARL4C;ATF7IP2;ATIC;ATN1;ATP13A2;ATP1A1;ATP1A3;ATP5G1;AXIN2;BCL11B;BCL9L;BCR;BDH2;BIN1;BTG2;BYSL;C14orf169;CACYBP;CAD;CALR;CAMK4;CAPN15;CARD11;CARF;CARNS1;CBX3;CCL5;CCR7;CD28;CD3D;CD3EAP;CD40LG…
GO:0006612	protein targeting to membrane	23	11.74	0.00149	0.114911	ANK3;DDOST;DMTN;ICMT;MYO1C;PEX26;RPL10;RPL10A;RPL11;RPL14;RPL15;RPL22;RPL23A;RPL3;RPL4;RPL5;RPLP0;RPS20;RPS23;RPS4X;RPS8;SEC61A1;SRP68
GO:0015931	nucleobase-containing compound transport	23	11.74	0.00149	0.114911	CPSF1;DDX19B;HNRNPA1;HNRNPA1L2;MRPL18;MYO1C;NUP210;NUP43;NUP85;NUPL2;NXF3;POLR2D;SEH1L;SLC25A23;SLC25A26;SLC29A2;SLC29A3;SNUPN;SRSF11;SRSF2;SRSF5;SRSF7;THOC1
GO:0044260	cellular macromolecule metabolic process	536	488.88	0.00156	0.119587	ABHD14B;ABL1;ABLIM1;ABLIM2;ACP1;ACTL6A;ACVR2B;ADAT2;ADCY3;ADH5;ADIRF;ADM2;AES;AIMP1;ALG10B;ALG8;ALKBH2;ANAPC16;ANXA1;AP5S1;APBB1;APOBEC3H;ARID5B;ARL2BP;ASB1;ATAT1;ATF7IP2;ATN1;AXIN2;B3GALT2;B3GAT1;BCL11B;BCL2;BCL9L;BCR;BLMH;BTG2;BYSL;C14orf169;CACYBP;CAD;CALR;CAMK4;CAPN15;CAPN2;CARD11;CARF;CBX3;CCDC88C;CCL5;CCND2;CCNI2;CCR7;CCT2;CCT6A;CD28;CD3D;CD3E;CD3EAP;CD40LG;CDC23;CDC25B;CDC7;CDK1;CDK2;CDK20…
GO:0006415	translational termination	15	6.41	0.00167	0.126133	RPL10;RPL10A;RPL11;RPL14;RPL15;RPL22;RPL23A;RPL3;RPL4;RPL5;RPLP0;RPS20;RPS23;RPS4X;RPS8
GO:0022407	regulation of cell-cell adhesion	15	6.41	0.00167	0.126133	ADA;ANK3;CCL28;CCL5;CITED2;DMTN;DPP4;FSTL3;LEF1;MAPK7;PIEZO1;PLG;PRKCQ;SIRPG;WNT1
GO:0072594	establishment of protein localization to organelle	49	31.84	0.00172	0.127493	AXIN2;BCL2;CD27;CDK1;DDOST;DNAJC19;EDAR;F2R;GZMB;H2AFY2;IL23A;IMMP1L;IPO13;IPO5;MAPK7;MDFIC;NOP58;OPTN;PEX14;PEX26;PKD1;PKIA;PTGS2;RAN;RPL10;RPL10A;RPL11;RPL14;RPL15;RPL22;RPL23A;RPL3;RPL4;RPL5;RPLP0;RPS20;RPS23;RPS4X;RPS8;SEC61A1;SNUPN;SPIDR;SRP68;TIMM50;TOB1;TOMM5;TSPAN17;YWHAH;YWHAQ
GO:0034641	cellular nitrogen compound metabolic process	481	434.91	0.00172	0.127493	ABCA3;ABCB7;ABCB8;ABCC10;ABCF2;ABHD14B;ABL1;ABLIM1;ABLIM2;ACER1;ACTL6A;ACVR2B;ADA;ADAT2;ADCY3;ADIRF;ADSL;AEN;AES;AGFG2;AGMAT;AHSA2;AIMP1;AK1;AK3;AK5;ALDH18A1;ALKBH2;ALS2CL;AMDHD1;AP5S1;APBB1;APOBEC3H;ARF6;ARID5B;ARL2BP;ARL4C;ATF7IP2;ATIC;ATN1;ATP13A2;ATP1A1;ATP1A3;ATP5G1;AXIN2;AZIN2;BCL11B;BCL9L;BCR;BDH2;BIN1;BTG2;BYSL;C14orf169;CACYBP;CAD;CALR;CAMK4;CAPN15;CARD11;CARF;CARNS1;CBX3;CCL5;CCR7;CD28;…
GO:0006725	cellular aromatic compound metabolic process	467	421.15	0.00173	0.127493	ABCA3;ABCB7;ABCB8;ABCC10;ABCF2;ABHD14B;ABL1;ABLIM1;ABLIM2;ACTL6A;ACVR2B;ADA;ADAT2;ADCY3;ADIRF;ADSL;AEN;AES;AGFG2;AHSA2;AIMP1;AK1;AK3;AK5;ALKBH2;ALS2CL;AMDHD1;AP5S1;APBB1;APOBEC3H;ARF6;ARID5B;ARL2BP;ARL4C;ATF7IP2;ATIC;ATN1;ATP13A2;ATP1A1;ATP1A3;ATP5G1;AXIN2;BCL11B;BCL2;BCL9L;BCR;BDH2;BIN1;BTG2;BYSL;C14orf169;CACYBP;CAD;CALR;CAMK4;CAPN15;CARD11;CARF;CARNS1;CBX3;CCL5;CCR7;CD28;CD3D;CD3EAP;CD40LG;CDC…
GO:1902105	regulation of leukocyte differentiation	26	14.1	0.00185	0.134301	ADA;CAMK4;CARD11;CD2;CD27;CTLA4;CUL4A;ERBB2;FLT3LG;FOS;FSTL3;GATA3;ID2;IKZF3;IL23A;IL2RA;IL7R;LCK;LEF1;MYC;PNP;RLTPR;RORC;TESPA1;TNFSF9;ZAP70
GO:0009987	cellular process	973	943.56	0.00185	0.134301	ABCA3;ABCB7;ABCB8;ABCC10;ABCF2;ABHD14B;ABL1;ABLIM1;ABLIM2;ACAA2;ACAD11;ACER1;ACOT2;ACP1;ACSL6;ACSS1;ACTL6A;ACTN3;ACVR2B;ACYP1;ADA;ADAMTS1;ADAT2;ADCY3;ADH5;ADIRF;ADM2;ADSL;AEN;AES;AGFG2;AGK;AGMAT;AHSA2;AIFM2;AIMP1;AK1;AK3;AK5;ALDH18A1;ALG10B;ALG8;ALKBH2;ALS2CL;AMDHD1;AMIGO1;AMIGO2;ANAPC16;ANGPT2;ANK3;ANKRD26;ANO9;ANXA1;ANXA6;AP5S1;APBB1;APOBEC3H;AQP3;ARF6;ARID5B;ARL2BP;ARL4A;ARL4C;ARV1;ASB1;ASIC3;…
GO:0002562	somatic diversification of immune receptors via germline recombination within a single locus	10	3.44	0.00189	0.134631	BCL11B;CD28;CD40LG;CLCF1;IL27RA;LEF1;TBX21;TCF3;TCF7;THOC1
GO:0016444	somatic cell DNA recombination	10	3.44	0.00189	0.134631	BCL11B;CD28;CD40LG;CLCF1;IL27RA;LEF1;TBX21;TCF3;TCF7;THOC1
GO:0070098	chemokine-mediated signaling pathway	9	2.9	0.00196	0.138508	CCL5;CCR10;CCR4;CCR5;CCR7;CCR8;CMKLR1;CXCR3;CXCR6
GO:0002524	hypersensitivity	4	0.61	0.00197	0.138508	CCR7;GATA3;IL20RB;SPN
GO:0044802	single-organism membrane organization	64	44.46	0.002	0.139648	ACAA2;ANK3;ANO9;ANXA1;ARF6;ATP10A;ATP8B2;BCL2;CD2;CDK1;CLN8;CPE;CRB3;DDOST;DLG4;DMTN;DNAJA3;GNB2L1;GZMB;HPS6;ICMT;ITGA3;ITGB7;KCNIP2;LDLRAP1;LETM1;MAL;MYO1C;NLGN2;NUP210;NUP43;NUP85;NUPL2;OPTN;PEX26;PLEKHF1;RPL10;RPL10A;RPL11;RPL14;RPL15;RPL22;RPL23A;RPL3;RPL4;RPL5;RPLP0;RPS20;RPS23;RPS4X;RPS8;SEC61A1;SEH1L;SLAMF1;SRP68;SYNGAP1;THEM4;TIMM50;TRIAP1;TSPAN5;UBL4A;VAMP1;YWHAH;YWHAQ
GO:0048522	positive regulation of cellular process	293	253.38	0.00203	0.140512	ABHD14B;ABL1;ABLIM1;ABLIM2;ACSL6;ACVR2B;ADA;ADCY3;ADIRF;AES;AIFM2;AMIGO1;ANK3;ANXA1;APBB1;ARF6;ARL2BP;ATP6V1C2;AXIN2;AZIN2;BCL11B;BCL2;BCL9L;BIN1;BTG2;CACNA1H;CACYBP;CALR;CAMK4;CARD11;CARF;CCL28;CCL5;CCND2;CCR7;CD2;CD247;CD248;CD27;CD28;CD3D;CD3E;CD3G;CD40LG;CD5;CD8A;CDC23;CDC25B;CDC7;CDK1;CDK2;CENPK;CFL2;CHEK2;CHN1;CITED2;CLCF1;CMKLR1;CNTNAP1;COPS8;CREM;CSNK1E;CSPP1;CTLA4;CUL4A;CXCL8;CXCR3;DDIT4…
GO:0044267	cellular protein metabolic process	295	255.47	0.00212	0.14555	ABL1;ACP1;ACTL6A;ACVR2B;ADCY3;ADH5;ADM2;AIMP1;ALG10B;ALG8;ANAPC16;ANXA1;APBB1;ARL2BP;ASB1;ATAT1;AXIN2;B3GALT2;B3GAT1;BCL2;BCR;BLMH;BTG2;C14orf169;CAD;CALR;CAMK4;CAPN2;CCDC88C;CCL5;CCND2;CCNI2;CCR7;CCT2;CCT6A;CD28;CD3E;CDC23;CDC25B;CDC7;CDK1;CDK2;CDK20;CDKN2C;CHEK2;CISH;CKS1B;CLCF1;CLN8;COPS8;CPE;CSNK1E;CSNK2A2;CUL4A;CXCL8;DCAF13;DDIT4;DDOST;DDX1;DDX11;DMTN;DNAJA3;DNAJB1;DNAJB9;DNAJC19;DNMT1;DOLK;…
GO:0002764	immune response-regulating signaling pathway	47	30.56	0.00214	0.14555	ABL1;ADA;BCL2;CACNB3;CARD11;CCR7;CD247;CD28;CD3D;CD3E;CD3G;CDK1;CTLA4;DUSP7;ERBB2;FOS;FYN;GATA3;GRAP2;IKBKE;IL20RB;ITK;ITPR3;LAT;LCK;LGALS3;LPXN;MAPK11;MAPK7;MYO1C;NR1D1;PDGFB;PDGFRB;PELI3;PLCG1;PLD2;PRKCQ;PRNP;RLTPR;SKAP1;TESPA1;THEM4;THEMIS;TRAT1;UBASH3A;UBE2V1;ZAP70
GO:0090150	establishment of protein localization to membrane	34	20.31	0.00218	0.1475	ANK3;ARF6;BCL2;DDOST;DMTN;GNB2L1;GZMB;ICMT;ITGA3;LDLRAP1;MYO1C;OPTN;PEX26;RPL10;RPL10A;RPL11;RPL14;RPL15;RPL22;RPL23A;RPL3;RPL4;RPL5;RPLP0;RPS20;RPS23;RPS4X;RPS8;SEC61A1;SRP68;TSPAN5;UBL4A;YWHAH;YWHAQ
GO:0016070	RNA metabolic process	321	280.56	0.00225	0.15088	ABHD14B;ABL1;ABLIM1;ABLIM2;ACTL6A;ACVR2B;ADAT2;ADIRF;AES;AIMP1;APBB1;APOBEC3H;ARID5B;ARL2BP;ATF7IP2;ATN1;BCL11B;BCL9L;BTG2;BYSL;C14orf169;CALR;CAMK4;CAPN15;CARD11;CARF;CBX3;CCL5;CD28;CD3D;CD3EAP;CDK1;CDK2;CENPK;CHAF1B;CHD3;CHEK2;CIRH1A;CITED2;CMKLR1;COMMD7;CPSF1;CREM;CSNK2A2;CSTF3;CXCL8;CXCR3;DCAF13;DDX1;DDX51;DDX54;DDX56;DGCR8;DIS3L2;DKK3;DNAJA3;DNMT1;DVL2;EARS2;EBF4;EEF1A1;EEF1E1;EID1;EID2;EIF3…
GO:1901576	organic substance biosynthetic process	413	369.54	0.00226	0.15088	ABHD14B;ABL1;ABLIM1;ABLIM2;ACAA2;ACER1;ACSL6;ACSS1;ACTL6A;ACVR2B;ADA;ADCY3;ADIRF;ADSL;AES;AGK;AGMAT;AIMP1;AK1;AK3;AK5;ALDH18A1;ALG10B;ALG8;ANXA1;APBB1;ARID5B;ARL2BP;ASB1;ATF7IP2;ATIC;ATN1;ATP1A1;ATP1A3;ATP5G1;AZIN2;B3GALT2;B3GAT1;BCL11B;BCL2;BCL9L;BDH2;BTG2;C14orf1;C14orf169;CACNA1H;CACYBP;CAD;CALR;CAMK4;CAPN15;CARD11;CARF;CARNS1;CBX3;CCL5;CCR7;CD28;CD3D;CD3E;CD3EAP;CDC7;CDK1;CDK2;CENPK;CERCAM;CH…
GO:0043624	cellular protein complex disassembly	23	12.14	0.00233	0.153987	CFL2;DMTN;HSPA8;KIF18B;LRRC16A;PEX14;RPL10;RPL10A;RPL11;RPL14;RPL15;RPL22;RPL23A;RPL3;RPL4;RPL5;RPLP0;RPS20;RPS23;RPS4X;RPS8;SPTAN1;STMN1
GO:0070972	protein localization to endoplasmic reticulum	18	8.63	0.00235	0.154543	DDOST;RPL10;RPL10A;RPL11;RPL14;RPL15;RPL22;RPL23A;RPL3;RPL4;RPL5;RPLP0;RPS20;RPS23;RPS4X;RPS8;SEC61A1;SRP68
GO:0032984	macromolecular complex disassembly	26	14.37	0.00241	0.157328	CFL2;DDIT4;DMTN;EIF2D;HSPA8;KIF18B;LRRC16A;PEX14;RPL10;RPL10A;RPL11;RPL14;RPL15;RPL22;RPL23A;RPL3;RPL4;RPL5;RPLP0;RPS20;RPS23;RPS4X;RPS8;SMARCB1;SPTAN1;STMN1
GO:0043241	protein complex disassembly	25	13.69	0.00256	0.16616	CFL2;DDIT4;DMTN;HSPA8;KIF18B;LRRC16A;PEX14;RPL10;RPL10A;RPL11;RPL14;RPL15;RPL22;RPL23A;RPL3;RPL4;RPL5;RPLP0;RPS20;RPS23;RPS4X;RPS8;SMARCB1;SPTAN1;STMN1
GO:0045582	positive regulation of T cell differentiation	11	4.18	0.00264	0.17003	ADA;GATA3;IL23A;IL2RA;IL7R;LCK;PNP;RLTPR;TESPA1;TNFSF9;ZAP70
GO:0000266	mitochondrial fission	6	1.48	0.00272	0.170547	COX10;DHODH;INF2;MTFP1;MTFR2;NPTX1
GO:0002568	somatic diversification of T cell receptor genes	3	0.34	0.00276	0.170547	BCL11B;LEF1;TCF7
GO:0002681	somatic recombination of T cell receptor gene segments	3	0.34	0.00276	0.170547	BCL11B;LEF1;TCF7
GO:0006172	ADP biosynthetic process	3	0.34	0.00276	0.170547	AK1;AK3;AK5
GO:0033153	T cell receptor V(D)J recombination	3	0.34	0.00276	0.170547	BCL11B;LEF1;TCF7
GO:1901162	primary amino compound biosynthetic process	3	0.34	0.00276	0.170547	AGMAT;AZIN2;TPH1
GO:0002437	inflammatory response to antigenic stimulus	8	2.5	0.00278	0.170657	CCR7;CD28;GATA3;IL20RB;IL2RA;LTA;PNMA1;SPN
GO:0006413	translational initiation	22	11.6	0.00282	0.17215	CCL5;DDX1;EIF2D;EIF3E;EIF4B;NPM1;POLR2D;RPL10;RPL10A;RPL11;RPL14;RPL15;RPL22;RPL23A;RPL3;RPL4;RPL5;RPLP0;RPS20;RPS23;RPS4X;RPS8
GO:0050776	regulation of immune response	70	50.26	0.00291	0.175667	ABL1;ADA;BCL2;BCR;CACNB3;CARD11;CCL5;CCR7;CD247;CD28;CD3D;CD3E;CD3G;CD40LG;CD8A;CD8B;CD96;CDK1;CLCF1;CTLA4;DAK;DNAJA3;DUSP7;ERBB2;FOS;FYN;GATA3;GRAP2;IKBKE;IL20RB;IL23A;IL27RA;IL2RA;IL7R;ITGB7;ITK;ITPR3;KLRC1;KLRG1;LAT;LCK;LGALS3;LPXN;LTA;MAPK11;MAPK7;MYO1C;NCR3;NR1D1;PDGFB;PDGFRB;PELI3;PLCG1;PLD2;PRKCQ;PRNP;RLTPR;SKAP1;SOCS3;SPN;TBX21;TESPA1;THEM4;THEMIS;THOC1;TRAT1;UBASH3A;UBE2V1;VSIG4;ZAP70
GO:0006139	nucleobase-containing compound metabolic process	452	409.07	0.00299	0.175667	ABCA3;ABCB7;ABCB8;ABCC10;ABCF2;ABHD14B;ABL1;ABLIM1;ABLIM2;ACTL6A;ACVR2B;ADA;ADAT2;ADCY3;ADIRF;ADSL;AEN;AES;AGFG2;AHSA2;AIMP1;AK1;AK3;AK5;ALKBH2;ALS2CL;AP5S1;APBB1;APOBEC3H;ARF6;ARID5B;ARL2BP;ARL4C;ATF7IP2;ATIC;ATN1;ATP13A2;ATP1A1;ATP1A3;ATP5G1;AXIN2;BCL11B;BCL9L;BCR;BIN1;BTG2;BYSL;C14orf169;CACYBP;CAD;CALR;CAMK4;CAPN15;CARD11;CARF;CARNS1;CBX3;CCL5;CCR7;CD28;CD3D;CD3EAP;CD40LG;CDC7;CDK1;CDK2;CENPK…
GO:0009127	purine nucleoside monophosphate biosynthetic process	11	4.25	0.00301	0.175667	ADA;ADSL;AK1;AK3;AK5;ATIC;ATP1A1;ATP1A3;ATP5G1;HPRT1;PAICS
GO:0009168	purine ribonucleoside monophosphate biosynthetic process	11	4.25	0.00301	0.175667	ADA;ADSL;AK1;AK3;AK5;ATIC;ATP1A1;ATP1A3;ATP5G1;HPRT1;PAICS
GO:0042440	pigment metabolic process	11	4.25	0.00301	0.175667	ADA;BCL2;BDH2;COX10;FXN;HPRT1;MC1R;PAICS;PRPS1;SLC25A38;UROS
GO:0050864	regulation of B cell activation	14	6.14	0.00301	0.175667	ADA;BCL2;CARD11;CD27;CD28;CLCF1;CTLA4;ID2;IKZF3;IL27RA;TBX21;TCF3;THOC1;TNFRSF4
GO:0009058	biosynthetic process	417	374.87	0.00304	0.175667	ABHD14B;ABL1;ABLIM1;ABLIM2;ACAA2;ACER1;ACSL6;ACSS1;ACTL6A;ACVR2B;ADA;ADCY3;ADIRF;ADSL;AES;AGK;AGMAT;AIMP1;AK1;AK3;AK5;ALDH18A1;ALG10B;ALG8;ANXA1;APBB1;ARID5B;ARL2BP;ASB1;ATF7IP2;ATIC;ATN1;ATP1A1;ATP1A3;ATP5G1;AZIN2;B3GALT2;B3GAT1;BCL11B;BCL2;BCL9L;BDH1;BDH2;BTG2;C14orf1;C14orf169;CACNA1H;CACYBP;CAD;CALR;CAMK4;CAPN15;CARD11;CARF;CARNS1;CBX3;CCL5;CCR7;CD28;CD3D;CD3E;CD3EAP;CDC7;CDK1;CDK2;CENPK;CERC…
GO:0006188	IMP biosynthetic process	4	0.67	0.00311	0.175667	ADSL;ATIC;HPRT1;PAICS
GO:0006388	tRNA splicing, via endonucleolytic cleavage and ligation	4	0.67	0.00311	0.175667	DDX1;TSEN15;TSEN2;TSEN54
GO:0009113	purine nucleobase biosynthetic process	4	0.67	0.00311	0.175667	ADA;HPRT1;PAICS;PRPS1
GO:0009133	nucleoside diphosphate biosynthetic process	4	0.67	0.00311	0.175667	AK1;AK3;AK5;CMPK1
GO:0032703	negative regulation of interleukin-2 production	4	0.67	0.00311	0.175667	GATA3;IL20RB;PRNP;VSIG4
GO:0070670	response to interleukin-4	7	2.02	0.00321	0.180056	FASN;GATA3;IL24;LEF1;RPL3;SHPK;TCF7
GO:0042273	ribosomal large subunit biogenesis	5	1.08	0.00323	0.180056	NLE1;RPL11;RPL14;RPL5;SDAD1
GO:0044764	multi-organism cellular process	67	47.96	0.00331	0.182888	APOBEC3H;BCL2;BIN1;CCL5;CCR5;CD247;CD28;CD8B;CHMP7;CUL4A;CXCL8;CXCR6;DDX11;FYN;GNB2L1;GTF2H3;GTF2H4;HNRNPA1;HSPA8;HTATSF1;IL2RB;ILF3;IPO5;ITGB3;KAT2A;LCK;LDLR;LEF1;MDFIC;MFGE8;NMT2;NPM1;NUP210;NUP43;NUP85;NUPL2;PLCG1;POLR2D;POLR2H;PPIA;PPIE;RALA;RAN;RANBP1;RBM15B;RPL10;RPL10A;RPL11;RPL14;RPL15;RPL22;RPL23A;RPL3;RPL4;RPL5;RPLP0;RPS20;RPS23;RPS4X;RPS8;SEH1L;SLAMF1;SLC22A5;SMARCB1;TAF9;THOC1;ZC3H7B
GO:0050848	regulation of calcium-mediated signaling	8	2.56	0.00332	0.182888	ADA;CD3E;CD8A;CMKLR1;P2RX5;PRNP;TRAT1;ZAP70
GO:0033365	protein localization to organelle	60	42.09	0.00341	0.186664	ARF6;ARL2BP;AXIN2;BCL2;CALR;CD27;CDK1;CEP250;DDOST;DNAJC19;EDAR;F2R;FYN;GZMB;H2AFY2;IL23A;IMMP1L;IPO13;IPO5;LZTS2;MAPK7;MDFIC;NOP58;OBSCN;OPTN;PARP3;PEX14;PEX26;PKD1;PKIA;PTGS2;RAN;RPL10;RPL10A;RPL11;RPL14;RPL15;RPL22;RPL23A;RPL3;RPL4;RPL5;RPLP0;RPS20;RPS23;RPS4X;RPS8;SEC61A1;SNUPN;SPIDR;SRP68;SUMO3;SUPT7L;TIMM50;TOB1;TOMM5;TSPAN17;UBL4A;YWHAH;YWHAQ
GO:0048873	homeostasis of number of cells within a tissue	6	1.55	0.00347	0.188799	BCL2;CD7;F2R;IL20RB;LIPA;RPA1
GO:0016032	viral process	66	47.22	0.00349	0.189169	APOBEC3H;BCL2;BIN1;CCL5;CCR5;CD247;CD28;CD8B;CHMP7;CUL4A;CXCL8;CXCR6;DDX11;FYN;GNB2L1;GTF2H3;GTF2H4;HNRNPA1;HSPA8;HTATSF1;IL2RB;ILF3;IPO5;ITGB3;KAT2A;LCK;LDLR;LEF1;MDFIC;MFGE8;NMT2;NPM1;NUP210;NUP43;NUP85;NUPL2;PLCG1;POLR2D;POLR2H;PPIA;PPIE;RALA;RAN;RANBP1;RBM15B;RPL10;RPL10A;RPL11;RPL14;RPL15;RPL22;RPL23A;RPL3;RPL4;RPL5;RPLP0;RPS20;RPS23;RPS4X;RPS8;SEH1L;SLAMF1;SMARCB1;TAF9;THOC1;ZC3H7B
GO:0016482	cytoplasmic transport	78	57.54	0.00353	0.190162	ANK3;AXIN2;BCL2;CALR;CAMK4;CASQ1;CCDC64;CCR5;CCR7;CD27;CDK1;CHMP7;CPSF1;CXCR3;DDOST;DDX19B;DNAJC19;EDAR;F2R;GPRASP1;HNRNPA1;HOOK1;IL23A;IMMP1L;IPO13;IPO5;ITPR3;LCK;LMAN1;LMAN2L;LMF1;LZTS2;MAPK7;MDFIC;MRPL18;NOP58;NPM1;NUPL2;NXF3;OPTN;OSBPL5;P2RX5;PEX14;PEX26;PKD1;PKIA;PLCG1;POLR2D;PTGS2;RAN;RHOB;RPL10;RPL10A;RPL11;RPL14;RPL15;RPL22;RPL23A;RPL3;RPL4;RPL5;RPLP0;RPS20;RPS23;RPS4X;RPS8;SDAD1;SEC61A1;…
GO:0050778	positive regulation of immune response	48	32.25	0.00368	0.196422	ABL1;ADA;BCL2;CACNB3;CARD11;CCL5;CCR7;CD247;CD28;CD3D;CD3E;CD3G;CDK1;CTLA4;DUSP7;FOS;FYN;GATA3;GRAP2;IKBKE;IL23A;IL27RA;ITK;ITPR3;LAT;LCK;LGALS3;LPXN;LTA;MAPK11;MAPK7;MYO1C;NCR3;NR1D1;PELI3;PLCG1;PLD2;PRKCQ;PRNP;RLTPR;SKAP1;TESPA1;THEMIS;TRAT1;UBASH3A;UBE2V1;VSIG4;ZAP70
GO:0002376	immune system process	179	148.61	0.00369	0.196422	ABL1;ACTR1B;ADA;ADCY3;AIMP1;ANGPT2;ANXA1;APOBEC3H;AQP3;BCL11B;BCL2;BCR;BLMH;CACNB3;CALR;CAMK4;CARD11;CCL28;CCL5;CCR10;CCR4;CCR5;CCR7;CCR8;CD2;CD247;CD248;CD27;CD28;CD3D;CD3E;CD3G;CD40LG;CD5;CD7;CD8A;CD8B;CD96;CDK1;CIAPIN1;CITED2;CLCF1;CMKLR1;CTLA4;CTSW;CUL4A;CXCL1;CXCL8;CXCR3;DAK;DDIT4;DDOST;DMTN;DNAJA3;DPP4;DUSP7;EEF2;ERBB2;ETS1;ETV2;FAIM3;FASLG;FLT3LG;FOS;FSTL3;FYN;GATA3;GIMAP1;GLMN;GLO1;GP6;GP…
GO:0070231	T cell apoptotic process	9	3.17	0.00372	0.196508	ADA;CCL5;CD27;DNAJA3;FASLG;IL2RA;LGALS3;PRKCQ;RORC
GO:0090304	nucleic acid metabolic process	356	316.59	0.00375	0.197084	ABHD14B;ABL1;ABLIM1;ABLIM2;ACTL6A;ACVR2B;ADAT2;ADIRF;AEN;AES;AIMP1;ALKBH2;AP5S1;APBB1;APOBEC3H;ARID5B;ARL2BP;ATF7IP2;ATN1;AXIN2;BCL11B;BCL9L;BTG2;BYSL;C14orf169;CACYBP;CALR;CAMK4;CAPN15;CARD11;CARF;CBX3;CCL5;CD28;CD3D;CD3EAP;CD40LG;CDC7;CDK1;CDK2;CENPK;CHAF1B;CHD1L;CHD3;CHEK2;CHTF8;CIRH1A;CITED2;CLCF1;CMKLR1;COMMD7;CPSF1;CREM;CSNK1E;CSNK2A2;CSTF3;CUL4A;CXCL8;CXCR3;CYCS;DCAF13;DDX1;DDX11;DDX12P;DD…
GO:0050657	nucleic acid transport	19	9.78	0.00405	0.209542	CPSF1;DDX19B;HNRNPA1;HNRNPA1L2;MRPL18;MYO1C;NUP210;NUP43;NUP85;NUPL2;NXF3;POLR2D;SEH1L;SNUPN;SRSF11;SRSF2;SRSF5;SRSF7;THOC1
GO:0050658	RNA transport	19	9.78	0.00405	0.209542	CPSF1;DDX19B;HNRNPA1;HNRNPA1L2;MRPL18;MYO1C;NUP210;NUP43;NUP85;NUPL2;NXF3;POLR2D;SEH1L;SNUPN;SRSF11;SRSF2;SRSF5;SRSF7;THOC1
GO:0051236	establishment of RNA localization	19	9.78	0.00405	0.209542	CPSF1;DDX19B;HNRNPA1;HNRNPA1L2;MRPL18;MYO1C;NUP210;NUP43;NUP85;NUPL2;NXF3;POLR2D;SEH1L;SNUPN;SRSF11;SRSF2;SRSF5;SRSF7;THOC1
GO:0031124	mRNA 3'-end processing	14	6.34	0.00408	0.209599	BTG2;CPSF1;CSTF3;EIF4B;PAN2;POLR2D;SNRPF;SRSF11;SRSF2;SRSF5;SRSF7;TNKS1BP1;TOB1;ZFP36
GO:0051028	mRNA transport	17	8.43	0.00435	0.22183	CPSF1;DDX19B;HNRNPA1;HNRNPA1L2;MYO1C;NUP210;NUP43;NUP85;NUPL2;NXF3;POLR2D;SEH1L;SRSF11;SRSF2;SRSF5;SRSF7;THOC1
GO:0043368	positive T cell selection	6	1.62	0.00436	0.22183	BCL11B;BCL2;CD3D;IL23A;THEMIS;ZAP70
GO:1902107	positive regulation of leukocyte differentiation	16	7.76	0.00445	0.224996	ADA;CD27;FLT3LG;FOS;GATA3;ID2;IL23A;IL2RA;IL7R;LCK;LEF1;PNP;RLTPR;TESPA1;TNFSF9;ZAP70
GO:0010033	response to organic substance	187	156.78	0.00453	0.227883	ABL1;ACSL6;ACVR2B;ADA;ADCY3;ADH5;AES;ANGPT2;ANKRD26;ANXA1;AQP3;ATP6V0E2;ATP6V1C2;AXIN2;BCL2;BCL9L;BCR;BDH1;BTG2;CACNA1H;CACYBP;CAD;CALR;CAMK4;CAPN2;CASQ1;CCL5;CCR10;CCR4;CCR5;CCR7;CCR8;CD27;CD28;CDK1;CISH;CITED2;CLCF1;CMKLR1;COL6A2;COMMD7;CXCL8;CXCR3;CXCR6;DDIT4;DDOST;DDX1;DDX11;DGCR8;DHCR24;DHODH;DMTN;DNAAF2;DNAJA3;DNAJB1;DNAJB9;DNMT1;DUSP1;DUSP7;EEF1A1;EID2;EIF4B;ERBB2;ETS1;F2R;FASLG;FASN;FBXO3…
GO:0000394	RNA splicing, via endonucleolytic cleavage and ligation	4	0.74	0.00463	0.230396	DDX1;TSEN15;TSEN2;TSEN54
GO:0022409	positive regulation of cell-cell adhesion	8	2.7	0.00463	0.230396	ANK3;CCL5;CITED2;DMTN;FSTL3;LEF1;PIEZO1;SIRPG
GO:0006397	mRNA processing	43	28.6	0.00486	0.240406	BTG2;CPSF1;CSTF3;DDX1;EIF4B;GEMIN4;GEMIN8;GPATCH1;GTF2H3;GTF2H4;HNRNPA0;HNRNPA1;HNRNPA1L2;HSPA8;LGALS3;MBNL3;NONO;PAN2;POLR2D;POLR2H;PPIE;PPP1R8;PRPF19;PRPF40B;RBM15B;RBM17;RBMX;SNRNP27;SNRPA;SNRPF;SNUPN;SRSF11;SRSF2;SRSF5;SRSF7;THOC1;TNKS1BP1;TOB1;TSEN15;TSEN2;TSEN54;ZFP36;ZRANB2
GO:0009108	coenzyme biosynthetic process	15	7.15	0.00493	0.2407	ACSL6;ACSS1;ATIC;COQ6;DCAKD;ELOVL4;ELOVL6;FASN;MAT2A;MOCS1;MOCS2;PNP;PNPO;QDPR;UBIAD1
GO:0042455	ribonucleoside biosynthetic process	15	7.15	0.00493	0.2407	ADA;ADSL;AK1;AK3;AK5;ATP1A1;ATP1A3;ATP5G1;CAD;CMPK1;DCAKD;DHODH;HPRT1;MAT2A;QTRT1
GO:0046148	pigment biosynthetic process	9	3.31	0.00496	0.2407	ADA;COX10;FXN;HPRT1;MC1R;PAICS;PRPS1;SLC25A38;UROS
GO:0010467	gene expression	366	327.65	0.00497	0.2407	ABHD14B;ABL1;ABLIM1;ABLIM2;ACTL6A;ACVR2B;ADAT2;ADIRF;ADM2;AES;AIMP1;ALKBH2;ANK3;APBB1;ARID5B;ATF7IP2;ATN1;AXIN2;BCL11B;BCL2;BCL9L;BTG2;BYSL;C14orf169;CALR;CAMK4;CAPN15;CAPN2;CARD11;CARF;CBX3;CCDC88C;CCL5;CD28;CD3D;CD3EAP;CDK1;CDK2;CENPK;CHAF1B;CHD3;CHEK2;CIRH1A;CITED2;CLN8;CMKLR1;COMMD7;CPE;CPSF1;CREM;CSNK1E;CSNK2A2;CSTF3;CXCR3;CYCS;DCAF13;DDOST;DDX1;DDX19B;DDX51;DDX54;DDX56;DGCR8;DHCR24;DKK3;DNA…
GO:0006807	nitrogen compound metabolic process	501	460.14	0.00505	0.243236	ABCA3;ABCB7;ABCB8;ABCC10;ABCF2;ABHD14B;ABL1;ABLIM1;ABLIM2;ACER1;ACTL6A;ACVR2B;ADA;ADAT2;ADCY3;ADIRF;ADSL;AEN;AES;AGFG2;AGK;AGMAT;AHSA2;AIMP1;AK1;AK3;AK5;ALDH18A1;ALKBH2;ALS2CL;AMDHD1;AP5S1;APBB1;APOBEC3H;ARF6;ARID5B;ARL2BP;ARL4C;ARV1;ATF7IP2;ATIC;ATN1;ATP13A2;ATP1A1;ATP1A3;ATP5G1;AXIN2;AZIN2;B3GAT1;BCL11B;BCL9L;BCR;BDH2;BIN1;BPHL;BTG2;BYSL;C14orf169;CACYBP;CAD;CALR;CAMK4;CAPN15;CARD11;CARF;CARNS1…
GO:0044249	cellular biosynthetic process	402	362.8	0.00508	0.243335	ABHD14B;ABL1;ABLIM1;ABLIM2;ACER1;ACSL6;ACSS1;ACTL6A;ACVR2B;ADA;ADCY3;ADIRF;ADSL;AES;AGK;AGMAT;AIMP1;AK1;AK3;AK5;ALDH18A1;ALG10B;ALG8;ANXA1;APBB1;ARID5B;ARL2BP;ASB1;ATF7IP2;ATIC;ATN1;ATP1A1;ATP1A3;ATP5G1;AZIN2;B3GALT2;B3GAT1;BCL11B;BCL2;BCL9L;BDH1;BDH2;BTG2;C14orf169;CACNA1H;CACYBP;CAD;CALR;CAMK4;CAPN15;CARD11;CARF;CARNS1;CBX3;CCL5;CCR7;CD28;CD3D;CD3E;CD3EAP;CDC7;CDK1;CDK2;CENPK;CERCAM;CHAF1B;CHD3…
GO:0003413	chondrocyte differentiation involved in endochondral bone morphogenesis	3	0.4	0.00525	0.24382	AXIN2;RARG;SERPINH1
GO:0006189	'de novo' IMP biosynthetic process	3	0.4	0.00525	0.24382	ADSL;ATIC;PAICS
GO:0006591	ornithine metabolic process	3	0.4	0.00525	0.24382	ALDH18A1;AZIN2;ODC1
GO:0009136	purine nucleoside diphosphate biosynthetic process	3	0.4	0.00525	0.24382	AK1;AK3;AK5
GO:0009180	purine ribonucleoside diphosphate biosynthetic process	3	0.4	0.00525	0.24382	AK1;AK3;AK5
GO:0035865	cellular response to potassium ion	3	0.4	0.00525	0.24382	CACNA1H;CARF;NPTX1
GO:0006935	chemotaxis	60	42.97	0.00533	0.245158	ABL1;ABLIM1;ABLIM2;AIMP1;ANGPT2;ANK3;BCL11B;CACNA1H;CACNA1I;CACNB3;CALR;CCL28;CCL5;CCR10;CCR4;CCR5;CCR7;CCR8;CDK1;CHN1;CMKLR1;CNTNAP1;COL5A3;COL6A2;CSNK2A2;CXCL1;CXCL8;CXCR3;CXCR6;DLG4;ERBB2;EVL;EZR;FYN;GATA3;HSPA8;IL23A;ITGA10;ITGB3;LEF1;LGALS3;MTUS1;NOG;NUP85;PDGFB;PDGFRB;PLCG1;PLEKHG5;PLXNA1;PRKCQ;PRNP;RALA;RGMB;RHOB;RUNX3;SPN;SPON2;SPTAN1;USP14;XCL2
GO:0042330	taxis	60	42.97	0.00533	0.245158	ABL1;ABLIM1;ABLIM2;AIMP1;ANGPT2;ANK3;BCL11B;CACNA1H;CACNA1I;CACNB3;CALR;CCL28;CCL5;CCR10;CCR4;CCR5;CCR7;CCR8;CDK1;CHN1;CMKLR1;CNTNAP1;COL5A3;COL6A2;CSNK2A2;CXCL1;CXCL8;CXCR3;CXCR6;DLG4;ERBB2;EVL;EZR;FYN;GATA3;HSPA8;IL23A;ITGA10;ITGB3;LEF1;LGALS3;MTUS1;NOG;NUP85;PDGFB;PDGFRB;PLCG1;PLEKHG5;PLXNA1;PRKCQ;PRNP;RALA;RGMB;RHOB;RUNX3;SPN;SPON2;SPTAN1;USP14;XCL2
GO:0006353	DNA-templated transcription, termination	13	5.87	0.00538	0.246424	CPSF1;CSTF3;GTF2H3;GTF2H4;POLR1B;POLR2H;POLR3E;SNRPF;SRSF11;SRSF2;SRSF5;SRSF7;TAF1C
GO:0050850	positive regulation of calcium-mediated signaling	6	1.69	0.00542	0.246859	ADA;CD3E;CD8A;P2RX5;TRAT1;ZAP70
GO:0008380	RNA splicing	36	23.14	0.00556	0.251953	CPSF1;CSTF3;DDX1;GEMIN4;GEMIN8;GPATCH1;HNRNPA0;HNRNPA1;HNRNPA1L2;HSPA8;LGALS3;MBNL3;NONO;POLR2D;POLR2H;PPIE;PPP1R8;PRPF19;PRPF40B;RBM15B;RBM17;RBMX;SNRNP27;SNRPA;SNRPF;SNRPN;SNUPN;SRSF11;SRSF2;SRSF5;SRSF7;THOC1;TSEN15;TSEN2;TSEN54;ZRANB2
GO:0044403	symbiosis, encompassing mutualism through parasitism	70	51.67	0.00564	0.252713	APOBEC3H;ATP6V0E2;ATP6V1C2;BCL2;BIN1;CCL5;CCR5;CD247;CD28;CD8B;CHMP7;CUL4A;CXCL8;CXCR6;DDX11;FYN;GNB2L1;GTF2H3;GTF2H4;HNRNPA1;HSPA8;HTATSF1;IL2RB;ILF3;IPO5;ITGB3;KAT2A;LCK;LDLR;LEF1;LTA;MDFIC;MFGE8;NMT2;NPM1;NUP210;NUP43;NUP85;NUPL2;PLCG1;POLR2D;POLR2H;PPIA;PPIE;RALA;RAN;RANBP1;RBM15B;RPL10;RPL10A;RPL11;RPL14;RPL15;RPL22;RPL23A;RPL3;RPL4;RPL5;RPLP0;RPS20;RPS23;RPS4X;RPS8;SEH1L;SLAMF1;SLC22A5;SMAR…
GO:0044419	interspecies interaction between organisms	70	51.67	0.00564	0.252713	APOBEC3H;ATP6V0E2;ATP6V1C2;BCL2;BIN1;CCL5;CCR5;CD247;CD28;CD8B;CHMP7;CUL4A;CXCL8;CXCR6;DDX11;FYN;GNB2L1;GTF2H3;GTF2H4;HNRNPA1;HSPA8;HTATSF1;IL2RB;ILF3;IPO5;ITGB3;KAT2A;LCK;LDLR;LEF1;LTA;MDFIC;MFGE8;NMT2;NPM1;NUP210;NUP43;NUP85;NUPL2;PLCG1;POLR2D;POLR2H;PPIA;PPIE;RALA;RAN;RANBP1;RBM15B;RPL10;RPL10A;RPL11;RPL14;RPL15;RPL22;RPL23A;RPL3;RPL4;RPL5;RPLP0;RPS20;RPS23;RPS4X;RPS8;SEH1L;SLAMF1;SLC22A5;SMAR…
GO:0070233	negative regulation of T cell apoptotic process	5	1.21	0.00566	0.252713	ADA;CCL5;CD27;PRKCQ;RORC
GO:0000184	nuclear-transcribed mRNA catabolic process, nonsense-mediated decay	16	7.96	0.00573	0.254735	EIF3E;RPL10;RPL10A;RPL11;RPL14;RPL15;RPL22;RPL23A;RPL3;RPL4;RPL5;RPLP0;RPS20;RPS23;RPS4X;RPS8
GO:0048583	regulation of response to stimulus	237	204.67	0.0058	0.256483	ABL1;ACAA2;ACVR2B;ADA;ADIRF;AES;AGFG2;ALS2CL;ANGPT2;ANKRD26;ANXA1;ARF6;ARL2BP;ATP6V1C2;AXIN2;BCL2;BCL9L;BCR;CACNB3;CALR;CARD11;CASQ1;CCL5;CCR4;CCR7;CD247;CD27;CD28;CD3D;CD3E;CD3G;CD40LG;CD8A;CD8B;CD96;CDK1;CHN1;CISH;CITED2;CLCF1;CMKLR1;CNTNAP1;COPS8;CSNK1E;CTLA4;CUL4A;CXCL8;CXCR3;DAK;DDIT4;DENND2D;DEPDC1B;DKK3;DLG4;DMTN;DNAJA3;DOCK9;DUSP1;DUSP7;DUSP8;DVL2;EDAR;EEF1E1;EI24;EID2;EPHA1;ERBB2;F2R;FAS…
GO:1903050	regulation of proteolysis involved in cellular protein catabolic process	15	7.29	0.00587	0.258572	CSNK1E;GIPC1;GLMN;GNB2L1;OSBPL7;PKD1;SUMO3;TAF9;TRIB1;UBQLN4;USP14;USP5;WNT1;WNT10B;XBP1
GO:0006605	protein targeting	50	34.88	0.00639	0.279003	ANK3;AXIN2;CD27;CDK1;DDOST;DMTN;DNAJC19;EDAR;F2R;GIPC1;HPS4;ICMT;IL23A;IMMP1L;IPO13;IPO5;KIF13B;MAPK7;MDFIC;MYO1C;NOP58;OPTN;PEX14;PEX26;PKD1;PKIA;PTGS2;RAN;RPL10;RPL10A;RPL11;RPL14;RPL15;RPL22;RPL23A;RPL3;RPL4;RPL5;RPLP0;RPS20;RPS23;RPS4X;RPS8;SEC61A1;SNUPN;SRP68;TIMM50;TOB1;TOMM5;YWHAQ
GO:0031123	RNA 3'-end processing	15	7.35	0.0064	0.279003	BTG2;CPSF1;CSTF3;EIF4B;PAN2;POLR2D;SNRPF;SRSF11;SRSF2;SRSF5;SRSF7;SUPV3L1;TNKS1BP1;TOB1;ZFP36
GO:0033631	cell-cell adhesion mediated by integrin	4	0.81	0.00658	0.281565	ADA;CCL5;DPP4;PIEZO1
GO:0046040	IMP metabolic process	4	0.81	0.00658	0.281565	ADSL;ATIC;HPRT1;PAICS
GO:0048537	mucosal-associated lymphoid tissue development	4	0.81	0.00658	0.281565	ADA;ID2;RORC;TCF3
GO:0048541	Peyer's patch development	4	0.81	0.00658	0.281565	ADA;ID2;RORC;TCF3
GO:0006403	RNA localization	19	10.25	0.00676	0.288086	CPSF1;DDX19B;HNRNPA1;HNRNPA1L2;MRPL18;MYO1C;NUP210;NUP43;NUP85;NUPL2;NXF3;POLR2D;SEH1L;SNUPN;SRSF11;SRSF2;SRSF5;SRSF7;THOC1
GO:0050900	leukocyte migration	32	20.24	0.00683	0.289507	ADA;AIMP1;ANGPT2;CALR;CCL28;CCL5;CCR5;CCR7;CD2;CMKLR1;CXCL8;CXCR3;FYN;GATA3;GP6;GPR15;IL23A;ITGA3;ITGB3;ITGB7;LCK;LGALS3;MTUS1;NUP85;PDGFB;PLCG1;PPIA;PTGER4;SIRPG;SPN;TBX21;ZAP70
GO:0043170	macromolecule metabolic process	587	547.77	0.0071	0.299692	ABHD14B;ABL1;ABLIM1;ABLIM2;ACP1;ACTL6A;ACVR2B;ADAM23;ADAMTS1;ADAMTS10;ADAMTSL5;ADAT2;ADCY3;ADH5;ADIRF;ADM2;AEN;AES;AIMP1;ALG10B;ALG8;ALKBH2;ANAPC16;ANK3;ANXA1;AP5S1;APBB1;APOBEC3H;ARID5B;ARL2BP;ASB1;ATAT1;ATF7IP2;ATN1;AXIN2;AZIN2;B3GALT2;B3GAT1;BCL11B;BCL2;BCL9L;BCR;BLMH;BMP1;BTG2;BYSL;C14orf169;CACYBP;CAD;CALR;CAMK4;CAPN15;CAPN2;CARD11;CARF;CBX3;CCDC88C;CCL5;CCND2;CCNI2;CCR7;CCT2;CCT6A;CD27;CD28…
GO:0045076	regulation of interleukin-2 biosynthetic process	5	1.28	0.00726	0.30358	CARD11;CD28;CD3E;GLMN;PRKCQ
GO:0090181	regulation of cholesterol metabolic process	5	1.28	0.00726	0.30358	ARV1;EPHX2;LDLRAP1;LMF1;SEC14L2
GO:0042130	negative regulation of T cell proliferation	8	2.9	0.0073	0.304162	CTLA4;ERBB2;GLMN;IL20RB;IL2RA;PRNP;SPN;VSIG4
GO:0043966	histone H3 acetylation	9	3.51	0.00742	0.307676	KAT2A;LEF1;PER1;POLE3;SUPT3H;SUPT7L;TAF6L;TAF9;TCF3
GO:0019932	second-messenger-mediated signaling	22	12.61	0.00768	0.316915	ADA;CASQ1;CCR5;CD3E;CD8A;CMKLR1;CXCL8;CXCR3;DMTN;ITPR3;LAT;LPHN1;MAPK7;NCALD;NDUFS4;NMUR1;P2RX5;PLCG1;PRNP;RCAN3;TRAT1;ZAP70
GO:0007005	mitochondrion organization	32	20.44	0.00787	0.322007	ACAA2;AIFM2;BCL2;CLN8;COX10;DHODH;DNAJA3;DNAJC19;EARS2;FXN;GATB;GZMB;IMMP1L;INF2;LETM1;MLLT11;MPV17;MSTO1;MTFP1;MTFR2;NDUFAF4;NDUFS4;NPTX1;POLRMT;SUPV3L1;TARS2;THEM4;TIMM50;TOMM5;TRIAP1;YWHAH;YWHAQ
GO:0032609	interferon-gamma production	13	6.14	0.00787	0.322007	CCR7;CD2;CD3E;GATA3;IL20RB;IL23A;IL27RA;ITK;LTA;PRNP;RLTPR;RUNX3;TNFSF9
GO:0014909	smooth muscle cell migration	7	2.36	0.00791	0.322263	BCL2;CCL5;ITGB3;PDGFB;PDGFRB;PLXNA1;TRIB1
GO:0000288	nuclear-transcribed mRNA catabolic process, deadenylation-dependent decay	10	4.18	0.00813	0.329493	BTG2;EIF4B;EXOSC2;EXOSC7;EXOSC8;PAN2;POLR2D;TNKS1BP1;TOB1;ZFP36
GO:0000302	response to reactive oxygen species	19	10.46	0.0083	0.335165	ADA;ANXA1;BCL2;CCR7;CDK1;CDK2;DUSP1;ETS1;FBLN5;FOS;FXN;GNB2L1;LCK;LIG1;MAPK7;MPV17;PDGFRB;RHOB;UCP2
GO:0034112	positive regulation of homotypic cell-cell adhesion	3	0.47	0.00872	0.348981	ANK3;CCL5;DMTN
GO:0035864	response to potassium ion	3	0.47	0.00872	0.348981	CACNA1H;CARF;NPTX1
GO:0008283	cell proliferation	142	117.58	0.00889	0.353975	ACSL6;ADA;ADAMTS1;AIMP1;ANXA1;AXIN2;BCL11B;BCL2;BIN1;BTG2;BYSL;CALR;CARD11;CCL5;CD248;CD28;CD3E;CD40LG;CD5;CDC25B;CDC7;CDK1;CDK2;CDKN2C;CITED2;CKS1B;CLCF1;COPS8;CTLA4;CUL4A;CXCL1;CXCL8;CXCR3;DDIT4;DHCR24;DIS3L2;DNAJA3;DNMT1;DPP4;DVL2;EEF1E1;EID2;EPHA1;ERBB2;ETS1;F2R;FASLG;FBXO2;FGFRL1;FKTN;FLT3LG;FLT4;FXN;FXYD2;FYN;FZD6;GATA3;GDF9;GLMN;GPR56;HPRT1;ICMT;ID2;IFT52;IGFBP2;IKZF3;IL20RB;IL23A;IL24;IL2…
GO:0009312	oligosaccharide biosynthetic process	4	0.88	0.009	0.353975	B3GALT2;FUT8;ST6GALNAC1;ST6GALNAC6
GO:0032753	positive regulation of interleukin-4 production	4	0.88	0.009	0.353975	CD3E;GATA3;IL20RB;PRKCQ
GO:0033151	V(D)J recombination	4	0.88	0.009	0.353975	BCL11B;LEF1;TCF3;TCF7
GO:0002861	regulation of inflammatory response to antigenic stimulus	5	1.35	0.00915	0.358255	CCR7;CD28;IL20RB;LTA;SPN
GO:1903362	regulation of cellular protein catabolic process	15	7.69	0.00961	0.374394	CSNK1E;GIPC1;GLMN;GNB2L1;OSBPL7;PKD1;SUMO3;TAF9;TRIB1;UBQLN4;USP14;USP5;WNT1;WNT10B;XBP1
GO:0016445	somatic diversification of immunoglobulins	8	3.04	0.00964	0.374394	CD28;CD40LG;CLCF1;IL27RA;NUGGC;TBX21;TCF3;THOC1
GO:0032633	interleukin-4 production	6	1.89	0.0097	0.374999	CD3E;GATA3;IL20RB;ITK;LEF1;PRKCQ
GO:0010038	response to metal ion	27	16.8	0.00998	0.384296	ACER1;AQP3;ATP13A2;BCL2;BDH1;CACNA1H;CACYBP;CALR;CARF;CDK1;DMTN;DUSP1;FOS;FSTL3;FXN;ID2;IGFBP2;ITPR3;KCNIP2;KCNMB4;LCK;NPTX1;PRNP;PTGS2;QDPR;SLC25A23;TNNC1
Down-regulated molecular function after exercise
GO:0016740	transferase activity	179	138.61	0.00013	0.0952611	ABL1;ACAA2;ACAD11;ACVR2B;AGK;AK1;AK3;AK5;ALDH18A1;ALG10B;ALG8;ATAT1;ATIC;B3GALT2;B3GAT1;B4GALNT4;BCR;CAD;CAMK4;CARD11;CCL5;CD3EAP;CDC23;CDC7;CDK1;CDK2;CDK20;CHEK2;CHPF;CHST2;CMPK1;COX10;CROT;CSNK1E;CSNK2A2;DAK;DCAKD;DDOST;DGKA;DNMT1;DOLK;DPH5;DPY19L4;DZIP3;ELOVL4;ELOVL6;EMG1;EPHA1;ERBB2;EXTL2;FASN;FBXO10;FBXO2;FEM1A;FGFRL1;FKTN;FLT4;FUT8;FYN;GALNT9;GALT;GOT2;GSTM3;GTF2H3;GTF2H4;HECTD2;HECTD3;HEMK…
GO:0001637	G-protein coupled chemoattractant receptor activity	8	1.79	0.00025	0.108056	CCR10;CCR4;CCR5;CCR7;CCR8;CMKLR1;CXCR3;CXCR6
GO:0004950	chemokine receptor activity	8	1.79	0.00025	0.108056	CCR10;CCR4;CCR5;CCR7;CCR8;CMKLR1;CXCR3;CXCR6
GO:0005488	binding	898	856.6	0.0004	0.109305	ABCA3;ABCB7;ABCB8;ABCC10;ABCF2;ABHD14B;ABL1;ABLIM1;ABLIM2;ACAA2;ACAD11;ACBD4;ACOT2;ACP1;ACSL6;ACSS1;ACTL6A;ACTN3;ACTR1B;ACTR6;ACVR2B;ADA;ADAM23;ADAMTS1;ADAMTS10;ADAMTSL5;ADAT2;ADCY3;ADH5;ADM2;AEN;AES;AGFG2;AGK;AGMAT;AHSA2;AIFM2;AIMP1;AK1;AK3;AK5;AKAP1;ALDH18A1;ALKBH2;ALS2CL;AMDHD1;AMIGO2;ANGPT2;ANK3;ANKS6;ANXA1;ANXA6;AP5S1;APBB1;APOBEC3H;ARF6;ARID5B;ARL2BP;ARL4A;ARL4C;ASIC3;ATAT1;ATIC;ATN1;ATP10A…
GO:0035591	signaling adaptor activity	13	4.47	0.00041	0.109305	CD28;CHN1;CNTNAP1;GRAP;GRAP2;LAT;LDLRAP1;RUSC1;SH2D3A;SKAP1;SOCS2;TOB1;TRAT1
GO:0005070	SH3/SH2 adaptor activity	11	3.44	0.00048	0.109305	CD28;CHN1;CNTNAP1;GRAP;GRAP2;LAT;RUSC1;SH2D3A;SKAP1;SOCS2;TOB1
GO:0000166	nucleotide binding	194	155.89	0.0005	0.109305	ABCA3;ABCB7;ABCB8;ABCC10;ABCF2;ABL1;ACAD11;ACSL6;ACSS1;ACTR1B;ACVR2B;ADCY3;AGK;AIFM2;AK1;AK3;AK5;ALDH18A1;ANXA6;ARF6;ARL4A;ARL4C;ATP10A;ATP13A2;ATP1A1;ATP1A3;ATP8B2;BCR;BDH2;BMS1;CAD;CAMK4;CARNS1;CCT2;CCT6A;CDC7;CDK1;CDK2;CDK20;CHD1L;CHD3;CHEK2;CMPK1;COQ6;CSNK1E;CSNK2A2;DAK;DCAKD;DDX1;DDX11;DDX12P;DDX19B;DDX51;DDX54;DDX56;DGKA;DHCR24;DHODH;DNAJA3;DNMT1;EARS2;EEF1A1;EEF2;EIF4B;EPHA1;ERBB2;FASN;FLT…
GO:1901265	nucleoside phosphate binding	194	155.96	0.00051	0.109305	ABCA3;ABCB7;ABCB8;ABCC10;ABCF2;ABL1;ACAD11;ACSL6;ACSS1;ACTR1B;ACVR2B;ADCY3;AGK;AIFM2;AK1;AK3;AK5;ALDH18A1;ANXA6;ARF6;ARL4A;ARL4C;ATP10A;ATP13A2;ATP1A1;ATP1A3;ATP8B2;BCR;BDH2;BMS1;CAD;CAMK4;CARNS1;CCT2;CCT6A;CDC7;CDK1;CDK2;CDK20;CHD1L;CHD3;CHEK2;CMPK1;COQ6;CSNK1E;CSNK2A2;DAK;DCAKD;DDX1;DDX11;DDX12P;DDX19B;DDX51;DDX54;DDX56;DGKA;DHCR24;DHODH;DNAJA3;DNMT1;EARS2;EEF1A1;EEF2;EIF4B;EPHA1;ERBB2;FASN;FLT…
GO:0016493	C-C chemokine receptor activity	5	0.83	0.00081	0.146224	CCR10;CCR4;CCR5;CCR7;CCR8
GO:0036094	small molecule binding	212	173.99	0.00081	0.146224	ABCA3;ABCB7;ABCB8;ABCC10;ABCF2;ABL1;ACAD11;ACSL6;ACSS1;ACTR1B;ACVR2B;ADA;ADCY3;ADH5;AGK;AIFM2;AK1;AK3;AK5;ALDH18A1;ANXA6;ARF6;ARL4A;ARL4C;ATP10A;ATP13A2;ATP1A1;ATP1A3;ATP8B2;BCR;BDH2;BMS1;CAD;CAMK4;CARNS1;CCT2;CCT6A;CDC7;CDK1;CDK2;CDK20;CHD1L;CHD3;CHEK2;CMPK1;COQ6;CSNK1E;CSNK2A2;DAK;DCAKD;DDX1;DDX11;DDX12P;DDX19B;DDX51;DDX54;DDX56;DGKA;DHCR24;DHODH;DNAJA3;DNMT1;EARS2;EEF1A1;EEF2;EIF4B;EPHA1;ERBB2…
GO:0003735	structural constituent of ribosome	21	10.12	0.00112	0.185378	MRPL18;MRPL3;MRPL37;MRPL9;MRPS16;MRPS30;RPL10;RPL10A;RPL11;RPL14;RPL15;RPL22;RPL23A;RPL3;RPL4;RPL5;RPLP0;RPS20;RPS23;RPS4X;RPS8
GO:0005515	protein binding	621	574.41	0.00162	0.214646	ABHD14B;ABL1;ABLIM1;ABLIM2;ACAA2;ACOT2;ACP1;ACSL6;ACSS1;ACTL6A;ACTN3;ACTR1B;ACTR6;ACVR2B;ADA;ADAM23;ADAMTS10;ADCY3;ADH5;ADM2;AES;AHSA2;AIMP1;AKAP1;ALS2CL;AMIGO2;ANGPT2;ANK3;ANKS6;ANXA1;ANXA6;AP5S1;APBB1;APOBEC3H;ARF6;ARID5B;ARL2BP;ARL4A;ARL4C;ASIC3;ATIC;ATN1;ATP10A;ATP13A2;ATP1A1;ATP1A3;ATP6V1C2;AVEN;AXIN2;AZIN2;BAIAP2L2;BCL11B;BCL2;BCL9L;BCR;BIN1;BLMH;BMP1;BTG2;BYSL;BZRAP1;C10orf95;C14orf169;CAC…
GO:0015026	coreceptor activity	7	1.86	0.00188	0.214646	CCR5;CCR8;CD28;CD8A;CD8B;CXCR6;TMIGD2
GO:0030674	protein binding, bridging	19	9.15	0.00188	0.214646	ANK3;ANXA1;BAIAP2L2;CD28;CHN1;CNKSR1;CNTNAP1;GRAP;GRAP2;LAT;LDLRAP1;MEN1;NEFL;RUSC1;SH2D3A;SKAP1;SOCS2;TOB1;TRAT1
GO:0004812	aminoacyl-tRNA ligase activity	9	2.89	0.00189	0.214646	EARS2;HARS;IARS2;MARS2;SARS2;TARS2;VARS2;WARS2;YARS
GO:0016875	ligase activity, forming carbon-oxygen bonds	9	2.89	0.00189	0.214646	EARS2;HARS;IARS2;MARS2;SARS2;TARS2;VARS2;WARS2;YARS
GO:0016876	ligase activity, forming aminoacyl-tRNA and related compounds	9	2.89	0.00189	0.214646	EARS2;HARS;IARS2;MARS2;SARS2;TARS2;VARS2;WARS2;YARS
GO:0016741	transferase activity, transferring one-carbon groups	26	14.32	0.00227	0.244901	ATIC;CAD;DNMT1;DPH5;EMG1;HEMK1;ICMT;MEN1;METTL10;METTL23;METTL2B;MRM1;N6AMT1;NSUN2;NSUN5P1;NSUN5P2;NSUN6;SARDH;SETMAR;SMYD2;SMYD5;TPMT;TRMT13;TRMT2B;TRMT61A;WHSC1
GO:0005524	ATP binding	125	99.11	0.00348	0.357553	ABCA3;ABCB7;ABCB8;ABCC10;ABCF2;ABL1;ACSL6;ACSS1;ACTR1B;ACVR2B;ADCY3;AGK;AK1;AK3;AK5;ALDH18A1;ATP10A;ATP13A2;ATP1A1;ATP1A3;ATP8B2;BCR;BMS1;CAD;CAMK4;CARNS1;CCT2;CCT6A;CDC7;CDK1;CDK2;CDK20;CHD1L;CHD3;CHEK2;CMPK1;CSNK1E;CSNK2A2;DAK;DCAKD;DDX1;DDX11;DDX12P;DDX19B;DDX51;DDX54;DDX56;DGKA;DNAJA3;EARS2;EPHA1;ERBB2;FLT4;FYN;GATB;HARS;HKDC1;HSPA8;IARS2;IDNK;IKBKE;ITK;KIF13B;KIF18B;KIFC2;KTI12;LCK;LIG1;LMTK…
GO:0060090	binding, bridging	19	9.84	0.00431	0.39865	ANK3;ANXA1;BAIAP2L2;CD28;CHN1;CNKSR1;CNTNAP1;GRAP;GRAP2;LAT;LDLRAP1;MEN1;NEFL;RUSC1;SH2D3A;SKAP1;SOCS2;TOB1;TRAT1
GO:1901363	heterocyclic compound binding	428	387.55	0.00437	0.39865	ABCA3;ABCB7;ABCB8;ABCC10;ABCF2;ABL1;ACAA2;ACAD11;ACSL6;ACSS1;ACTL6A;ACTR1B;ACVR2B;ADA;ADCY3;AEN;AGK;AIFM2;AIMP1;AK1;AK3;AK5;AKAP1;ALDH18A1;ANXA6;ARF6;ARID5B;ARL4A;ARL4C;ATP10A;ATP13A2;ATP1A1;ATP1A3;ATP8B2;BCL11B;BCL2;BCR;BDH2;BMS1;BYSL;CAD;CALR;CAMK4;CARF;CARNS1;CCT2;CCT6A;CD3EAP;CDC7;CDK1;CDK2;CDK20;CHD1L;CHD3;CHEK2;CHTF8;CIRH1A;CMPK1;COQ6;CPSF1;CREM;CSNK1E;CSNK2A2;CSRP1;CSTF3;CYCS;CYP4V2;DAK;DC…
GO:0016772	transferase activity, transferring phosphorus-containing groups	82	61.67	0.00463	0.39865	ABL1;ACAD11;ACVR2B;AGK;AK1;AK3;AK5;ALDH18A1;BCR;CAD;CAMK4;CARD11;CCL5;CD3EAP;CDC7;CDK1;CDK2;CDK20;CHEK2;CMPK1;CSNK1E;CSNK2A2;DAK;DCAKD;DGKA;DOLK;EPHA1;ERBB2;FGFRL1;FLT4;FYN;GALT;GTF2H3;GTF2H4;HKDC1;HMGXB3;IDNK;IKBKE;ITK;LCK;LMTK3;LTBP4;MAP3K12;MAP3K8;MAP4K1;MAPK11;MAPK7;MAPKAPK5;MELK;MVK;NOL9;OBSCN;PAK4;PASK;PCYT2;PDGFRB;PFKP;PKN3;PMS2P1;POLD2;POLE3;POLR1B;POLR2D;POLR2H;POLR3E;POLRMT;PPIP5K1;PRIM…
GO:0097159	organic cyclic compound binding	432	392.3	0.00512	0.39865	ABCA3;ABCB7;ABCB8;ABCC10;ABCF2;ABL1;ACAA2;ACAD11;ACSL6;ACSS1;ACTL6A;ACTR1B;ACVR2B;ADA;ADCY3;AEN;AGK;AIFM2;AIMP1;AK1;AK3;AK5;AKAP1;ALDH18A1;ANXA6;ARF6;ARID5B;ARL4A;ARL4C;ATP10A;ATP13A2;ATP1A1;ATP1A3;ATP8B2;BCL11B;BCL2;BCR;BDH2;BMS1;BYSL;CAD;CALR;CAMK4;CARF;CARNS1;CCT2;CCT6A;CD3EAP;CDC7;CDK1;CDK2;CDK20;CHD1L;CHD3;CHEK2;CHTF8;CIRH1A;CMPK1;COQ6;CPSF1;CREM;CSNK1E;CSNK2A2;CSRP1;CSTF3;CYCS;CYP4V2;DAK;DC…
GO:0001882	nucleoside binding	150	123.2	0.00533	0.39865	ABCA3;ABCB7;ABCB8;ABCC10;ABCF2;ABL1;ACSL6;ACSS1;ACTR1B;ACVR2B;ADA;ADCY3;AGK;AK1;AK3;AK5;ALDH18A1;ANXA6;ARF6;ARL4A;ARL4C;ATP10A;ATP13A2;ATP1A1;ATP1A3;ATP8B2;BCR;BMS1;CAD;CAMK4;CARNS1;CCT2;CCT6A;CDC7;CDK1;CDK2;CDK20;CHD1L;CHD3;CHEK2;CMPK1;CSNK1E;CSNK2A2;DAK;DCAKD;DDX1;DDX11;DDX12P;DDX19B;DDX51;DDX54;DDX56;DGKA;DNAJA3;EARS2;EEF1A1;EEF2;EPHA1;ERBB2;FLT4;FYN;GATB;GIMAP1;GIMAP7;GNAZ;HARS;HKDC1;HSPA8;IA…
GO:0008168	methyltransferase activity	24	13.77	0.00551	0.39865	DNMT1;DPH5;EMG1;HEMK1;ICMT;MEN1;METTL10;METTL23;METTL2B;MRM1;N6AMT1;NSUN2;NSUN5P1;NSUN5P2;NSUN6;SARDH;SETMAR;SMYD2;SMYD5;TPMT;TRMT13;TRMT2B;TRMT61A;WHSC1
GO:0019957	C-C chemokine binding	3	0.41	0.00555	0.39865	CCR5;CCR7;ZFP36
GO:0030957	Tat protein binding	3	0.41	0.00555	0.39865	MDFIC;NPM1;SMARCB1
GO:0051287	NAD binding	9	3.37	0.00565	0.39865	BDH2;GPD1L;HADH;LDHB;MDH1;PHGDH;QDPR;SIRT5;UXS1
GO:0032559	adenyl ribonucleotide binding	126	101.52	0.00573	0.39865	ABCA3;ABCB7;ABCB8;ABCC10;ABCF2;ABL1;ACSL6;ACSS1;ACTR1B;ACVR2B;ADCY3;AGK;AK1;AK3;AK5;ALDH18A1;ATP10A;ATP13A2;ATP1A1;ATP1A3;ATP8B2;BCR;BMS1;CAD;CAMK4;CARNS1;CCT2;CCT6A;CDC7;CDK1;CDK2;CDK20;CHD1L;CHD3;CHEK2;CMPK1;CSNK1E;CSNK2A2;DAK;DCAKD;DDX1;DDX11;DDX12P;DDX19B;DDX51;DDX54;DDX56;DGKA;DNAJA3;EARS2;EPHA1;ERBB2;FLT4;FYN;GATB;HARS;HKDC1;HSPA8;IARS2;IDNK;IKBKE;ITK;KIF13B;KIF18B;KIFC2;KTI12;LCK;LIG1;LMTK…
GO:0050662	coenzyme binding	22	12.46	0.0066	0.445269	ACAD11;ACBD4;AIFM2;ATAT1;BDH2;COQ6;DHCR24;DHODH;ECI2;FASN;GPD1L;HADH;IVD;LDHB;MDH1;MTHFR;PHGDH;PNPO;QDPR;SIRT5;SOAT2;UXS1
GO:0001883	purine nucleoside binding	148	122.44	0.0073	0.449388	ABCA3;ABCB7;ABCB8;ABCC10;ABCF2;ABL1;ACSL6;ACSS1;ACTR1B;ACVR2B;ADA;ADCY3;AGK;AK1;AK3;AK5;ALDH18A1;ANXA6;ARF6;ARL4A;ARL4C;ATP10A;ATP13A2;ATP1A1;ATP1A3;ATP8B2;BCR;BMS1;CAD;CAMK4;CARNS1;CCT2;CCT6A;CDC7;CDK1;CDK2;CDK20;CHD1L;CHD3;CHEK2;CMPK1;CSNK1E;CSNK2A2;DAK;DCAKD;DDX1;DDX11;DDX12P;DDX19B;DDX51;DDX54;DDX56;DGKA;DNAJA3;EARS2;EEF1A1;EEF2;EPHA1;ERBB2;FLT4;FYN;GATB;GIMAP1;GIMAP7;GNAZ;HARS;HKDC1;HSPA8;IA…
GO:0003824	catalytic activity	400	362.85	0.00731	0.449388	ABCA3;ABCB7;ABCB8;ABCC10;ABCF2;ABHD14A;ABHD14B;ABL1;ACAA2;ACAD11;ACER1;ACOT2;ACP1;ACSL6;ACSS1;ACVR2B;ACYP1;ADA;ADAM23;ADAMTS1;ADAMTS10;ADAMTSL5;ADAT2;ADCY3;ADH5;ADSL;AEN;AGK;AGMAT;AIFM2;AK1;AK3;AK5;ALDH18A1;ALDH1B1;ALG10B;ALG8;ALKBH2;AMDHD1;APOBEC3H;ARF6;ARL4C;ATAT1;ATIC;ATP10A;ATP13A2;ATP1A1;ATP1A3;ATP6V0E2;ATP6V1C2;ATP8B2;AZIN2;B3GALT2;B3GAT1;B4GALNT4;BCR;BDH1;BDH2;BLMH;BMP1;BPHL;C14orf169;CAD;…
GO:0032549	ribonucleoside binding	148	122.51	0.00744	0.449388	ABCA3;ABCB7;ABCB8;ABCC10;ABCF2;ABL1;ACSL6;ACSS1;ACTR1B;ACVR2B;ADCY3;AGK;AK1;AK3;AK5;ALDH18A1;ANXA6;ARF6;ARL4A;ARL4C;ATP10A;ATP13A2;ATP1A1;ATP1A3;ATP8B2;BCR;BMS1;CAD;CAMK4;CARNS1;CCT2;CCT6A;CDC7;CDK1;CDK2;CDK20;CHD1L;CHD3;CHEK2;CMPK1;CSNK1E;CSNK2A2;DAK;DCAKD;DDX1;DDX11;DDX12P;DDX19B;DDX51;DDX54;DDX56;DGKA;DNAJA3;EARS2;EEF1A1;EEF2;EPHA1;ERBB2;FLT4;FYN;GATB;GIMAP1;GIMAP7;GNAZ;HARS;HKDC1;HSPA8;IARS2;…
GO:0035639	purine ribonucleoside triphosphate binding	147	121.61	0.0075	0.449388	ABCA3;ABCB7;ABCB8;ABCC10;ABCF2;ABL1;ACSL6;ACSS1;ACTR1B;ACVR2B;ADCY3;AGK;AK1;AK3;AK5;ALDH18A1;ANXA6;ARF6;ARL4A;ARL4C;ATP10A;ATP13A2;ATP1A1;ATP1A3;ATP8B2;BCR;BMS1;CAD;CAMK4;CARNS1;CCT2;CCT6A;CDC7;CDK1;CDK2;CDK20;CHD1L;CHD3;CHEK2;CMPK1;CSNK1E;CSNK2A2;DAK;DCAKD;DDX1;DDX11;DDX12P;DDX19B;DDX51;DDX54;DDX56;DGKA;DNAJA3;EARS2;EEF1A1;EEF2;EPHA1;ERBB2;FLT4;FYN;GATB;GIMAP1;GIMAP7;GNAZ;HARS;HKDC1;HSPA8;IARS2;…
GO:0003899	DNA-directed RNA polymerase activity	8	2.96	0.00821	0.466203	CD3EAP;POLR1B;POLR2D;POLR2H;POLR3E;POLRMT;PRIM1;RPAP1
GO:0034062	RNA polymerase activity	8	2.96	0.00821	0.466203	CD3EAP;POLR1B;POLR2D;POLR2H;POLR3E;POLRMT;PRIM1;RPAP1
GO:0030554	adenyl nucleotide binding	126	102.76	0.00843	0.466284	ABCA3;ABCB7;ABCB8;ABCC10;ABCF2;ABL1;ACSL6;ACSS1;ACTR1B;ACVR2B;ADCY3;AGK;AK1;AK3;AK5;ALDH18A1;ATP10A;ATP13A2;ATP1A1;ATP1A3;ATP8B2;BCR;BMS1;CAD;CAMK4;CARNS1;CCT2;CCT6A;CDC7;CDK1;CDK2;CDK20;CHD1L;CHD3;CHEK2;CMPK1;CSNK1E;CSNK2A2;DAK;DCAKD;DDX1;DDX11;DDX12P;DDX19B;DDX51;DDX54;DDX56;DGKA;DNAJA3;EARS2;EPHA1;ERBB2;FLT4;FYN;GATB;HARS;HKDC1;HSPA8;IARS2;IDNK;IKBKE;ITK;KIF13B;KIF18B;KIFC2;KTI12;LCK;LIG1;LMTK…
GO:0032550	purine ribonucleoside binding	147	122.23	0.00892	0.47387	ABCA3;ABCB7;ABCB8;ABCC10;ABCF2;ABL1;ACSL6;ACSS1;ACTR1B;ACVR2B;ADCY3;AGK;AK1;AK3;AK5;ALDH18A1;ANXA6;ARF6;ARL4A;ARL4C;ATP10A;ATP13A2;ATP1A1;ATP1A3;ATP8B2;BCR;BMS1;CAD;CAMK4;CARNS1;CCT2;CCT6A;CDC7;CDK1;CDK2;CDK20;CHD1L;CHD3;CHEK2;CMPK1;CSNK1E;CSNK2A2;DAK;DCAKD;DDX1;DDX11;DDX12P;DDX19B;DDX51;DDX54;DDX56;DGKA;DNAJA3;EARS2;EEF1A1;EEF2;EPHA1;ERBB2;FLT4;FYN;GATB;GIMAP1;GIMAP7;GNAZ;HARS;HKDC1;HSPA8;IARS2;…
GO:0004726	non-membrane spanning protein tyrosine phosphatase activity	3	0.48	0.00922	0.47387	ACP1;DUSP1;PTPN9
GO:0042608	T cell receptor binding	3	0.48	0.00922	0.47387	CD3E;CD3G;FYN
GO:0019956	chemokine binding	4	0.89	0.00965	0.484441	CCR5;CCR7;CXCR3;ZFP36
Down-regulated cellular component after exercise
GO:0098552	side of membrane	38	19.99	0.0001	0.00498136	ACP1;ADA;CALR;CCR4;CCR5;CCR7;CD2;CD27;CD28;CD3E;CD40LG;CD5;CD8A;CD8B;CTLA4;CXCR3;FASLG;FCRL6;FLT3LG;ICOS;IL2RA;IL2RB;IL7R;ITGA3;LDLR;LDLRAP1;LGALS3;MFGE8;PDCD1;PLG;PTPN7;RASA3;SLAMF1;SPN;SYNGAP1;TNFRSF18;TNFRSF4;TRAF5
GO:0031974	membrane-enclosed lumen	241	194.15	0.00011	0.00534561	ABCB8;ABHD14B;ABL1;ACSS1;ACTL6A;ADA;AEN;AK3;ALDH1B1;ALKBH2;APBB1;ARL2BP;ARL4A;ATN1;BDH1;BMS1;BYSL;C14orf169;CACYBP;CAD;CALR;CAMK4;CARF;CASQ1;CBX3;CCND2;CD3EAP;CDC23;CDC25B;CDC7;CDK1;CDK2;CENPK;CERCAM;CFL2;CHAF1B;CHCHD7;CHD3;CHEK2;CHPF;CIAPIN1;CIRH1A;CITED2;CKS1B;CMPK1;COL5A3;COL6A2;CPSF1;CROT;CSTF3;CYCS;DCAF13;DDX1;DDX11;DDX51;DDX54;DDX56;DGCR8;DNAJA3;DNAJB1;DNAJB9;DUSP7;EARS2;EBNA1BP2;ECI2;EEF1A…
GO:0005829	cytosol	225	179.76	0.00012	0.0055989	ABHD14B;ABL1;ACTN3;ACTR1B;ADA;ADSL;AIFM2;AIMP1;AK1;AK5;AKAP1;AMDHD1;AP5S1;ATIC;ATP6V1C2;AZIN2;BCL2;BCR;BLMH;CACNB3;CAD;CALR;CAMK4;CAPN2;CARD11;CCND2;CCT2;CCT6A;CD28;CDC23;CDC25B;CDK1;CDK2;CDKN2C;CENPK;CEP250;CEP70;CHAF1B;CHMP7;CHN1;CHPF;CISH;CMPK1;CSNK1E;CSNK2A2;CYCS;DAK;DDHD2;DDIT4;DEPDC1B;DGKA;DHCR24;DMTN;DNAJA3;DNAJB1;DOCK9;DUSP7;DVL2;EEF1A1;EEF1B2;EEF1E1;EEF1G;EEF2;EIF2D;EIF3E;EIF4B;ENO2;ENO3…
GO:0031966	mitochondrial membrane	58	35.32	0.00013	0.00562611	ABCB7;ABCB8;ACAA2;ACAD11;ACSL6;AGK;AIFM2;AKAP1;ALDH18A1;ANXA1;APOOL;ATP5G1;BCL2;BDH1;COQ10A;COX10;COX16;CYCS;DHODH;DNAJC19;EXOG;FAHD1;GOT2;HADH;IMMP1L;LETM1;LETMD1;LGALS3;MCUR1;MGST1;MPV17;MSTO1;MTFP1;MYO19;NDUFA5;NDUFAF4;NDUFS4;OCIAD2;PNPLA7;PPP2R2B;PRNP;RAB11FIP5;RMDN3;SLC25A15;SLC25A23;SLC25A26;SLC25A35;SLC25A38;SLC25A45;SLC25A48;SLC25A53;SMDT1;THEM4;TIMM50;TOMM5;UBIAD1;UCP2;VAMP1
GO:0043233	organelle lumen	235	190.1	0.00018	0.00766032	ABCB8;ABHD14B;ABL1;ACSS1;ACTL6A;ADA;AEN;AK3;ALDH1B1;ALKBH2;APBB1;ARL4A;ATN1;BDH1;BMS1;BYSL;C14orf169;CAD;CALR;CAMK4;CARF;CASQ1;CBX3;CCND2;CD3EAP;CDC23;CDC25B;CDC7;CDK1;CDK2;CENPK;CERCAM;CFL2;CHAF1B;CHD3;CHEK2;CHPF;CIAPIN1;CIRH1A;CITED2;CKS1B;CMPK1;COL5A3;COL6A2;CPSF1;CROT;CSTF3;DCAF13;DDX1;DDX11;DDX51;DDX54;DDX56;DGCR8;DNAJA3;DNAJB1;DNAJB9;DUSP7;EARS2;EBNA1BP2;ECI2;EEF1A1;EIF3E;EMG1;ETS1;EXOSC2;E…
GO:0044391	ribosomal subunit	21	8.98	0.00022	0.00905834	EIF2D;GNB2L1;MRPL3;MRPS16;MRPS35;RBM3;RPL10;RPL10A;RPL11;RPL14;RPL15;RPL22;RPL23A;RPL3;RPL4;RPL5;RPLP0;RPS20;RPS23;RPS4X;RPS8
GO:0005840	ribosome	28	13.78	0.00027	0.0103605	EIF2D;GNB2L1;MRPL18;MRPL3;MRPL37;MRPL46;MRPL9;MRPS16;MRPS25;MRPS30;MRPS35;RBM3;RPL10;RPL10A;RPL11;RPL14;RPL15;RPL22;RPL23A;RPL3;RPL4;RPL5;RPLP0;RPS20;RPS23;RPS4X;RPS8;SRP68
GO:0070761	pre-snoRNP complex	4	0.41	0.00028	0.0104591	NOP56;NOP58;TAF9;ZNHIT6
GO:0044464	cell part	1039	1002.34	0.0003	0.0107611	ABCA3;ABCB7;ABCB8;ABCC10;ABCF2;ABHD14A;ABHD14B;ABL1;ABLIM1;ABLIM2;ACAA2;ACAD11;ACER1;ACOT2;ACP1;ACSL6;ACSS1;ACTL6A;ACTN3;ACTR1B;ACTR6;ACVR2B;ADA;ADAM23;ADAMTS1;ADCY3;ADH5;ADIRF;ADSL;ADTRP;AEN;AES;AGK;AGMAT;AIFM2;AIMP1;AK1;AK3;AK5;AKAP1;ALDH18A1;ALDH1B1;ALG10B;ALG8;ALKBH2;ALS2CL;AMDHD1;AMIGO1;AMIGO2;ANAPC16;ANGPT2;ANK3;ANKRD13B;ANKRD26;ANKS6;ANO9;ANXA1;ANXA6;AP5S1;APBB1;APOBEC3H;APOOL;AQP3;ARF6;AR…
GO:0005623	cell	1039	1002.41	0.00031	0.0107611	ABCA3;ABCB7;ABCB8;ABCC10;ABCF2;ABHD14A;ABHD14B;ABL1;ABLIM1;ABLIM2;ACAA2;ACAD11;ACER1;ACOT2;ACP1;ACSL6;ACSS1;ACTL6A;ACTN3;ACTR1B;ACTR6;ACVR2B;ADA;ADAM23;ADAMTS1;ADCY3;ADH5;ADIRF;ADSL;ADTRP;AEN;AES;AGK;AGMAT;AIFM2;AIMP1;AK1;AK3;AK5;AKAP1;ALDH18A1;ALDH1B1;ALG10B;ALG8;ALKBH2;ALS2CL;AMDHD1;AMIGO1;AMIGO2;ANAPC16;ANGPT2;ANK3;ANKRD13B;ANKRD26;ANKS6;ANO9;ANXA1;ANXA6;AP5S1;APBB1;APOBEC3H;APOOL;AQP3;ARF6;AR…
GO:0022626	cytosolic ribosome	16	6.42	0.00059	0.0195267	EIF2D;RPL10;RPL10A;RPL11;RPL14;RPL15;RPL22;RPL23A;RPL3;RPL4;RPL5;RPLP0;RPS20;RPS23;RPS4X;RPS8
GO:0022625	cytosolic large ribosomal subunit	11	3.51	0.00059	0.0195267	RPL10;RPL10A;RPL11;RPL14;RPL15;RPL22;RPL23A;RPL3;RPL4;RPL5;RPLP0
GO:0031981	nuclear lumen	181	144.92	0.00072	0.0231114	ABCB8;ABHD14B;ABL1;ACTL6A;AEN;ALKBH2;APBB1;ARL4A;ATN1;BMS1;BYSL;C14orf169;CAD;CAMK4;CARF;CBX3;CCND2;CD3EAP;CDC23;CDC25B;CDC7;CDK1;CDK2;CENPK;CFL2;CHAF1B;CHD3;CHEK2;CIAPIN1;CIRH1A;CITED2;CKS1B;CMPK1;CPSF1;CSTF3;DCAF13;DDX1;DDX11;DDX51;DDX54;DDX56;DGCR8;DNAJB1;DNAJB9;DUSP7;EBNA1BP2;EEF1A1;EIF3E;EMG1;ETS1;EXOSC2;EXOSC7;EXOSC8;EZR;FBXO32;FOS;GATA3;GEMIN4;GEMIN8;GRWD1;GTF2H3;GTF2H4;H2AFY2;HMGN5;HNRNPA…
GO:0043226	organelle	857	811.03	0.00101	0.0315775	ABCA3;ABCB7;ABCB8;ABCC10;ABCF2;ABHD14A;ABHD14B;ABL1;ABLIM1;ABLIM2;ACAA2;ACAD11;ACER1;ACOT2;ACP1;ACSL6;ACSS1;ACTL6A;ACTN3;ACTR1B;ACTR6;ACYP1;ADA;ADAMTS1;ADCY3;ADH5;ADIRF;ADSL;AEN;AES;AGK;AGMAT;AIFM2;AIMP1;AK1;AK3;AK5;AKAP1;ALDH18A1;ALDH1B1;ALG8;ALKBH2;ALS2CL;AMIGO2;ANAPC16;ANGPT2;ANK3;ANKRD13B;ANKRD26;ANKS6;ANXA1;ANXA6;AP5S1;APBB1;APOBEC3H;APOOL;ARF6;ARID5B;ARL2BP;ARL4A;ARL4C;ATAT1;ATF7IP2;ATG9B;A…
GO:0015934	large ribosomal subunit	13	4.93	0.0011	0.033467	MRPL3;RBM3;RPL10;RPL10A;RPL11;RPL14;RPL15;RPL22;RPL23A;RPL3;RPL4;RPL5;RPLP0
GO:0030914	STAGA complex	5	0.88	0.00113	0.0336703	KAT2A;SUPT3H;SUPT7L;TAF6L;TAF9
GO:0043229	intracellular organelle	788	741.34	0.00148	0.042734	ABCA3;ABCB7;ABCB8;ABCC10;ABCF2;ABHD14B;ABL1;ABLIM1;ABLIM2;ACAA2;ACAD11;ACER1;ACOT2;ACSL6;ACSS1;ACTL6A;ACTN3;ACTR1B;ACTR6;ADA;ADAMTS1;ADH5;ADIRF;ADSL;AEN;AES;AGK;AGMAT;AIFM2;AIMP1;AK3;AK5;AKAP1;ALDH18A1;ALDH1B1;ALG8;ALKBH2;ALS2CL;AMIGO2;ANAPC16;ANGPT2;ANK3;ANKRD13B;ANKRD26;ANXA1;ANXA6;AP5S1;APBB1;APOBEC3H;APOOL;ARF6;ARID5B;ARL2BP;ARL4A;ARL4C;ATAT1;ATF7IP2;ATG9B;ATIC;ATN1;ATP10A;ATP13A2;ATP1A1;ATP1…
GO:0009986	cell surface	61	43.22	0.00399	0.112488	ADA;AIMP1;ANK3;ANXA1;ARF6;CALR;CCR10;CCR4;CCR5;CCR7;CD2;CD27;CD28;CD3E;CD40LG;CD5;CD8A;CD8B;CLEC2D;CTLA4;CXCR3;DPP4;FASLG;FCRL6;FLT3LG;GP6;ICOS;IL2RA;IL2RB;IL7R;ITGA3;ITGB3;ITGB7;LDLR;LGALS3;LRRC8A;MEN1;MFGE8;MUC1;MXRA8;NLGN2;PDCD1;PDGFB;PDGFRB;PDIA4;PLG;PPFIA3;PRNP;RAB11FIP3;RALA;RHOB;RTN4R;SLAMF1;SPN;STX2;TNFRSF18;TNFRSF4;USP14;VAMP1;WNT1;WNT7A
GO:0005743	mitochondrial inner membrane	38	24.38	0.00436	0.120137	ABCB7;ABCB8;ACAA2;ALDH18A1;APOOL;ATP5G1;BDH1;COQ10A;COX10;CYCS;DHODH;DNAJC19;EXOG;FAHD1;GOT2;HADH;IMMP1L;LETM1;LGALS3;MCUR1;MGST1;MPV17;MTFP1;NDUFA5;NDUFS4;OCIAD2;SLC25A15;SLC25A23;SLC25A26;SLC25A35;SLC25A38;SLC25A45;SLC25A48;SLC25A53;SMDT1;THEM4;TIMM50;UCP2
GO:0019866	organelle inner membrane	41	27.15	0.00546	0.14676	ABCB7;ABCB8;ACAA2;ALDH18A1;APOOL;ATP5G1;BDH1;CBX3;COQ10A;COX10;CYCS;DHODH;DNAJC19;EXOG;FAHD1;GOT2;HADH;IMMP1L;LETM1;LGALS3;MCUR1;MGST1;MPV17;MTFP1;NDUFA5;NDUFS4;OCIAD2;P2RX5;SIGMAR1;SLC25A15;SLC25A23;SLC25A26;SLC25A35;SLC25A38;SLC25A45;SLC25A48;SLC25A53;SMDT1;THEM4;TIMM50;UCP2
GO:0043228	non-membrane-bounded organelle	266	232.3	0.00633	0.162527	ABCB8;ABHD14B;ABL1;ABLIM1;ABLIM2;ACTL6A;ACTN3;ACTR1B;ACTR6;AEN;AIFM2;AK5;ANK3;ANKRD26;ANXA1;APOBEC3H;ARL2BP;ARL4A;ATAT1;AXIN2;BIN1;BMS1;BOD1;BYSL;C14orf169;CAMK4;CAPN2;CARF;CASQ1;CBX3;CCDC28B;CCDC64;CCND2;CCT2;CCT6A;CD3EAP;CDC25B;CDC7;CDK1;CDK2;CENPK;CEP250;CEP70;CFL2;CHAF1B;CHD3;CHEK2;CIAPIN1;CIRH1A;CITED2;CMPK1;CSPP1;DCAF13;DDHD2;DDX1;DDX11;DDX51;DDX54;DDX56;DGCR8;DHCR24;DIS3L2;DLG4;DMTN;DNAJA3…
GO:0043232	intracellular non-membrane-bounded organelle	266	232.3	0.00633	0.162527	ABCB8;ABHD14B;ABL1;ABLIM1;ABLIM2;ACTL6A;ACTN3;ACTR1B;ACTR6;AEN;AIFM2;AK5;ANK3;ANKRD26;ANXA1;APOBEC3H;ARL2BP;ARL4A;ATAT1;AXIN2;BIN1;BMS1;BOD1;BYSL;C14orf169;CAMK4;CAPN2;CARF;CASQ1;CBX3;CCDC28B;CCDC64;CCND2;CCT2;CCT6A;CD3EAP;CDC25B;CDC7;CDK1;CDK2;CENPK;CEP250;CEP70;CFL2;CHAF1B;CHD3;CHEK2;CIAPIN1;CIRH1A;CITED2;CMPK1;CSPP1;DCAF13;DDHD2;DDX1;DDX11;DDX51;DDX54;DDX56;DGCR8;DHCR24;DIS3L2;DLG4;DMTN;DNAJA3…
GO:0098533	ATPase dependent transmembrane transport complex	5	1.28	0.00729	0.182931	ABCB8;ABCF2;ATP1A1;ATP1A3;FXYD2
GO:0031090	organelle membrane	209	179.63	0.0084	0.206121	ABCA3;ABCB7;ABCB8;ABCC10;ABL1;ACAA2;ACAD11;ACER1;ACSL6;AEN;AGK;AIFM2;AKAP1;ALDH18A1;ALG8;ANXA1;ANXA6;AP5S1;APOOL;ARF6;ATG9B;ATP10A;ATP13A2;ATP5G1;ATP6V0E2;ATP6V1C2;AZIN2;B3GALT2;B3GAT1;B4GALNT4;BAIAP2L2;BCL2;BDH1;C14orf1;CALR;CASQ1;CBX3;CCND2;CCZ1B;CD8B;CEP70;CHMP7;CHPF;CHST2;CLN8;CLSTN1;COQ10A;COX10;COX16;CPE;CYCS;CYP4V2;DDOST;DDX19B;DHCR24;DHODH;DLG4;DMTN;DNAJB9;DNAJC19;DOLK;DPP4;EI24;ELOVL4;EL…
GO:0044300	cerebellar mossy fiber	3	0.47	0.00875	0.210141	BIN1;DLG4;LRRC4B
GO:0043230	extracellular organelle	207	178.21	0.00936	0.211302	ABHD14A;ABHD14B;ACAA2;ACOT2;ACP1;ACTN3;ACTR1B;ACYP1;ADH5;ADIRF;AGMAT;AK1;ANXA1;ANXA6;ARF6;ATIC;ATP1A1;ATP6V1C2;BCR;BDH2;BLMH;BPHL;BTG2;C20orf195;CACYBP;CAD;CALR;CAMK4;CAPN2;CCDC180;CCDC25;CCL28;CCT2;CCT6A;CD248;CD27;CD7;CDK1;CEP250;CFL2;CHTF8;CLCF1;CLSTN1;CMPK1;COL5A3;COL6A2;COMMD7;COPS8;CPE;CRB3;CSRP1;DAK;DDX19B;DERA;DNAJB1;DNAJB9;DNHD1;DPP4;DSC1;EEF1A1;EEF1E1;EEF1G;EEF2;EIF3E;ENO2;ENO3;EPHX2;EX…
GO:0065010	extracellular membrane-bounded organelle	207	178.21	0.00936	0.211302	ABHD14A;ABHD14B;ACAA2;ACOT2;ACP1;ACTN3;ACTR1B;ACYP1;ADH5;ADIRF;AGMAT;AK1;ANXA1;ANXA6;ARF6;ATIC;ATP1A1;ATP6V1C2;BCR;BDH2;BLMH;BPHL;BTG2;C20orf195;CACYBP;CAD;CALR;CAMK4;CAPN2;CCDC180;CCDC25;CCL28;CCT2;CCT6A;CD248;CD27;CD7;CDK1;CEP250;CFL2;CHTF8;CLCF1;CLSTN1;CMPK1;COL5A3;COL6A2;COMMD7;COPS8;CPE;CRB3;CSRP1;DAK;DDX19B;DERA;DNAJB1;DNAJB9;DNHD1;DPP4;DSC1;EEF1A1;EEF1E1;EEF1G;EEF2;EIF3E;ENO2;ENO3;EPHX2;EX…
GO:0070062	extracellular vesicular exosome	207	178.21	0.00936	0.211302	ABHD14A;ABHD14B;ACAA2;ACOT2;ACP1;ACTN3;ACTR1B;ACYP1;ADH5;ADIRF;AGMAT;AK1;ANXA1;ANXA6;ARF6;ATIC;ATP1A1;ATP6V1C2;BCR;BDH2;BLMH;BPHL;BTG2;C20orf195;CACYBP;CAD;CALR;CAMK4;CAPN2;CCDC180;CCDC25;CCL28;CCT2;CCT6A;CD248;CD27;CD7;CDK1;CEP250;CFL2;CHTF8;CLCF1;CLSTN1;CMPK1;COL5A3;COL6A2;COMMD7;COPS8;CPE;CRB3;CSRP1;DAK;DDX19B;DERA;DNAJB1;DNAJB9;DNHD1;DPP4;DSC1;EEF1A1;EEF1E1;EEF1G;EEF2;EIF3E;ENO2;ENO3;EPHX2;EX…
