# Supplementary material for: Exercise Reverses Dysregulation of T-Cell-Related Function in Blood Leukocytes of Patients With Parkinson's Disease
Source: Front Neurol. 2020 Jan 28;10:1389. doi: 10.3389/fneur.2019.01389 (PMC6997272; doi:10.3389/fneur.2019.01389)
Supplement: Table S7 — KEGG analysis for differentially expressed genes between Parkinson's disease and control. [file Table_7.XLSX]

## Sheet: Sheet1
Supplementary files:
Table S7. KEGG analysis for differentially expressed genes between Parkinson's disease and control
Significantly over-represented KEGG pathways in PD
KEGGID	pBH	ExpCount	Count	Term	Symbols
Up-regulated KEGG pathways in PD
4380	3.59e-10	5.36514	26	Osteoclast differentiation	AKT1;CSF1R;CYBA;FOSL2;GRB2;JUND;NCF4;MAPK1;RELA;SPI1;SYK;TGFB1;TNFRSF1A;TRAF6;TYK2;TYROBP;IKBKG;GAB2;LILRB2;SIRPB1;LILRB1;LILRB3;LILRA2;OSCAR;SIRPA;NCF1
4650	2.53e-08	5.70046	24	Natural killer cell mediated cytotoxicity	FCER1G;GRB2;HLA-B;HLA-C;HLA-E;HLA-G;KIR2DL1;KIR2DL2;KIR2DL3;KIR2DL4;KIR2DS3;KIR2DS4;KIR3DL1;PRF1;MAPK1;PTPN6;RAC2;RAF1;SYK;TYROBP;VAV1;TNFRSF10C;NCR1;VAV3
4612	8.25e-07	3.18555	16	Antigen processing and presentation	CD74;HLA-B;HLA-C;HLA-E;HLA-F;HLA-G;HSPA6;KIR2DL1;KIR2DL2;KIR2DL3;KIR2DL4;KIR2DS3;KIR2DS4;KIR3DL1;NFYC;KIR3DL3
4062	3.15e-05	7.92196	23	Chemokine signaling pathway	AKT1;ARRB2;FGR;GNAI2;GNB2;GRB2;HCK;CXCR1;PRKACA;PRKCD;PRKCZ;MAPK1;PXN;RAC2;RAF1;RELA;VAV1;IKBKG;VAV3;GNG2;PREX1;CXCL16;NCF1
4145	3.22e-05	6.41302	20	Phagosome	ACTB;CYBA;FCAR;HLA-B;HLA-C;HLA-E;HLA-F;HLA-G;ITGAM;LAMP1;LAMP2;NCF4;TLR4;ATP6V0D1;HGS;TCIRG1;TUBA1B;CORO1A;CD209;NCF1
5332	3.22e-05	1.71852	10	Graft-versus-host disease	HLA-B;HLA-C;HLA-E;HLA-F;HLA-G;KIR2DL1;KIR2DL2;KIR2DL3;KIR3DL1;PRF1
4662	6.21e-05	3.14364	13	B cell receptor signaling pathway	AKT1;GRB2;INPP5D;MAPK1;PTPN6;RAC2;RAF1;RELA;SYK;VAV1;IKBKG;VAV3;LILRB3
4144	0.000143504	8.42494	22	Endocytosis	ARRB2;CLTB;CSF1R;HLA-B;HLA-C;HLA-E;HLA-F;HLA-G;HSPA6;CXCR1;PRKCZ;TGFB1;TRAF6;HGS;GIT2;IQSEC1;PSD4;VPS37B;RAB11FIP1;RAB11FIP4;MVB12A;ARAP1
4664	0.000408703	3.3113	12	Fc epsilon RI signaling pathway	AKT1;FCER1G;GRB2;INPP5D;PRKCD;MAPK1;RAC2;RAF1;SYK;VAV1;GAB2;VAV3
4666	0.000504276	3.94002	13	Fc gamma R-mediated phagocytosis	AKT1;HCK;INPP5D;MARCKS;PRKCD;MAPK1;RAC2;RAF1;SYK;VAV1;GAB2;VAV3;NCF1
4142	0.000504276	5.07173	15	Lysosome	ARSB;CLTB;CTSD;IDS;IGF2R;LAMP1;LAMP2;NAGA;NEU1;PSAP;SLC11A1;LAPTM5;AP1M1;ATP6V0D1;TCIRG1
5140	0.000569691	3.01789	11	Leishmaniasis	CYBA;ITGAM;MYD88;NCF4;MAPK1;PTPN6;RELA;TGFB1;TLR4;TRAF6;NCF1
4670	0.000944315	4.86216	14	Leukocyte transendothelial migration	ACTB;ACTN4;ACTN1;CYBA;GNAI2;ITGAM;MMP9;NCF4;PXN;RAC2;SIPA1;VAV1;VAV3;NCF1
5221	0.00148155	2.38916	9	Acute myeloid leukemia	AKT1;CEBPA;GRB2;MAPK1;RAF1;RARA;RELA;SPI1;IKBKG
5416	0.00622207	2.93406	9	Viral myocarditis	ACTB;HLA-B;HLA-C;HLA-E;HLA-F;HLA-G;MYH9;PRF1;RAC2
5220	0.0077546	3.05981	9	Chronic myeloid leukemia	AKT1;BCR;GRB2;MAPK1;RAF1;RELA;TGFB1;IKBKG;GAB2
5145	0.0077546	5.5328	13	Toxoplasmosis	AKT1;ALOX5;GNAI2;HSPA6;MYD88;MAPK1;RELA;TGFB1;TLR4;TNFRSF1A;TRAF6;TYK2;IKBKG
5330	0.0086071	1.55086	6	Allograft rejection	HLA-B;HLA-C;HLA-E;HLA-F;HLA-G;PRF1
4722	0.0137013	5.32322	12	Neurotrophin signaling pathway	AKT1;CAMK2G;GRB2;MAP3K3;PRKCD;MAPK1;RAF1;RELA;RPS6KA1;TRAF6;MAPKAPK2;SH2B2
5219	0.0143671	1.76044	6	Bladder cancer	TYMP;ERBB2;MMP9;MAPK1;RAF1;DAPK2
4010	0.0143671	11.2333	20	MAPK signaling pathway	AKT1;ARRB2;CACNA1D;GRB2;HSPA6;JUND;MAP3K3;MAP3K11;PRKACA;MAPK1;RAC2;RAF1;RELA;RPS6KA1;TGFB1;TNFRSF1A;TRAF6;IKBKG;MAPKAPK2;RASGRP4
4940	0.0143671	1.80235	6	Type I diabetes mellitus	HLA-B;HLA-C;HLA-E;HLA-F;HLA-G;PRF1
5212	0.0143671	2.93406	8	Pancreatic cancer	AKT1;ERBB2;MAPK1;RAC2;RAF1;RELA;TGFB1;IKBKG
4510	0.0152599	8.38303	16	Focal adhesion	ACTB;ACTN4;ACTN1;AKT1;ERBB2;GRB2;ILK;MAPK1;PXN;RAC2;RAF1;VAV1;ZYX;VAV3;PARVB;PARVG
5142	0.0177802	4.35918	10	Chagas disease (American trypanosomiasis)	AKT1;GNAI2;MYD88;MAPK1;RELA;TGFB1;TLR4;TNFRSF1A;TRAF6;IKBKG
5131	0.0197928	2.55682	7	Shigellosis	ACTB;RHOG;HCLS1;PFN1;MAPK1;RELA;IKBKG
5213	0.0287855	2.17959	6	Endometrial cancer	AKT1;ERBB2;GRB2;ILK;MAPK1;RAF1
5320	0.0287855	2.17959	6	Autoimmune thyroid disease	HLA-B;HLA-C;HLA-E;HLA-F;HLA-G;PRF1
4920	0.0301839	2.85023	7	Adipocytokine signaling pathway	AKT1;RELA;TNFRSF1A;TNFRSF1B;IKBKG;CAMKK2;ADIPOR2
4514	0.0301839	5.57471	11	Cell adhesion molecules (CAMs)	CDH2;HLA-B;HLA-C;HLA-E;HLA-F;HLA-G;ICAM3;ITGAM;NCAM1;SELPLG;CNTNAP1
5150	0.0333893	2.30533	6	Staphylococcus aureus infection	C5AR1;CFD;FCAR;FPR1;ITGAM;SELPLG
4210	0.034882	3.64662	8	Apoptosis	AKT1;CAPN1;MYD88;PRKACA;RELA;TNFRSF1A;IKBKG;TNFRSF10C
4910	0.034882	5.78429	11	Insulin signaling pathway	AKT1;FLOT2;GRB2;HK3;INPP5D;PHKG2;PRKACA;PRKCZ;MAPK1;RAF1;SH2B2
4520	0.0362147	3.05981	7	Adherens junction	ACTB;ACTN4;ACTN1;ERBB2;MAPK1;PTPN6;RAC2
4810	0.0362147	8.92793	15	Regulation of actin cytoskeleton	ACTB;ACTN4;ACTN1;ITGAM;MYH9;PFN1;MAPK1;PXN;RAC2;RAF1;SLC9A1;VAV1;VAV3;SSH1;SSH2
4621	0.0362147	2.43108	6	NOD-like receptor signaling pathway	MAPK1;RELA;TRAF6;IKBKG;PSTPIP1;PYCARD
4660	0.0385633	4.52684	9	T cell receptor signaling pathway	AKT1;GRB2;MAPK1;PTPN6;RAF1;RELA;VAV1;IKBKG;VAV3
531	0.0440337	0.796388	3	Glycosaminoglycan degradation	ARSB;IDS;HPSE
4930	0.0491224	2.01193	5	Type II diabetes mellitus	CACNA1D;HK3;PRKCD;PRKCZ;MAPK1
Down-regulated KEGG pathways in PD
3010	0.0332147	0.80627	4	Ribosome	RPL10A;RPL22;RPS4X;RPS14
4070	0.0429884	0.691089	3	Phosphatidylinositol signaling system	PLCG1;PIP5K1A;DGKH
640	0.0429884	0.283524	2	Propanoate metabolism	ACAT2;LDHB
620	0.0484878	0.354404	2	Pyruvate metabolism	ACAT2;LDHB
