# Supplementary material for: Exercise Reverses Dysregulation of T-Cell-Related Function in Blood Leukocytes of Patients With Parkinson's Disease
Source: Front Neurol. 2020 Jan 28;10:1389. doi: 10.3389/fneur.2019.01389 (PMC6997272; doi:10.3389/fneur.2019.01389)
Supplement: Table S10 — GO annotations for differentially expressed genes between new-onset Parkinson's disease and 6 months follow-up. [file Table_10.XLSX]

## Sheet: BLdownInType1TimeV02.BP
Supplementary files:
Table S10. GO annotations for differentially expressed genes between new-onset Parkinson's disease and 6 months follow-up
Significantly over-represented GO-annotations in PD after 6 months
GO.ID	Term	Significant	Expected	BH adjusted	Gene in Term
Up-regulated biological process in PD after 6 months
GO:2000058	regulation of ubiquitin-dependent protein catabolic process	64	42.44	0.00519552	AKT1;ARAF;ARIH2;AXIN1;CBFA2T3;CCAR2;CCDC22;CEBPA;CHFR;CLEC16A;CSNK1A1;CSNK1D;CSNK1E;CSNK2A1;DDA1;DDRGK1;DET1;DNAJB2;DVL1;FAM122A;FBXW7;FBXW8;GBA;GIPC1;GNA12;GSK3A;HERPUD1;HFE;HSPA1B;HSPBP1;KEAP1;MAGEF1;MAPK9;N4BP1;NFE2L2;NOP53;NUB1;PIAS1;PLK1;PLK3;PSEN1;PTK2B;RACK1;RNF139;RNF144A;RNF19B;SENP1;SIRT2;SMAD7;SMURF1;STUB1;TLK2;TRIB1;TRIB2;TRIB3;TRIM39;UBQLN1;UBQLN2;UBXN1;USP5;USP7;WAC;WNT10B;ZFAND2A
GO:0002758	innate immune response-activating signal transduction	94	67.27	0.00534281	ARRB2;BCL10;BTK;CACTIN;CARD11;CARD9;CD14;CD300LF;CREBBP;DHX58;EP300;F2RL1;FADD;FCRL3;FFAR2;FLOT1;FYN;GPATCH3;GPS2;HAVCR2;HCK;HRAS;HSPA1B;ICAM2;ICAM3;IRAK1;IRAK2;IRF1;IRF3;IRF7;ITGB2;LGR4;LILRA2;LILRA4;LRRC14;LYN;MAP3K1;MAPKAPK2;MAPKAPK3;MARCO;MFHAS1;MUC16;MUCL1;MYD88;NFKBIA;NFKBIL1;NLRP6;NLRX1;NOD1;NOD2;NOP53;NPLOC4;NR1D1;NR1H3;PDPK1;PELI1;PGLYRP1;PGLYRP4;PIK3AP1;PIK3R4;PLCG2;PRKACA;PRKCD;RAF1;RE…
GO:0006810	transport	1565	1462.28	0.00537026	AAAS;ABCA2;ABCA3;ABCA4;ABCA7;ABCB10;ABCB8;ABCB9;ABCC1;ABCC10;ABCC12;ABCC6;ABCD1;ABCD4;ABCF1;ABL1;ABR;ACACB;ACAP1;ACKR3;ACLY;ACOT2;ACOT8;ACOX3;ACPP;ACTG1;ACTN1;ACTN4;ACTR1A;ACTR1B;ADA;ADAM8;ADD2;ADGRE2;ADGRE3;ADGRE5;ADGRG3;ADM;ADORA2A;ADORA2B;AFG3L2;AGAP1;AGAP2;AGER;AGK;AGPAT2;AHCYL1;AHNAK;AKAP12;AKAP8;AKAP8L;AKT1;AKT2;AKTIP;ALAD;ALDH3B1;ALDOA;ALKBH5;ALMS1;ALOX15B;ALOX5;ALYREF;AMPD3;AMPH;ANKLE1;AN…
GO:0072524	pyridine-containing compound metabolic process	65	43.31	0.00537938	ACMSD;ADPGK;AFMID;ALDOA;AOX1;CBFA2T3;DCXR;DHTKD1;ECD;ENO3;ENTPD5;G6PD;GALK1;GAPDH;H6PD;HAAO;HDAC4;HK3;IDH2;INSR;JMJD8;KCNAB2;MDH1B;MDH2;MPC1;MPC2;NADK;NADSYN1;NAPRT;NAXD;NAXE;NCOR1;NMNAT1;NMNAT2;NMNAT3;NMRK1;NOX1;NT5E;NUDT17;P2RX7;PARP10;PDXK;PDXP;PFKFB1;PFKFB3;PFKFB4;PFKL;PFKP;PGAM1;PGK1;PGLS;PGM1;PGM2;PNP;PNPO;PRKAG1;PRKAG2;QPRT;RNLS;SHPK;SIRT6;STAT3;TKT;TP53I3;ZBTB7A
GO:0016573	histone acetylation	66	44.17	0.00560658	APBB1;ARRB1;BAZ1A;BRD1;BRD7;BRPF1;BRPF3;CREBBP;CTBP1;DMAP1;DPF2;DPF3;EP300;EPC1;FLCN;FOXP3;GATA2;IL1B;ING4;ING5;IWS1;JADE1;JADE2;KANSL2;KAT14;KAT2A;KAT2B;KAT5;KAT7;KAT8;KMT2A;LDB1;LEF1;MAPK3;MBD3;MCRS1;MRGBP;MSL1;MSL2;MSL3;MYOCD;NAA60;NCOA1;NOC2L;NOS1;PHF20;PIH1D1;POLE3;PYGO2;RPS6KA4;RUVBL2;SGF29;SPI1;SUPT7L;TADA1;TADA2B;TADA3;TAF10;TAF12;TAF5;TAF6L;TGFB1;TRIM16;TRRAP;WDR5;YEATS2
GO:0031400	negative regulation of protein modification process	212	170.91	0.00600939	ABL1;ADAR;ADORA2A;AIDA;AKT1;AKT1S1;APC;APOE;ARRB1;ARRB2;ASH1L;ATG14;BAK1;BAX;BCOR;BEX4;BOD1;CABIN1;CACTIN;CAPN3;CDK5;CDK5RAP1;CDK5RAP3;CDKN1B;CDKN2A;CDYL;CEACAM1;CEBPA;CEP85;CHMP6;CHRNA10;CRTAP;CRY2;CSK;CTBP1;CTDSP1;CTDSP2;DACT1;DAG1;DBNDD2;DGKQ;DNMT1;DUS2;DUSP1;DUSP10;DUSP18;DUSP2;DUSP22;DUSP3;DUSP5;DUSP6;DUSP7;DVL1;DYSF;EIF3A;EIF4G1;EMILIN1;EPHA1;F2RL1;FAM122A;FBXO7;FKBP8;FLCN;FOXM1;FOXP3;FRY;F…
GO:0002224	toll-like receptor signaling pathway	58	37.82	0.00600939	ARRB2;BCL10;BTK;CACTIN;CD14;CD300LF;F2RL1;FADD;FCRL3;FLOT1;GPS2;HAVCR2;IRAK1;IRAK2;IRF1;IRF3;IRF7;ITGB2;LGR4;LILRA2;LILRA4;LRRC14;LYN;MAP3K1;MAPKAPK2;MAPKAPK3;MFHAS1;MYD88;NFKBIA;NFKBIL1;NLRP6;NR1D1;NR1H3;PDPK1;PELI1;PIK3AP1;PIK3R4;RIPK1;SARM1;SFTPA1;SFTPD;SMPDL3B;TAB1;TAB2;TICAM2;TLR10;TLR2;TLR5;TLR6;TLR7;TLR8;TLR9;TNIP1;TNIP2;TRAF3;UBC;UBQLN1;UNC93B1
GO:0045859	regulation of protein kinase activity	266	219.99	0.00638749	ABL1;ADAM8;ADAR;ADORA2A;ADORA2B;AGER;AIDA;AKT1;AKT1S1;ALKAL2;ANKRD54;APC;APOE;ARRB1;AVPI1;AXIN1;AZU1;CAMK1;CAMKK1;CAMKK2;CASS4;CCNB3;CCND3;CCNE1;CCNI2;CCNY;CCR7;CD4;CDC37;CDC6;CDK12;CDK5;CDK5R1;CDK5RAP1;CDK5RAP3;CDK7;CDKN1B;CDKN2A;CDKN2B;CDKN2D;CEACAM1;CEBPA;CEMIP;CEP85;CHMP6;CRK;CSF1;CSF1R;CSK;CXCR4;DAG1;DAZAP2;DBF4B;DBNDD2;DBNL;DGKQ;DLG4;DUS2;DUSP1;DUSP10;DUSP18;DUSP2;DUSP22;DUSP3;DUSP5;DUSP6;D…
GO:0048523	negative regulation of cellular process	1473	1373.94	0.00666178	ABCA7;ABCD1;ABHD6;ABL1;ABR;ACACB;ACADVL;ACKR3;ACMSD;ACOT8;ACP5;ACTN1;ACTN4;ADA;ADAM15;ADAM8;ADAMDEC1;ADAR;ADD2;ADGRA2;ADGRG3;ADIPOR1;ADM;ADORA2A;AGAP2;AGER;AGO2;AIDA;AKIRIN1;AKIRIN2;AKR1B1;AKT1;AKT1S1;AKT2;ALAD;ALKBH1;ALOX15B;AMER1;ANAPC15;ANKLE2;ANKRD27;ANKRD6;AP2A1;AP2B1;APBB1;APC;APCDD1;APEX1;APOBEC1;APOBEC3A;APOBEC3H;APOE;APOM;AQP1;ARAF;ARAP1;AREG;AREL1;ARF1;ARF4;ARHGAP1;ARHGAP25;ARHGAP28;ARH…
GO:0042176	regulation of protein catabolic process	141	108.26	0.0070573	ADAM8;AGAP2;AKT1;ALAD;AMER1;APC;APOE;ARAF;AREL1;ARIH2;ARNTL;ATP13A2;ATRAID;AXIN1;AZIN2;BANP;CBFA2T3;CCAR2;CCDC22;CDH1;CDK5RAP3;CDKN1B;CEBPA;CHFR;CHMP6;CLEC16A;CSNK1A1;CSNK1D;CSNK1E;CSNK2A1;CTSA;DACT1;DDA1;DDB1;DDRGK1;DERL2;DET1;DNAJB2;DVL1;DYSF;EDEM2;EGLN1;FAF1;FAM122A;FAM192A;FBXL20;FBXW7;FBXW8;FLNA;FURIN;FYN;FZR1;GBA;GGA1;GIPC1;GNA12;GPLD1;GPX1;GSK3A;HERPUD1;HFE;HGS;HSPA1B;HSPBP1;IDE;IL10;IL1B;…
GO:0055086	nucleobase-containing small molecule metabolic process	258	213.06	0.00712082	ABCD1;ACACB;ACBD6;ACLY;ACMSD;ACOT13;ACOT2;ACOT8;ACOT9;ACPP;ACSF2;ACSF3;ACSM1;ACSM2A;ACSM3;ACSM5;ACSS1;ADA;ADCY10;ADCY2;ADCY3;ADCY4;ADCY7;ADCY9;ADM;ADORA2A;ADORA2B;ADPGK;ADPRM;AFMID;AGPAT2;AGPAT3;AGPAT4;AK1;AK2;ALDH6A1;ALDOA;AMDHD2;AMPD2;AMPD3;AOX1;APOBEC1;APOBEC3A;APOBEC3H;ATP5MGL;ATP6;ATP8;BAD;BID;CARD11;CASK;CBFA2T3;CDIPT;COQ7;COQ9;COX1;COX2;CTNS;CTPS1;CYC1;CYTB;DCAKD;DCTD;DCXR;DGAT1;DGAT2;DGUO…
GO:0009451	RNA modification	67	45.33	0.00714126	AARS2;ADAR;ALKBH1;ALKBH3;ALKBH5;ANKRD16;APOBEC1;APOBEC3A;APOBEC3H;BCDIN3D;C9orf64;CDK5RAP1;CMTR1;CTU1;CTU2;DUS1L;DUS2;DUS3L;ELP6;FTO;FTSJ3;GTPBP3;LCMT2;MEPCE;METTL1;METTL2A;METTL2B;METTL3;METTL6;MOCS3;MRM2;MRM3;MTFMT;MTO1;NAF1;NHP2;NOP2;NSUN5;NSUN5P1;NSUN5P2;NUDT16;OSGEP;PUS1;PUS3;PUSL1;QTRT1;RBM15;RBM47;RPUSD1;RPUSD2;RPUSD3;RRNAD1;SEPHS1;SEPHS2;TARBP1;TRMT1;TRMT12;TRMT2A;TRMT2B;TRMT44;TRMT61A;TR…
GO:1903052	positive regulation of proteolysis involved in cellular protein catabolic process	53	34.07	0.0071791	AKT1;ARIH2;AXIN1;CBFA2T3;CCDC22;CEBPA;CHFR;CSNK1A1;CSNK1D;CSNK1E;DDRGK1;DET1;DNAJB2;DVL1;EDEM2;FAM122A;FBXW7;FBXW8;GBA;GSK3A;HERPUD1;HSPA1B;HSPBP1;KEAP1;MAGEF1;MAPK9;NFE2L2;NOP53;NUB1;OSBPL7;PIAS1;PLK1;PLK3;PSEN1;PSMC4;PTK2B;RACK1;RNF139;RNF144A;RNF19B;RNF40;SIRT2;SMAD7;SMURF1;STUB1;TMEM259;TRIB1;TRIB2;TRIB3;UBQLN1;UBQLN2;USP5;ZFAND2A
GO:0046649	lymphocyte activation	250	205.85	0.0071791	ABL1;ADA;ADAM8;ADGRG3;ADORA2A;AGER;AKAP17A;AKT1;AP3D1;APBB1IP;ATP11C;BAD;BAK1;BATF;BAX;BCL10;BCL3;BCL6;BLOC1S3;BTK;C17orf99;CARD11;CCDC88B;CCND3;CCR7;CD151;CD180;CD1D;CD4;CD5;CD55;CD6;CD86;CD8A;CEACAM1;CEBPB;CHD7;CLCF1;CLPTM1;CMTM7;CR1;CSK;CTPS1;CXCR5;DCLRE1C;DDOST;DLL1;DNAJA3;DOCK10;DOCK11;DOCK8;DTX1;DUSP10;DUSP22;DUSP3;EFNB1;EIF2AK4;ELF4;EOMES;EP300;ERCC1;EXOSC3;EXOSC6;F2RL1;FADD;FBXO7;FCRL3;FL…
GO:0045089	positive regulation of innate immune response	119	89.21	0.00719264	ADAM8;ARRB2;BCL10;BTK;CACTIN;CARD11;CARD9;CD14;CD1D;CD300LF;CGAS;CREBBP;DHX58;EP300;F2RL1;FADD;FCRL3;FFAR2;FLOT1;FYN;GPATCH3;GPS2;HAVCR2;HCK;HEXIM1;HFE;HLA-E;HMGB4;HPX;HRAS;HSPA1B;ICAM2;ICAM3;IL12B;IRAK1;IRAK2;IRF1;IRF3;IRF7;ITGB2;LGR4;LILRA2;LILRA4;LRRC14;LYN;MAP3K1;MAPKAPK2;MAPKAPK3;MARCO;MAVS;MED1;MFHAS1;MICA;MICB;MUC16;MUCL1;MYD88;NFKBIA;NFKBIL1;NLRC5;NLRP6;NLRX1;NOD1;NOD2;NOP53;NPLOC4;NR1D1;…
GO:0010563	negative regulation of phosphorus metabolic process	203	163.41	0.0072234	ABL1;ADAR;ADORA2A;AIDA;AKT1;AKT1S1;ANKLE2;APC;APOE;ARRB1;ARRB2;ASH1L;ATG14;BAK1;BAX;BOD1;CABIN1;CACTIN;CBFA2T3;CDK5RAP1;CDK5RAP3;CDKN1B;CDKN2A;CDKN2B;CDKN2D;CEACAM1;CEBPA;CEP85;CHMP6;CHRNA10;CRY2;CSK;CSRNP2;CTDSP1;CTDSP2;DACT1;DAG1;DBNDD2;DGKQ;DUS2;DUSP1;DUSP10;DUSP18;DUSP2;DUSP22;DUSP3;DUSP5;DUSP6;DUSP7;DVL1;EIF3A;EIF4G1;ELL;EMILIN1;EPHA1;F2RL1;FAM122A;FBXO7;FKBP15;FKBP8;FLCN;FOXM1;GADD45A;GADD4…
GO:0043433	negative regulation of DNA-binding transcription factor activity	68	46.19	0.00726299	ADGRG3;ARRB1;ARRB2;BHLHE40;BRMS1;CACTIN;CAT;CCDC22;CDK5RAP3;CDKN2A;CTNNBIP1;DDIT3;EGLN1;EIF2AK4;EOMES;FAF1;FLNA;FOXP3;GAS6;HAVCR2;HDAC4;HMOX1;ID2;IL10;IRAK1;IRAK2;KEAP1;KLF4;LRRC14;MAD2L2;MAP3K10;MEN1;MIR26A2;MXI1;NFKBIA;NFKBID;NFKBIE;NFKBIL1;NLRC3;NLRC5;NLRP12;PARP10;PELI1;PHB2;PIAS4;PIM1;PKD1;PKD2;PKHD1;PRMT2;PRNP;RBCK1;SETD6;SIGIRR;SMAD7;SP100;TAF3;TLR9;TNFRSF4;TONSL;TRAF3;TRIB1;TRIM21;USP7;WW…
GO:0019318	hexose metabolic process	97	70.44	0.00744225	ACACB;ADIPOR1;ADPGK;AKR1A1;AKR1B1;AKT1;AKT2;ALDOA;ATF4;BAD;BRAT1;CHST15;CLK2;DCXR;DGAT2;DGKQ;ENO3;FAM3A;FUCA1;FUOM;FUT4;FUT7;G6PC2;G6PC3;G6PD;GAA;GALE;GALK1;GALT;GAPDH;GDPGP1;GHRL;GLB1;GLYCTK;GNMT;GOT2;GPLD1;GSK3A;H6PD;HECTD4;HK3;INPP5K;INPPL1;INSR;IRS2;KAT2A;KAT2B;MAEA;MAN2A2;MAN2B1;MAN2B2;MAN2C1;MDH2;MIDN;MLYCD;MPI;MST1;MTOR;NCOA2;NISCH;NR1D1;PC;PCK2;PDK2;PFKFB1;PFKFB3;PFKFB4;PFKL;PFKP;PGAM1;PG…
GO:0006475	internal protein amino acid acetylation	69	47.06	0.00745682	APBB1;ARRB1;BAZ1A;BRD1;BRD7;BRPF1;BRPF3;CREBBP;CTBP1;DMAP1;DPF2;DPF3;EP300;EPC1;FLCN;FOXP3;GATA2;IL1B;ING4;ING5;IWS1;JADE1;JADE2;KANSL2;KAT14;KAT2A;KAT2B;KAT5;KAT7;KAT8;KMT2A;LDB1;LEF1;MAPK3;MBD3;MCRS1;MDH2;MRGBP;MSL1;MSL2;MSL3;MYOCD;NAA10;NAA60;NCOA1;NOC2L;NOS1;PHF20;PIH1D1;POLE3;POR;PYGO2;RPS6KA4;RUVBL2;SGF29;SPI1;SUPT7L;TADA1;TADA2B;TADA3;TAF10;TAF12;TAF5;TAF6L;TGFB1;TRIM16;TRRAP;WDR5;YEATS2
GO:1903708	positive regulation of hemopoiesis	76	52.83	0.00745682	ACIN1;ADA;ADAM8;AGER;ANKRD54;AP3D1;ATP11C;BAD;BCL6;BTK;CD4;CD86;CSF1;CTNNBIP1;DUSP10;EVI2B;FADD;FES;FLT3LG;FOS;FOXP3;GAS6;GATA1;GATA2;GNAS;GPR68;HAX1;HCLS1;HLX;HSPA1B;ID2;IL12B;IL23A;IL2RA;IL4R;ITPKB;JUN;LEF1;LGALS9;LILRB2;LILRB4;MED1;MMP14;MYB;NCKAP1L;NFKBID;NFKBIZ;NKAP;PCID2;PDCD2;PF4;PNP;PRKCA;PRKCZ;RARA;RASGRP1;RIPK1;RUNX3;SART1;SASH3;SMAP1;STAT1;STAT3;STAT5B;SYK;TAL1;TGFB1;TGFBR2;TRIB1;VSIR;…
GO:0032481	positive regulation of type I interferon production	33	18.77	0.00758111	CD14;CGAS;CREBBP;DDX41;DHX33;DHX58;EP300;FLOT1;HMGB4;IRAK1;IRF1;IRF3;IRF5;IRF7;LRRFIP1;MAVS;MYD88;NFKB2;PLCG2;POLR3A;POLR3C;POLR3D;PQBP1;RNF135;STAT1;STAT6;SYK;TLR2;TLR7;TLR8;TLR9;TMEM173;ZBP1
GO:0002287	alpha-beta T cell activation involved in immune response	31	17.32	0.00776738	BATF;BCL3;BCL6;CD86;EOMES;FOXP3;HLX;IL12B;IL23A;IL4R;JAK3;LEF1;LGALS9;LOXL3;LY9;MTOR;MYB;NFKBID;NFKBIZ;PRKCZ;PTGER4;RARA;RELB;SEMA4A;SMAD7;STAT3;STAT6;TBX21;ZBTB7B;ZC3H12A;ZFPM1
GO:0002293	alpha-beta T cell differentiation involved in immune response	31	17.32	0.00776738	BATF;BCL3;BCL6;CD86;EOMES;FOXP3;HLX;IL12B;IL23A;IL4R;JAK3;LEF1;LGALS9;LOXL3;LY9;MTOR;MYB;NFKBID;NFKBIZ;PRKCZ;PTGER4;RARA;RELB;SEMA4A;SMAD7;STAT3;STAT6;TBX21;ZBTB7B;ZC3H12A;ZFPM1
GO:0002483	antigen processing and presentation of endogenous peptide antigen	11	4.04	0.00776738	ERAP1;HFE;HLA-A;HLA-B;HLA-C;HLA-E;HLA-F;HLA-H;TAP1;TAP2;TAPBP
GO:0045621	positive regulation of lymphocyte differentiation	44	27.14	0.00776738	ADA;ADAM8;AP3D1;ATP11C;BAD;BCL6;BTK;CD86;DUSP10;FLT3LG;FOXP3;GAS6;HLX;IL12B;IL23A;IL2RA;IL4R;ITPKB;LGALS9;LILRB2;LILRB4;MMP14;MYB;NCKAP1L;NFKBID;NFKBIZ;NKAP;PCID2;PNP;PRKCZ;RARA;RASGRP1;RUNX3;SART1;SASH3;STAT5B;SYK;TGFB1;TGFBR2;VSIR;XBP1;ZAP70;ZBTB7B;ZMIZ1
GO:0045862	positive regulation of proteolysis	133	101.62	0.00784445	ADAM8;ADRM1;AIFM1;AKIRIN2;AKT1;APOE;APOPT1;ARIH2;ARRB1;AURKAIP1;AXIN1;BAD;BAK1;BAX;BBC3;BCL10;BCL2L13;BID;BLID;CAPN3;CASP9;CBFA2T3;CCDC22;CEBPA;CFLAR;CHFR;CIDEB;CLN6;CR1;CSNK1A1;CSNK1D;CSNK1E;CTSH;CYFIP2;DDRGK1;DET1;DIABLO;DNAJB2;DVL1;EDEM2;F12;F2R;F3;FADD;FAM122A;FBXW7;FBXW8;FURIN;FYN;GBA;GPLD1;GRAMD4;GSK3A;GSN;HERPUD1;HIP1R;HSPA1B;HSPBP1;HTRA2;IL1B;KEAP1;LCK;LGALS9;LYN;MAGEF1;MAP3K5;MAPK3;MAPK9…
GO:1903432	regulation of TORC1 signaling	19	8.95	0.00786024	CASTOR1;CASTOR3;CLEC16A;DEPDC5;DGKQ;DYRK3;ITFG2;KLHL22;KPTN;PIH1D1;RRAGA;RRAGB;RRAGD;SEC13;SESN2;SMCR8;STK11;SZT2;TELO2
GO:0006886	intracellular protein transport	379	325.08	0.00789263	AAAS;ACOT2;ACOT8;ACOX3;AGK;AHCYL1;AKAP12;AKAP8L;AKT1;AKT2;ALKBH5;ALYREF;ANKLE1;AP1B1;AP1G2;AP1M1;AP1S1;AP2A1;AP2A2;AP2B1;AP3D1;AP3M1;AP3S2;AP4B1;AP4M1;AP4S1;APBA1;ARCN1;ARF1;ARF4;ARF5;ARFGAP3;ARFIP2;ARFRP1;ARHGEF2;ARIH2;ARL11;ARL4C;ARNTL;ASPSCR1;ATP13A2;AUP1;B3GAT3;BAG3;BAP1;BCL3;BCL6;BCR;BHLHE40-AS1;BID;CACNB3;CACNG8;CAMK1;CASC3;CAT;CCHCR1;CDC37;CDH1;CDK5;CDK5R1;CEMIP;CEP131;CHMP4A;CHMP4B;CHTOP;…
GO:0006744	ubiquinone biosynthetic process	12	4.62	0.00794861	COQ10A;COQ2;COQ4;COQ6;COQ7;COQ8A;COQ8B;COQ9;FDXR;PDSS1;PDSS2;UBIAD1
GO:1901663	quinone biosynthetic process	12	4.62	0.00794861	COQ10A;COQ2;COQ4;COQ6;COQ7;COQ8A;COQ8B;COQ9;FDXR;PDSS1;PDSS2;UBIAD1
GO:0032637	interleukin-8 production	36	21.08	0.00794861	ARRB1;BCL10;BCL3;C5AR2;CACTIN;CD14;CD58;CRP;DDIT3;F2R;F2RL1;FADD;FFAR2;HSPA1B;HYAL2;IL10;IL1B;KLF4;LGALS9;LILRA2;MAPKBP1;MAVS;MYD88;NOD1;NOD2;NOS2;PRG3;PRKD2;RIPK1;TLR2;TLR5;TLR6;TLR7;TLR8;TLR9;ZNF580
GO:1903509	liposaccharide metabolic process	48	30.31	0.00794861	A3GALT2;AOAH;ARSA;B3GALT4;B4GALT3;BAX;CERK;CLN6;CPTP;CTSA;DPM2;FUCA1;GBA;GBA2;GBGT1;GLB1;GLTP;GM2A;GPAA1;GPLD1;HEXB;LARGE1;MPPE1;NAGA;PGAP2;PIGG;PIGH;PIGL;PIGM;PIGO;PIGP;PIGQ;PIGS;PIGT;PIGU;PIGV;PIGX;PIGZ;PRKCD;SMPD4;ST3GAL2;ST3GAL4;ST3GAL5;ST6GALNAC3;ST6GALNAC6;ST8SIA6;STS;SUMF1
GO:0042157	lipoprotein metabolic process	56	36.67	0.00794861	ABHD12;ABHD17A;ABHD17C;APOBEC1;APOE;APOL5;APOLD1;APOM;ATG10;ATG16L1;DGAT2;DPM2;GBA;GOLGA7;GOLGA7B;GPAA1;GPLD1;LCAT;LDLR;LYPLA2;MAP6D1;MPPE1;NMT2;PEMT;PGAP2;PIGG;PIGH;PIGL;PIGM;PIGO;PIGP;PIGQ;PIGS;PIGT;PIGU;PIGV;PIGX;PIGZ;PORCN;PPT1;WDR45;WDR45B;WIPI1;WIPI2;ZDHHC11B;ZDHHC12;ZDHHC14;ZDHHC16;ZDHHC18;ZDHHC2;ZDHHC24;ZDHHC3;ZDHHC4;ZDHHC5;ZDHHC7;ZDHHC8
GO:0032268	regulation of cellular protein metabolic process	833	755.25	0.00794861	ABCA7;ABL1;ACKR3;ADAM8;ADAR;ADORA2A;ADORA2B;ADRM1;AGER;AGO2;AIDA;AIFM1;AKAP8;AKAP8L;AKIRIN2;AKT1;AKT1S1;AKT2;AKTIP;ALAD;ALKAL2;ALKBH1;AMER1;ANKLE2;ANKRD54;APC;APOE;APOPT1;AQP1;ARAF;AREG;ARHGAP8;ARHGEF2;ARIH2;ARL2BP;ARNTL;ARRB1;ARRB2;ASH1L;ASPSCR1;ATF4;ATG10;ATG14;ATP13A2;ATRAID;AURKAIP1;AVPI1;AXIN1;AXIN2;AZU1;B3GAT3;BAD;BAK1;BAX;BBC3;BCAR3;BCL10;BCL2L12;BCL2L13;BCL3;BCL6;BCOR;BEX4;BID;BIN1;BLID;B…
GO:0018393	internal peptidyl-lysine acetylation	67	45.62	0.00813216	APBB1;ARRB1;BAZ1A;BRD1;BRD7;BRPF1;BRPF3;CREBBP;CTBP1;DMAP1;DPF2;DPF3;EP300;EPC1;FLCN;FOXP3;GATA2;IL1B;ING4;ING5;IWS1;JADE1;JADE2;KANSL2;KAT14;KAT2A;KAT2B;KAT5;KAT7;KAT8;KMT2A;LDB1;LEF1;MAPK3;MBD3;MCRS1;MRGBP;MSL1;MSL2;MSL3;MYOCD;NAA60;NCOA1;NOC2L;NOS1;PHF20;PIH1D1;POLE3;POR;PYGO2;RPS6KA4;RUVBL2;SGF29;SPI1;SUPT7L;TADA1;TADA2B;TADA3;TAF10;TAF12;TAF5;TAF6L;TGFB1;TRIM16;TRRAP;WDR5;YEATS2
GO:0007030	Golgi organization	62	41.57	0.00833862	ARHGAP21;ATP8B1;ATP8B2;ATP8B3;COG1;COG3;COG4;COG7;CSNK1A1;CSNK1D;CUL7;DNAJC28;DNM2;DYM;FBXW8;GAK;GBF1;GOLGA2;GOLGA6B;GOLGA8H;GOLGA8J;GOLGA8N;GOLGA8R;GOLGA8T;GOLPH3;GOLPH3L;GORASP1;HTT;KIFC3;LMAN2;LMAN2L;MAP2K1;MAP2K2;MAPK1;MAPK3;MYO18A;NPLOC4;NSFL1C;PDE4DIP;PI4K2A;PLEKHM2;PLK3;PRMT5;RAB29;RAB43;RBSN;SEC23B;SPTBN5;STK25;STX16;STX18;STX5;STX6;SURF4;TBC1D20;TICAM2;TMED1;TMED3;TMED4;TMED9;TRAPPC12;VT…
GO:0045936	negative regulation of phosphate metabolic process	202	163.12	0.00839795	ABL1;ADAR;ADORA2A;AIDA;AKT1;AKT1S1;ANKLE2;APC;APOE;ARRB1;ARRB2;ASH1L;ATG14;BAK1;BAX;BOD1;CABIN1;CACTIN;CBFA2T3;CDK5RAP1;CDK5RAP3;CDKN1B;CDKN2A;CDKN2B;CDKN2D;CEACAM1;CEBPA;CEP85;CHMP6;CHRNA10;CRY2;CSK;CSRNP2;CTDSP1;CTDSP2;DACT1;DAG1;DBNDD2;DGKQ;DUS2;DUSP1;DUSP10;DUSP18;DUSP2;DUSP22;DUSP3;DUSP5;DUSP6;DUSP7;DVL1;EIF3A;EIF4G1;ELL;EMILIN1;EPHA1;F2RL1;FAM122A;FBXO7;FKBP15;FKBP8;FLCN;FOXM1;GADD45A;GADD4…
GO:0051179	localization	1997	1892.45	0.00941192	AAAS;AAMP;ABCA2;ABCA3;ABCA4;ABCA7;ABCB10;ABCB8;ABCB9;ABCC1;ABCC10;ABCC12;ABCC6;ABCD1;ABCD4;ABCF1;ABHD17A;ABHD17C;ABHD6;ABI3;ABL1;ABR;ACACB;ACAP1;ACAP3;ACKR3;ACLY;ACOT2;ACOT8;ACOX3;ACPP;ACTG1;ACTN1;ACTN4;ACTR1A;ACTR1B;ADA;ADAM15;ADAM8;ADCY3;ADD2;ADGRA2;ADGRE2;ADGRE3;ADGRE5;ADGRG3;ADIPOR1;ADM;ADORA2A;ADORA2B;AFG3L2;AGAP1;AGAP2;AGER;AGK;AGO2;AGPAT2;AHCYL1;AHNAK;AKAP10;AKAP12;AKAP3;AKAP4;AKAP8;AKAP8L…
GO:1901800	positive regulation of proteasomal protein catabolic process	47	29.74	0.00952128	AKT1;ARIH2;CBFA2T3;CEBPA;CHFR;CSNK1A1;CSNK1D;CSNK1E;DDRGK1;DET1;DNAJB2;DVL1;EDEM2;FAM122A;FBXW7;FBXW8;GBA;GSK3A;HERPUD1;HSPA1B;HSPBP1;KEAP1;MAPK9;NFE2L2;NOP53;NUB1;OSBPL7;PIAS1;PLK1;PLK3;PSEN1;PSMC4;RACK1;RNF144A;RNF19B;RNF40;SIRT2;SMAD7;STUB1;TMEM259;TRIB1;TRIB2;TRIB3;UBQLN1;UBQLN2;USP5;ZFAND2A
GO:0048518	positive regulation of biological process	1850	1747.81	0.00987144	AAMP;ABCA7;ABCD1;ABHD17A;ABHD17C;ABHD6;ABI3BP;ABL1;ABR;ABT1;ACACB;ACIN1;ACKR3;ACLY;ACPP;ACTA2;ACTG1;ACTN1;ACTN4;ACTR3C;ADA;ADAM8;ADAR;ADCY10;ADGRA2;ADGRE2;ADGRF1;ADGRL1;ADIPOR1;ADM;ADORA2A;ADORA2B;ADRM1;AGAP2;AGER;AGO2;AGPAT2;AHCYL1;AIFM1;AIFM2;AKAP12;AKAP8;AKAP8L;AKIRIN1;AKIRIN2;AKNA;AKR1B1;AKT1;AKT2;AKTIP;ALKAL2;ALMS1;ALOX15B;ALYREF;AMER1;AMOTL1;ANAPC2;ANAPC5;ANKLE1;ANKLE2;ANKRD27;ANKRD54;ANKRD…
GO:0046903	secretion	528	465.97	0.0100274	ABL1;ABR;ACLY;ACPP;ACTN1;ACTN4;ACTR1B;ADA;ADAM8;ADGRE2;ADGRE3;ADGRE5;ADGRG3;ADM;ADORA2A;ADORA2B;AGPAT2;ALAD;ALDH3B1;ALDOA;ALOX15B;ALOX5;AMPD3;ANO6;ANPEP;AP1M1;AP2A2;APBA1;APBA2;APBB1;APEH;AQP1;ARF1;ARFGAP3;ARHGAP45;ARHGAP9;ARL2BP;ARL8A;ARNTL;ARRB1;ARSA;ARSB;ATAD3B;ATP11A;ATP13A2;ATP6V0C;ATP7B;AVPR1A;AZU1;BAD;BAIAP3;BCR;BIN2;BLK;BLOC1S3;BMP6;BRI3;BRPF3;BTK;C1orf35;C2CD2L;C5AR2;C6orf120;CACNA1C;CAC…
GO:0032677	regulation of interleukin-8 production	33	19.05	0.01011	ARRB1;BCL10;BCL3;C5AR2;CACTIN;CD14;CD58;CRP;DDIT3;F2R;F2RL1;FADD;FFAR2;HSPA1B;HYAL2;IL10;IL1B;KLF4;LGALS9;MAPKBP1;MAVS;MYD88;NOD2;PRG3;PRKD2;RIPK1;TLR2;TLR5;TLR6;TLR7;TLR8;TLR9;ZNF580
GO:0009100	glycoprotein metabolic process	146	113.75	0.0103256	ABCA7;ACOT8;ALG1;ALG12;ALG1L2;ALG2;ALG3;AMFR;ARSB;B3GALT4;B3GALT6;B3GAT3;B3GNT8;B3GNT9;B4GALT2;B4GALT3;B4GALT5;B4GALT7;BACE2;CANT1;CCR7;CHPF2;CHST11;CHST12;CHST15;CHST4;CHST7;COG3;COG7;DDOST;DERL2;DOLK;DOLPP1;DPAGT1;DPM2;DPY19L2P2;DSE;EDEM2;EGFLAM;ENGASE;ENTPD5;EXT1;EXT2;FBXO6;FKRP;FUT4;FUT7;GALNT10;GALNT11;GALNT12;GALNT15;GALNT2;GALNT3;GALNT4;GALNT6;GANAB;GATA1;GBGT1;GGTA1P;GNPTG;GOLGA2;GOLPH3;G…
GO:0071496	cellular response to external stimulus	124	94.69	0.0115523	ADORA2B;AIFM1;AKT1;AQP1;ATF4;ATG14;AVPR1A;BAD;BAG3;BAK1;BCL10;BECN1;BMP6;BNIP3;CACNB3;CASTOR1;CASTOR3;CDKN2B;CLEC16A;CNN2;COMT;DAG1;DEPDC5;EHMT2;EIF2AK4;EIF4G1;FADD;FADS1;FOLR2;FOS;FYN;GABARAP;GABARAPL1;GADD45A;GAS6;GBA;GCN1;GSDMD;HABP4;HDAC4;HFE;HMOX1;HNRNPL;ICAM1;IL1B;INHBB;IRF1;ITFG2;JUN;KPTN;KRT20;LCN2;LTBR;LYN;MAP1LC3A;MAP1LC3B2;MAP3K1;MAP3K14;MAP3K5;MAPK1;MAPK3;MARS;MAX;MED1;MTOR;MYBBP1A;MY…
GO:0043574	peroxisomal transport	34	19.92	0.0115523	ABCD1;ACOT2;ACOT8;ACOX3;CAT;DHRS4;ECH1;EPHX2;GSTK1;HAO2;HMGCL;IDE;LONP2;MLYCD;MPV17;NOS2;NUDT19;NUDT7;PAOX;PECR;PEX1;PEX10;PEX12;PEX16;PEX19;PEX26;PEX5;PEX6;PHYH;PIPOX;TYSND1;UBC;UBE2D1;UBE2D2
GO:0051348	negative regulation of transferase activity	106	79.1	0.0116286	ABL1;ADAR;ADORA2A;AIDA;AKT1;AKT1S1;APC;APOE;CDK5RAP1;CDK5RAP3;CDKN1B;CDKN2A;CEACAM1;CEBPA;CEP85;CHMP6;CSK;DBNDD2;DUS2;DUSP1;DUSP10;DUSP18;DUSP2;DUSP22;DUSP3;DUSP5;DUSP6;DUSP7;DVL1;EPHA1;FBXO7;GADD45A;GADD45B;GBA;GNAQ;GPS1;GPS2;GSK3A;H2AFY;HEXIM1;HHEX;HYAL2;IGF1R;IL1B;ILK;INCA1;INKA1;INKA2;INPP5K;IRS2;ITGB1BP1;KAT2B;LATS2;LIMK1;LYN;MAD2L2;MEN1;MIDN;MLLT1;MVP;MYOCD;NF2;NIPSNAP2;NPRL2;NUP62;PARP3;PD…
GO:0007033	vacuole organization	66	45.33	0.0116351	ACP2;AKTIP;ARF1;ARSB;ATG14;ATG16L1;ATG16L2;ATG2A;ATG9A;ATP13A2;BECN1;CCDC115;CHMP4A;CHMP4B;CLN6;CLN8;EMC6;GAA;GABARAP;GABARAPL1;GBA;HEXB;HOOK2;HPS1;HPS4;IFT20;LAMTOR1;LRSAM1;MAP1LC3A;MAP1LC3B2;MBTPS1;NAGLU;NAGPA;NPRL2;NSFL1C;P2RX7;PACS2;PHF23;PINK1;PIP4K2A;PPT1;PSEN1;RAB20;RAB34;RAB5A;RUFY4;SMCR8;SMURF1;SPG11;TBC1D14;TFEB;TMEM165;TMEM175;TMEM199;TPP1;UBQLN1;UBQLN2;ULK2;ULK3;VPS11;VPS16;VPS18;WDR4…
GO:0007049	cell cycle	579	515.05	0.0116362	ABL1;ACTR1A;ACTR8;AKAP8;AKAP8L;AKT2;ALKBH4;ALMS1;ALOX15B;ANAPC15;ANAPC2;ANAPC5;ANKLE2;APBB1;APC;APEX1;APPL2;ARAP1;ARF1;ARHGEF2;ARID3A;ARL8A;ARNTL;ATRIP;AURKAIP1;AURKB;AVPI1;AXIN2;BABAM1;BAD;BAK1;BANP;BAP1;BAX;BCL6;BCR;BECN1;BID;BIN1;BIN3;BLCAP;BOD1;BRD4;BRD7;BTBD18;BTG2;C2CD3;C6orf89;C9orf84;CABLES2;CALML4;CAMK1;CAPN3;CARM1;CCAR1;CCAR2;CCDC124;CCDC69;CCNB3;CCND3;CCNDBP1;CCNE1;CCNI2;CCNY;CDC27;CDC…
GO:0006664	glycolipid metabolic process	47	30.03	0.012089	A3GALT2;ARSA;B3GALT4;B4GALT3;BAX;CERK;CLN6;CPTP;CTSA;DPM2;FUCA1;GBA;GBA2;GBGT1;GLB1;GLTP;GM2A;GPAA1;GPLD1;HEXB;LARGE1;MPPE1;NAGA;PGAP2;PIGG;PIGH;PIGL;PIGM;PIGO;PIGP;PIGQ;PIGS;PIGT;PIGU;PIGV;PIGX;PIGZ;PRKCD;SMPD4;ST3GAL2;ST3GAL4;ST3GAL5;ST6GALNAC3;ST6GALNAC6;ST8SIA6;STS;SUMF1
GO:0006629	lipid metabolic process	466	408.52	0.0121548	A3GALT2;ABCA2;ABCA4;ABCD1;ABHD1;ABHD12;ABHD15;ABHD16A;ABHD3;ABHD4;ABHD6;ACACB;ACAD10;ACAD11;ACAD8;ACAD9;ACADS;ACADVL;ACLY;ACOT2;ACOT8;ACOX3;ACP6;ACSF2;ACSF3;ACSM1;ACSM2A;ACSM3;ACSM5;ACSS1;ADIPOR1;ADM;AGAP2;AGK;AGPAT2;AGPAT3;AGPAT4;AKR1B1;AKT1;AKT2;ALDH3A2;ALDH3B1;ALG1;ALG12;ALG2;ALG3;ALOX15B;ALOX5;AOAH;APOBEC1;APOBR;APOE;APOL5;APOM;ARF1;ARSA;ATG14;AVPR1A;AWAT1;B3GALT4;B4GALT3;BAX;BMP6;BSCL2;CARM1…
GO:0044093	positive regulation of molecular function	564	501.19	0.0124321	ABL1;ABR;ACAP1;ACAP3;ACTN4;ADAM8;ADAP1;ADAP2;ADD2;ADGRF1;ADORA2B;ADRM1;AGAP1;AGAP2;AGAP6;AGER;AGFG2;AHSA1;AHSA2P;AIFM1;AKIRIN2;AKT1;AKT2;AKTIP;ALKAL2;ALOX5AP;ALS2CL;AMFR;ANKRD27;APH1A;APOBEC1;APOE;APOPT1;ARAP1;ARF1;ARF4;ARFGAP2;ARFGAP3;ARHGAP1;ARHGAP21;ARHGAP25;ARHGAP26;ARHGAP27;ARHGAP28;ARHGAP30;ARHGAP31;ARHGAP4;ARHGAP45;ARHGAP6;ARHGAP8;ARHGAP9;ARHGEF1;ARHGEF10L;ARHGEF2;ARRB1;ATG14;AURKB;AVPI1;A…
GO:0002294	CD4-positive, alpha-beta T cell differentiation involved in immune response	30	17.03	0.0127005	BATF;BCL3;BCL6;CD86;FOXP3;HLX;IL12B;IL23A;IL4R;JAK3;LEF1;LGALS9;LOXL3;LY9;MTOR;MYB;NFKBID;NFKBIZ;PRKCZ;PTGER4;RARA;RELB;SEMA4A;SMAD7;STAT3;STAT6;TBX21;ZBTB7B;ZC3H12A;ZFPM1
GO:0051246	regulation of protein metabolic process	903	825.69	0.0127848	ABCA7;ABL1;ACKR3;ACOT8;ADAM8;ADAR;ADORA2A;ADORA2B;ADRM1;AGAP2;AGER;AGO2;AIDA;AIFM1;AKAP8;AKAP8L;AKIRIN2;AKT1;AKT1S1;AKT2;AKTIP;ALAD;ALKAL2;ALKBH1;AMER1;ANKLE2;ANKRD54;APBB1;APC;APOE;APOPT1;AQP1;ARAF;AREG;AREL1;ARHGAP8;ARHGEF2;ARIH2;ARL2BP;ARNTL;ARRB1;ARRB2;ASB1;ASH1L;ASPSCR1;ATF4;ATG10;ATG14;ATP13A2;ATRAID;AURKAIP1;AVPI1;AXIN1;AXIN2;AZIN2;AZU1;B3GAT3;BACE2;BAD;BAK1;BANP;BAX;BBC3;BCAR3;BCL10;BCL2L…
GO:0048872	homeostasis of number of cells	97	71.6	0.0127848	ABL1;ACIN1;ADA;AKT1;ALAS2;AMPD3;ANKRD54;ASXL1;BAK1;BAP1;BAX;BCL10;BCL6;BCR;CACNA1F;CARD11;CCR7;CDK6;CSF1;DNAJA3;DNASE2;DOCK10;DOCK11;DYRK3;ERCC2;F2R;FADD;FANCC;FLT3LG;FOXP3;G6PD;GAPT;GATA1;GATA2;HCAR2;HCLS1;HMOX1;HSPA1B;ID2;IKZF1;IL2RA;ITPKB;JAK3;JAM3;JMJD6;KLF1;KLF13;KLF2;LAT;LDB1;LGALS9;LGR4;LYN;MAEA;MED1;MERTK;MFHAS1;MTHFD1;NCKAP1L;NCSTN;NLE1;NOTCH1;P2RX7;P4HTM;PIK3CD;PKN1;RAC3;RASSF2;RBFOX2;R…
GO:0032940	secretion by cell	485	426.7	0.0127848	ABL1;ABR;ACLY;ACPP;ACTN1;ACTN4;ACTR1B;ADAM8;ADGRE2;ADGRE3;ADGRE5;ADGRG3;ADM;ADORA2A;ADORA2B;AGPAT2;ALAD;ALDH3B1;ALDOA;ALOX15B;ALOX5;AMPD3;ANO6;ANPEP;AP1M1;AP2A2;APBA1;APBA2;APBB1;APEH;ARF1;ARFGAP3;ARHGAP45;ARHGAP9;ARL2BP;ARL8A;ARNTL;ARRB1;ARSA;ARSB;ATAD3B;ATP11A;ATP13A2;ATP6V0C;AVPR1A;AZU1;BAD;BAIAP3;BCR;BIN2;BLK;BLOC1S3;BMP6;BRI3;BRPF3;BTK;C1orf35;C2CD2L;C5AR2;C6orf120;CACNA1C;CACNA1E;CACNA1I;CA…
GO:0038113	interleukin-9-mediated signaling pathway	8	2.6	0.0131782	IL2RG;IL9R;JAK1;JAK3;STAT1;STAT3;STAT5A;STAT5B
GO:0071355	cellular response to interleukin-9	8	2.6	0.0131782	IL2RG;IL9R;JAK1;JAK3;STAT1;STAT3;STAT5A;STAT5B
GO:0006955	immune response	699	630.24	0.0134694	ABL1;ABR;ACKR3;ACLY;ACPP;ACTG1;ACTR1B;ADA;ADAM15;ADAM8;ADAMDEC1;ADAR;ADCY7;ADGRE2;ADGRE3;ADGRE5;ADGRG3;ADORA2B;AGER;AGPAT2;AKAP8;AKIRIN2;ALAD;ALDH3B1;ALDOA;ALOX5;AMPD3;ANO6;ANPEP;AP1M1;AP2A2;APBB1IP;APEH;APOBEC3A;APOBEC3H;ARHGAP45;ARHGAP9;ARHGEF2;ARID5A;ARL8A;ARPC1A;ARPC1B;ARRB2;ARSA;ARSB;ATAD3B;ATP11A;ATP6V0A2;ATP6V0C;AZGP1;AZU1;BATF;BAX;BCL10;BCL3;BCL6;BCR;BIN2;BLK;BMP6;BPIFA1;BPIFA2;BRI3;BTK;B…
GO:0016241	regulation of macroautophagy	66	45.62	0.0137905	AKT1;ATP13A2;ATP6V0A2;ATP6V0B;ATP6V0C;ATP6V0D1;ATP6V0D2;ATP6V0E1;ATP6V0E2;ATP6V1E2;ATP6V1G2;BECN1;BNIP3;CAPN1;CDC37;CDK5;CDK5R1;CHMP4A;CHMP4B;CLEC16A;EXOC7;EXOC8;GAPDH;GBA;GPSM1;HDAC6;HMOX1;HTRA2;HTT;IFT20;KDR;LAMTOR1;LARP1;LRSAM1;MAPK3;MLST8;MTOR;NOD1;NPC1;NPRL2;NRBP2;PHF23;PIM2;PINK1;PIP4K2A;POLDIP2;PRKACA;QSOX1;RAB12;RAB5A;RNF41;RRAGA;RRAGB;RRAGD;RUBCN;RUFY4;SESN2;SMCR8;SMURF1;SNX5;TBC1D14;TBC…
GO:1903322	positive regulation of protein modification by small protein conjugation or removal	55	36.67	0.0143045	AMER1;ARRB1;ARRB2;AXIN1;BCL10;CDK5RAP3;CDK9;CENPX;CHFR;DCUN1D2;FBXW7;FZR1;GOLGA2;GORASP1;GSK3A;HDAC4;HSPBP1;MAPK9;MASTL;MTA1;MUL1;NHLRC1;NOD2;NOP53;NSMCE3;PDCD6;PELI1;PHF23;PIAS1;PIAS3;PIAS4;PIN1;PINK1;PLK1;PTTG1IP;RNF40;RPS2;SART3;SKP2;SMAD7;SPHK1;STUB1;TNIP1;TOLLIP;TOPORS;TRIB3;TSPYL5;UBE2C;UBE2D1;UBE2I;UBE2L3;UBE2N;UBE2S;UBQLN1;ZC3H12A
GO:0030217	T cell differentiation	92	67.56	0.0143233	ABL1;ADA;ADAM8;AP3D1;BAD;BATF;BCL3;BCL6;CARD11;CCR7;CD1D;CD4;CD86;CD8A;CHD7;CLPTM1;CR1;DNAJA3;DTX1;DUSP10;EOMES;FADD;FOXP3;FUT7;FZD5;GPR18;HLX;IL12B;IL23A;IL2RA;IL4R;IRF1;ITPKB;JAK3;JMJD6;KAT2A;LCK;LEF1;LFNG;LGALS9;LILRB2;LILRB4;LOXL3;LY9;METTL3;MTOR;MYB;NCAPH2;NCKAP1L;NFKBID;NFKBIZ;NKAP;PATZ1;PIK3CD;PLA2G2D;PNP;PRELID1;PREX1;PRKCZ;PRR7;PTGER4;RARA;RASGRP1;RELB;RIPK3;RUNX3;SART1;SASH3;SEMA4A;SLC4…
GO:0022411	cellular component disassembly	186	150.41	0.0146258	ACIN1;ADAM15;ADAM8;ADD2;AIFM1;AKAP8L;AMER1;APC;APEH;ARHGEF2;ARID1A;ATG14;ATG2A;ATG9A;ATP13A2;AURKAIP1;AVIL;AXIN1;BAX;BECN1;BLCAP;BMP1;BNIP3;BSG;C12orf65;C16orf45;CAMKK2;CAMSAP1;CAPN10;CARMIL2;CDC37;CDK5;CDK5RAP3;CHMP1A;CHMP1B;CHMP2A;CHMP7;CLEC16A;CMA1;CNEP1R1;CSNK1A1;CTSG;CTSK;DCTN1;DEDD2;DFFA;DFFB;DHX8;DNASE2;DUSP3;DVL1;DVL3;DYRK3;EIF2D;EIF5A;ENDOG;ERAL1;EXOC8;F2RL1;FBXO7;FBXW7;FLOT1;FRAT1;FRAT2…
GO:0042093	T-helper cell differentiation	29	16.46	0.0151058	BATF;BCL3;BCL6;CD86;FOXP3;HLX;IL12B;IL23A;IL4R;JAK3;LEF1;LOXL3;LY9;MTOR;MYB;NFKBID;NFKBIZ;PRKCZ;PTGER4;RARA;RELB;SEMA4A;SMAD7;STAT3;STAT6;TBX21;ZBTB7B;ZC3H12A;ZFPM1
GO:0050870	positive regulation of T cell activation	81	58.32	0.0151335	ADA;ADAM8;AGER;AKT1;AP3D1;BAD;BCL10;BCL6;CARD11;CCDC88B;CCR7;CD1D;CD4;CD5;CD55;CD6;CD86;CSK;DNAJA3;DOCK8;DUSP10;EFNB1;FADD;FOXP3;FYN;GRB2;HAVCR2;HES1;HLA-DMB;HLA-DPA1;HLA-E;HLX;IGFBP2;IL12B;IL1B;IL23A;IL2RA;IL4R;ITPKB;JAK3;LCK;LGALS9;LILRB1;LILRB2;LILRB4;LYN;MAP3K8;MYB;NCK2;NCKAP1L;NFKBID;NFKBIZ;NKAP;NOD2;PDCD1LG2;PDPK1;PNP;PRKCQ;PRKCZ;RAC1;RARA;RASGRP1;RUNX3;SART1;SASH3;SIRPA;SIRPB1;SIRPG;STAT5B…
GO:0006509	membrane protein ectodomain proteolysis	23	12.13	0.0152564	ADAM8;APH1A;APOE;BACE2;DAG1;ERAP1;FURIN;GPLD1;IL10;IL1B;LRIG2;NCSTN;P2RX7;PRKCQ;PSEN1;PSEN2;PSENEN;PTPN3;SH3D19;SNX33;SNX9;SPPL2B;TNFRSF1B
GO:0030031	cell projection assembly	201	164.27	0.0162365	ABL1;ACTR1A;AKAP4;AKIRIN1;ALMS1;ANO6;APC;ARAP1;ARFIP2;ARMC4;ATMIN;ATP6V0D1;ATP8B1;AVIL;B9D1;B9D2;BBOF1;BBS1;BIN3;C15orf62;C2CD3;CARMIL2;CBY1;CC2D2A;CCDC114;CCDC13;CCDC28B;CCDC65;CCR7;CDC42EP2;CDC42EP3;CDC42EP4;CDK10;CDKL1;CDKL5;CELSR3;CEP131;CEP164;CEP19;CEP250;CEP41;CFAP20;CFAP221;CFAP298;CFAP410;CLUAP1;CNTROB;CPLANE2;CROCC;CSNK1D;CSNK1E;CYFIP2;DBNL;DCTN1;DEF8;DISC1;DNAAF2;DNAAF5;DNAH1;DNAI2;DNM…
GO:0032418	lysosome localization	32	18.77	0.0163086	ADGRE2;ADORA2B;BORCS6;BTK;CD84;DEF8;FES;FGR;GATA2;HDAC6;HMOX1;HPS6;IL4R;KXD1;LAMTOR1;LAT;LAT2;LGALS9;LYN;MILR1;PDPK1;PIK3CD;PIK3CG;PLEKHM1;PLEKHM2;RAB34;RAC2;RASGRP1;S100A13;SYK;UNC13D;VPS33B
GO:0045953	negative regulation of natural killer cell mediated cytotoxicity	9	3.18	0.0164908	ARRB2;CEACAM1;CRK;HAVCR2;HLA-E;LGALS9;LILRB1;MICA;SERPINB9
GO:0007031	peroxisome organization	38	23.39	0.016849	ABCD1;ACOT2;ACOT8;ACOX3;CAT;DHRS4;ECH1;EPHX2;GSTK1;HAO2;HMGCL;IDE;LONP2;MAVS;MFF;MLYCD;MPV17;NOS2;NUDT19;NUDT7;PAOX;PECR;PEX1;PEX10;PEX11B;PEX11G;PEX12;PEX16;PEX19;PEX26;PEX5;PEX6;PHYH;PIPOX;TYSND1;UBC;UBE2D1;UBE2D2
GO:0006743	ubiquinone metabolic process	12	4.91	0.0172625	COQ10A;COQ2;COQ4;COQ6;COQ7;COQ8A;COQ8B;COQ9;FDXR;PDSS1;PDSS2;UBIAD1
GO:0006790	sulfur compound metabolic process	134	104.51	0.0172625	ABCD1;ACACB;ACBD6;ACLY;ACOT13;ACOT2;ACOT8;ACOT9;ACPP;ACSF2;ACSF3;ACSM1;ACSM2A;ACSM3;ACSM5;ACSS1;ADI1;ADO;AKR1A1;ARSB;ARSG;B3GALT6;B4GALT2;B4GALT3;B4GALT5;BTD;CHPF2;CHST11;CHST12;CHST15;CHST2;CHST4;CHST7;CIAO1;CIAO3;COMT;CSAD;CTNS;DGAT1;DGAT2;DLST;DSE;EGFLAM;ELOVL1;ELOVL3;ETHE1;FAR2;FXN;G6PD;GCDH;GGT7;GGTA1P;GLB1;GLYAT;GNMT;GPAT4;GPX1;GSR;GSS;GSTA3;GSTA5;GSTK1;GSTM2;GSTM4;GSTO2;GSTZ1;HAGH;HEXB;HLC…
GO:0019362	pyridine nucleotide metabolic process	61	41.86	0.017282	ACMSD;ADPGK;AFMID;ALDOA;CBFA2T3;DCXR;DHTKD1;ECD;ENO3;ENTPD5;G6PD;GALK1;GAPDH;H6PD;HAAO;HDAC4;HK3;IDH2;INSR;JMJD8;KCNAB2;MDH1B;MDH2;MPC1;MPC2;NADK;NADSYN1;NAPRT;NAXD;NAXE;NCOR1;NMNAT1;NMNAT2;NMNAT3;NMRK1;NOX1;NT5E;NUDT17;P2RX7;PARP10;PFKFB1;PFKFB3;PFKFB4;PFKL;PFKP;PGAM1;PGK1;PGLS;PGM1;PGM2;PNP;PRKAG1;PRKAG2;QPRT;RNLS;SHPK;SIRT6;STAT3;TKT;TP53I3;ZBTB7A
GO:0046496	nicotinamide nucleotide metabolic process	61	41.86	0.017282	ACMSD;ADPGK;AFMID;ALDOA;CBFA2T3;DCXR;DHTKD1;ECD;ENO3;ENTPD5;G6PD;GALK1;GAPDH;H6PD;HAAO;HDAC4;HK3;IDH2;INSR;JMJD8;KCNAB2;MDH1B;MDH2;MPC1;MPC2;NADK;NADSYN1;NAPRT;NAXD;NAXE;NCOR1;NMNAT1;NMNAT2;NMNAT3;NMRK1;NOX1;NT5E;NUDT17;P2RX7;PARP10;PFKFB1;PFKFB3;PFKFB4;PFKL;PFKP;PGAM1;PGK1;PGLS;PGM1;PGM2;PNP;PRKAG1;PRKAG2;QPRT;RNLS;SHPK;SIRT6;STAT3;TKT;TP53I3;ZBTB7A
GO:0035723	interleukin-15-mediated signaling pathway	10	3.75	0.017723	CD4;GRB2;IL15RA;IL2RG;JAK1;JAK3;PLCB1;STAT3;STAT5A;STAT5B
GO:0071350	cellular response to interleukin-15	10	3.75	0.017723	CD4;GRB2;IL15RA;IL2RG;JAK1;JAK3;PLCB1;STAT3;STAT5A;STAT5B
GO:0002285	lymphocyte activation involved in immune response	71	50.23	0.017773	ABL1;ADA;APBB1IP;BATF;BCL3;BCL6;C17orf99;CD180;CD86;CEACAM1;CLCF1;DLL1;DOCK10;DOCK11;EIF2AK4;EOMES;ERCC1;EXOSC3;EXOSC6;F2RL1;FOXP3;GAPT;HAVCR2;HLA-DMB;HLX;ICAM1;IFNA5;IL10;IL12B;IL23A;IL27RA;IL4R;ITFG2;JAK3;LEF1;LFNG;LGALS3;LGALS9;LILRB1;LOXL3;LY9;MAD2L2;MFNG;MTOR;MYB;NFKBID;NFKBIZ;NSD2;PGLYRP1;PGLYRP4;PLCG2;PRKCZ;PSEN1;PTGER4;PTK2B;RARA;RELB;RNF168;SEMA4A;SLC11A1;SMAD7;STAT3;STAT6;TBX21;TGFB1;TN…
GO:0006625	protein targeting to peroxisome	33	19.63	0.017773	ACOT2;ACOT8;ACOX3;CAT;DHRS4;ECH1;EPHX2;GSTK1;HAO2;HMGCL;IDE;LONP2;MLYCD;MPV17;NOS2;NUDT19;NUDT7;PAOX;PECR;PEX1;PEX10;PEX12;PEX16;PEX19;PEX26;PEX5;PEX6;PHYH;PIPOX;TYSND1;UBC;UBE2D1;UBE2D2
GO:0072662	protein localization to peroxisome	33	19.63	0.017773	ACOT2;ACOT8;ACOX3;CAT;DHRS4;ECH1;EPHX2;GSTK1;HAO2;HMGCL;IDE;LONP2;MLYCD;MPV17;NOS2;NUDT19;NUDT7;PAOX;PECR;PEX1;PEX10;PEX12;PEX16;PEX19;PEX26;PEX5;PEX6;PHYH;PIPOX;TYSND1;UBC;UBE2D1;UBE2D2
GO:0072663	establishment of protein localization to peroxisome	33	19.63	0.017773	ACOT2;ACOT8;ACOX3;CAT;DHRS4;ECH1;EPHX2;GSTK1;HAO2;HMGCL;IDE;LONP2;MLYCD;MPV17;NOS2;NUDT19;NUDT7;PAOX;PECR;PEX1;PEX10;PEX12;PEX16;PEX19;PEX26;PEX5;PEX6;PHYH;PIPOX;TYSND1;UBC;UBE2D1;UBE2D2
GO:0042147	retrograde transport, endosome to Golgi	39	24.25	0.017773	AP1S1;ARFRP1;BAIAP3;CLTCL1;DCTN1;DENND5A;GBF1;PHETA1;PHETA2;PLEKHJ1;PQLC1;RAB29;RBSN;RGP1;RNF126;SGSM2;SNX1;SNX5;SNX8;STX10;STX16;STX5;STX6;TBC1D10A;TBC1D10B;TBC1D10C;TBC1D14;TRAPPC10;TRIM27;UBE2O;VAMP3;VPS26B;VPS51;VTI1A;VTI1B;WASH3P;WASHC2A;WASHC2C;YKT6
GO:0034122	negative regulation of toll-like receptor signaling pathway	22	11.55	0.017773	ARRB2;CACTIN;CD14;CD300LF;F2RL1;GPS2;LGR4;LILRA2;LILRA4;LRRC14;LYN;MFHAS1;NFKBIL1;NLRP6;NR1D1;PDPK1;SARM1;SMPDL3B;TICAM2;TLR6;TLR9;UBQLN1
GO:0009101	glycoprotein biosynthetic process	122	94.12	0.0179734	ABCA7;ACOT8;ALG1;ALG12;ALG1L2;ALG2;ALG3;B3GALT4;B3GALT6;B3GAT3;B3GNT8;B3GNT9;B4GALT2;B4GALT3;B4GALT5;B4GALT7;BACE2;CANT1;CCR7;CHPF2;CHST11;CHST12;CHST15;CHST4;CHST7;COG3;COG7;DDOST;DOLK;DOLPP1;DPAGT1;DPM2;DPY19L2P2;DSE;ENTPD5;EXT1;EXT2;FKRP;FUT4;FUT7;GALNT10;GALNT11;GALNT12;GALNT15;GALNT2;GALNT3;GALNT4;GALNT6;GATA1;GBGT1;GGTA1P;GOLGA2;GOLPH3;GORASP1;HBEGF;HS3ST3B1;HS6ST1;ITM2B;JAK3;KCNE1;KRTCAP2;…
GO:0032480	negative regulation of type I interferon production	24	12.99	0.0181901	CACTIN;DHX58;GPATCH3;HAVCR2;IL10;IRF3;LILRA4;LILRB1;MAVS;NLRC3;NLRC5;NLRX1;NPLOC4;OTUD5;PIN1;RELB;RNF125;RNF135;SIRPA;TRAF3IP1;TRIM25;UBA7;UFD1;YY1
GO:0050863	regulation of T cell activation	115	88.05	0.0184371	ABL1;ADA;ADAM8;ADORA2A;AGER;AKT1;AP3D1;BAD;BCL10;BCL6;CARD11;CCDC88B;CCR7;CD1D;CD4;CD5;CD55;CD6;CD86;CEACAM1;CEBPB;CLPTM1;CR1;CSK;DNAJA3;DOCK8;DTX1;DUSP10;DUSP22;DUSP3;EFNB1;FADD;FOXP3;FYN;GRB2;GSN;HAVCR2;HES1;HFE;HLA-DMB;HLA-DPA1;HLA-E;HLX;IGFBP2;IL10;IL12B;IL1B;IL23A;IL2RA;IL4R;IRF1;ITPKB;JAK3;KAT2A;LAT;LCK;LGALS3;LGALS9;LILRB1;LILRB2;LILRB4;LOXL3;LYN;MAD1L1;MAP3K8;METTL3;MYB;NCK2;NCKAP1L;NFKBI…
GO:0043543	protein acylation	94	69.87	0.0185752	ABHD17A;ABHD17C;APBB1;ARNTL;ARRB1;BAZ1A;BRD1;BRD7;BRPF1;BRPF3;CAMK1;CDYL;CEP295;CREBBP;CTBP1;DLST;DMAP1;DPF2;DPF3;EP300;EPC1;FLCN;FOXP3;GATA2;GOLGA7;GOLGA7B;IL1B;ING4;ING5;IWS1;JADE1;JADE2;KANSL2;KAT14;KAT2A;KAT2B;KAT5;KAT7;KAT8;KMT2A;LDB1;LEF1;MAP6D1;MAPK3;MBD3;MCRS1;MDH2;MRGBP;MSL1;MSL2;MSL3;MYOCD;NAA10;NAA60;NCOA1;NMT2;NOC2L;NOS1;PHF20;PIH1D1;POLE3;POR;PORCN;PYGO2;RPS6KA4;RUVBL2;SGF29;SPI1;SUP…
GO:0008033	tRNA processing	53	35.51	0.0191589	AARS2;ADAT1;ADAT3;ALKBH1;ANKRD16;C9orf64;CDK5RAP1;CTU1;CTU2;DUS1L;DUS2;DUS3L;ELAC1;ELAC2;ELP6;GTPBP3;KIAA0391;LCMT2;METTL1;METTL2A;METTL2B;METTL6;MOCS3;MTFMT;MTO1;OSGEP;POP1;POP4;POP5;POP7;PTCD1;PUS1;PUS3;PUSL1;QTRT1;RPP21;RPP38;SEPHS1;SEPHS2;TARBP1;TP53RK;TRMT1;TRMT12;TRMT2B;TRMT44;TRMT61A;TRMT61B;TRMU;TRPT1;TSEN2;TSEN34;TSEN54;WDR4
GO:0050790	regulation of catalytic activity	726	658.53	0.0191589	ABL1;ABR;ACACB;ACAP1;ACAP3;ADAM8;ADAP1;ADAP2;ADAR;ADORA2A;ADORA2B;ADRM1;AGAP1;AGAP2;AGAP6;AGER;AGFG2;AHSA1;AHSA2P;AIDA;AIFM1;AKIRIN2;AKT1;AKT1S1;AKT2;ALKAL2;ALOX5AP;ALS2CL;ANKLE2;ANKRD27;ANKRD54;APBA3;APC;APH1A;APOBEC1;APOE;APOPT1;AQP1;ARAP1;ARF1;ARF4;ARFGAP2;ARFGAP3;ARHGAP1;ARHGAP21;ARHGAP25;ARHGAP26;ARHGAP27;ARHGAP28;ARHGAP30;ARHGAP31;ARHGAP4;ARHGAP45;ARHGAP6;ARHGAP8;ARHGAP9;ARHGEF1;ARHGEF10L;A…
GO:0045730	respiratory burst	19	9.53	0.0194997	BCR;CAMK1D;CD55;CYBC1;DUSP10;HCK;INSR;NCF1;NCF1B;NCF1C;NCF2;NOX1;NOXA1;PGAM1;PIK3CD;PIK3CG;RAC1;RAC2;SLC11A1
GO:0045619	regulation of lymphocyte differentiation	68	47.92	0.0197222	ABL1;ADA;ADAM8;AP3D1;ATP11C;BAD;BCL6;BTK;CARD11;CD86;CLPTM1;CR1;DTX1;DUSP10;FBXO7;FCRL3;FLT3LG;FOXP3;GAS6;HLX;ID2;IL12B;IL23A;IL2RA;IL4R;IRF1;ITPKB;JAK3;KAT2A;LGALS9;LILRB2;LILRB4;LOXL3;METTL3;MMP14;MYB;NCKAP1L;NFKBID;NFKBIZ;NKAP;PCID2;PGLYRP1;PGLYRP4;PNP;PRELID1;PRKCZ;RARA;RASGRP1;RNF41;RUNX3;SART1;SASH3;SLC46A2;SMAD7;STAT5B;SYK;TBX21;TGFB1;TGFBR2;TLR9;TNFRSF18;VSIR;XBP1;ZAP70;ZBTB7B;ZC3H12A;ZFP…
GO:0044085	cellular component biogenesis	1020	942.33	0.019909	AAMP;AAR2;AARS2;ABCA7;ABL1;ABT1;ACACB;ACAD9;ACMSD;ACOT13;ACPP;ACTG1;ACTN1;ACTN4;ACTR1A;ACTR3C;ADAR;ADD2;ADGRF1;ADGRL1;ADRM1;AGO2;AHNAK;AKAP4;AKIRIN1;ALAD;ALDOA;ALMS1;ALOX5AP;AMER1;AMFR;ANKRA2;ANKRD27;ANO6;AP2B1;APBA1;APC;APOE;APOM;AQP11;ARAP1;AREG;ARF1;ARFIP2;ARHGAP28;ARHGAP6;ARHGEF10L;ARHGEF2;ARMC4;ARPC1A;ARPC1B;ARPC5L;ARRB1;ARRDC1;ARVCF;ASH2L;ATF1;ATG14;ATG16L1;ATG16L2;ATG2A;ATG9A;ATMIN;ATP13A2…
GO:0007159	leukocyte cell-cell adhesion	122	94.41	0.0200234	ADA;ADAM8;ADD2;ADORA2A;AGER;AKT1;AP3D1;BAD;BCL10;BCL6;CARD11;CCDC88B;CCL28;CCR7;CD1D;CD4;CD5;CD55;CD6;CD86;CEACAM1;CEBPB;CSK;CX3CR1;DNAJA3;DOCK8;DTX1;DUSP10;DUSP22;DUSP3;EFNB1;FADD;FERMT3;FOXP3;FYN;GOLPH3;GRB2;HAVCR2;HES1;HFE;HLA-DMB;HLA-DPA1;HLA-E;HLX;ICAM1;IGFBP2;IL10;IL12B;IL1B;IL23A;IL2RA;IL4R;IRF1;ITGA5;ITGB2;ITGB7;ITPKB;JAK3;KLF4;LCK;LGALS3;LGALS9;LILRB1;LILRB2;LILRB4;LOXL3;LYN;MAD1L1;MADCA…
GO:0072329	monocarboxylic acid catabolic process	55	37.24	0.0204538	ABCD1;ABHD1;ABHD16A;ABHD3;ACACB;ACAD10;ACAD11;ACADS;ACADVL;ACOT8;ACOX3;AKR1A1;AKT1;AKT2;ALDH3A2;ASRGL1;CPT1B;CPT2;CRYL1;CYP26C1;CYP4A11;DCXR;ECH1;ECHDC2;ECI1;FAAH;FAH;GCDH;HAO2;IDNK;IDUA;IRS2;IVD;LIPE;LOC344967;LONP2;LPIN1;LPIN2;MCAT;MCEE;MECR;MLYCD;MTOR;NUDT19;NUDT7;PCK2;PECR;PHYH;PLIN5;PPARD;SESN2;SLC27A4;SORD;TYSND1;XYLB
GO:0007264	small GTPase mediated signal transduction	193	157.92	0.0204538	ABL1;ABR;APOE;ARAP1;ARFIP2;ARHGAP1;ARHGAP21;ARHGAP25;ARHGAP26;ARHGAP28;ARHGAP30;ARHGAP31;ARHGAP4;ARHGAP45;ARHGAP6;ARHGAP8;ARHGAP9;ARHGEF1;ARHGEF10L;ARHGEF18;ARHGEF2;ARHGEF38;ARHGEF39;ARHGEF40;ARRB1;BCAR3;BCL6;BCR;BRAP;C15orf62;CDC42EP2;CDC42EP3;CDC42EP4;CDC42SE1;CDK2;CDKN2A;CRK;CSF1;CYTH1;CYTH2;CYTH3;CYTH4;DBNL;DENND4B;DNAJA3;DNM2;DNMT1;DOCK10;DOCK11;DOCK8;DOCK9;DOK1;DOK2;DOK3;ELMO1;EPS8L1;EPS8L2…
GO:0002443	leukocyte mediated immunity	294	250.59	0.020971	ABR;ACLY;ACPP;ACTR1B;ADAM8;ADGRE2;ADGRE3;ADGRE5;ADGRG3;ADORA2B;AGER;AGPAT2;ALAD;ALDH3B1;ALDOA;ALOX5;AMPD3;ANO6;ANPEP;AP1M1;AP2A2;APEH;ARHGAP45;ARHGAP9;ARL8A;ARRB2;ARSA;ARSB;ATAD3B;ATP11A;ATP6V0C;AZU1;BATF;BCL10;BCL3;BCL6;BCR;BIN2;BRI3;BTK;C17orf99;C1orf35;C1QB;C1R;C1RL;C2;C6orf120;C7;C8A;C8B;CANT1;CAPN1;CAT;CD14;CD1B;CD1D;CD53;CD55;CD58;CD84;CD8A;CDK13;CEACAM1;CEACAM3;CEACAM6;CEACAM8;CFP;CHIT1;CK…
GO:0016052	carbohydrate catabolic process	63	43.88	0.0210371	ADPGK;AKR1A1;ALDOA;AOAH;BAD;CBFA2T3;CHIT1;CRYL1;DCXR;DHDH;DHTKD1;ECD;ENO3;ENOSF1;ENTPD5;FUT4;FUT7;GAA;GALE;GALK1;GALT;GAPDH;GLB1;GLYCTK;GM2A;GSK3A;GUSB;HDAC4;HEXB;HK3;IDNK;INSR;JMJD8;MAN2B1;MAN2B2;MAN2C1;NAGA;NCOR1;NUDT5;P2RX7;PFKFB1;PFKFB3;PFKFB4;PFKL;PFKP;PGAM1;PGGHG;PGK1;PGM1;PGM2;PHKG2;PPP1R3D;PRKAG1;PRKAG2;PYGB;PYGL;PYGM;SIRT6;SORD;STAT3;TKFC;XYLB;ZBTB7A
GO:0000422	autophagy of mitochondrion	35	21.36	0.0210371	ATG14;ATG2A;ATG9A;ATP13A2;BECN1;BNIP3;CAMKK2;CDC37;CLEC16A;CTSK;FBXO7;FBXW7;FZD5;GABARAP;GABARAPL1;GBA;GSK3A;HAX1;HDAC6;HTRA2;HTT;MAP1LC3A;MAP1LC3B2;MARK2;MUL1;PINK1;RNF41;SMURF1;SQSTM1;SREBF1;USP30;WDR45;WDR45B;WIPI1;WIPI2
GO:0043367	CD4-positive, alpha-beta T cell differentiation	35	21.36	0.0210371	BATF;BCL3;BCL6;CD86;FOXP3;FUT7;HLX;IL12B;IL23A;IL4R;JAK3;LEF1;LGALS9;LOXL3;LY9;MTOR;MYB;NCKAP1L;NFKBID;NFKBIZ;PLA2G2D;PRKCZ;PTGER4;RARA;RELB;RUNX3;SASH3;SEMA4A;SMAD7;STAT3;STAT6;TBX21;ZBTB7B;ZC3H12A;ZFPM1
GO:0061726	mitochondrion disassembly	35	21.36	0.0210371	ATG14;ATG2A;ATG9A;ATP13A2;BECN1;BNIP3;CAMKK2;CDC37;CLEC16A;CTSK;FBXO7;FBXW7;FZD5;GABARAP;GABARAPL1;GBA;GSK3A;HAX1;HDAC6;HTRA2;HTT;MAP1LC3A;MAP1LC3B2;MARK2;MUL1;PINK1;RNF41;SMURF1;SQSTM1;SREBF1;USP30;WDR45;WDR45B;WIPI1;WIPI2
GO:0120031	plasma membrane bounded cell projection assembly	196	160.81	0.0212811	ABL1;ACTR1A;AKAP4;AKIRIN1;ALMS1;ANO6;APC;ARAP1;ARFIP2;ARMC4;ATMIN;ATP6V0D1;ATP8B1;AVIL;B9D1;B9D2;BBOF1;BBS1;BIN3;C15orf62;C2CD3;CARMIL2;CBY1;CC2D2A;CCDC114;CCDC13;CCDC28B;CCDC65;CCR7;CDC42EP2;CDC42EP3;CDC42EP4;CDK10;CDKL1;CDKL5;CELSR3;CEP131;CEP164;CEP19;CEP250;CEP41;CFAP20;CFAP221;CFAP298;CFAP410;CLUAP1;CNTROB;CPLANE2;CROCC;CSNK1D;CSNK1E;DBNL;DCTN1;DEF8;DISC1;DNAAF2;DNAAF5;DNAH1;DNAI2;DNM2;DOCK1…
GO:0002832	negative regulation of response to biotic stimulus	23	12.41	0.0212811	CACTIN;CEACAM1;DHX58;FAM3A;GPATCH3;HAVCR2;HTRA1;IL2RA;LILRA2;MAPKBP1;MICB;MUL1;NFKBIL1;NLRX1;NPLOC4;RNF125;SIGIRR;SIRT2;TARBP2;TKFC;TRAF3IP1;TRIB1;UFD1
GO:0001783	B cell apoptotic process	15	6.93	0.0220562	ADA;AURKB;BAK1;BAX;BCL10;BCL6;BTK;HSH2D;IL10;IRS2;LYN;NOC2L;PKN1;SLC39A10;TRAF3IP2
GO:0002703	regulation of leukocyte mediated immunity	78	56.59	0.0220694	ABR;ADGRE2;ADORA2B;AGER;ARRB2;BCL6;BCR;BTK;C17orf99;CD1B;CD1D;CD84;CEACAM1;CLCF1;CR1;CRK;DNASE1;DUSP22;EXOSC3;EXOSC6;F2RL1;FADD;FES;FGR;FOXP3;FZD5;GATA2;HAVCR2;HFE;HLA-A;HLA-B;HLA-C;HLA-E;HLA-F;HLA-H;HMOX1;HPX;IL10;IL12B;IL1B;IL23A;IL27RA;IL4R;ITGB2;JAK3;LGALS9;LILRB1;LYN;MAD2L2;MAVS;MICA;MICB;NCR1;NOD2;NSD2;P2RX7;PDPK1;PRAM1;PRKCZ;PTAFR;PVR;RAC2;RASGRP1;RIPK3;SASH3;SERPINB9;SMAD7;STAT5B;STAT6;ST…
GO:0071887	leukocyte apoptotic process	47	30.89	0.0220694	ADA;ADAM8;AKT1;AURKB;BAK1;BAX;BCL10;BCL6;BTK;CASP9;CCR7;CDKN2A;DFFA;DNAJA3;DOCK8;FADD;GAS6;HCAR2;HCLS1;HSH2D;IL10;IL2RA;IRF3;IRF7;IRS2;ITPKB;JAK3;LGALS3;LGALS9;LILRB1;LYN;MERTK;NFKBID;NOC2L;NOD2;P2RX7;PIK3CD;PKN1;PRELID1;PRKCQ;PTCRA;RIPK1;RIPK3;SLC39A10;SLC46A2;TNFRSF4;TRAF3IP2
GO:0007005	mitochondrion organization	185	150.99	0.0221103	AARS2;ACAD9;AFG3L2;AGK;AIFM2;AKT1;APOPT1;ARIH2;ARRB2;ATAD3A;ATAD3B;ATG14;ATG2A;ATG9A;ATP13A2;ATP6;ATP8;BAD;BAG3;BAK1;BAP1;BAX;BBC3;BCS1L;BECN1;BID;BMF;BNIP3;CAMKK2;CCAR2;CDC37;CDK5;CEBPA;CHCHD6;CIDEB;CLEC16A;CLN8;CLUH;COX18;COX19;COX20;CTSK;DHODH;DNAJA3;DNAJC11;E2F1;ECSIT;EIF4G1;ESRRA;EYA2;FANCG;FBXO7;FBXW7;FLCN;FNIP2;FXN;FZD5;GABARAP;GABARAPL1;GBA;GOLPH3;GPX1;GSK3A;HAX1;HDAC6;HEBP2;HIP1R;HMGCL;H…
GO:0016242	negative regulation of macroautophagy	18	8.95	0.022491	AKT1;BECN1;CHMP4A;CHMP4B;CLEC16A;HMOX1;HTRA2;MTOR;NPC1;NRBP2;PHF23;PINK1;POLDIP2;QSOX1;RNF41;RUBCN;SMCR8;USP30
GO:0031098	stress-activated protein kinase signaling cascade	117	90.36	0.0225515	ADORA2B;AGER;AIDA;AKR1B1;AKT1;AXIN1;CARD9;CCDC88C;CCM2;CCR7;COPS5;DACT1;DBNL;DUSP1;DUSP10;DUSP22;DUSP3;DVL3;EDA2R;EMC10;F2RL1;FGD2;FOXM1;FZD5;GADD45A;GADD45B;GPS1;GPS2;HRAS;IGF1R;IL1B;IL1RN;IRAK1;IRAK2;KAT7;LGALS9;LTBR;LYN;MAP2K1;MAP2K2;MAP2K7;MAP3K1;MAP3K10;MAP3K11;MAP3K12;MAP3K14;MAP3K19;MAP3K3;MAP3K5;MAP3K6;MAP3K8;MAP4K2;MAPK1;MAPK11;MAPK13;MAPK3;MAPK8IP3;MAPK9;MAPKAPK2;MEN1;MFHAS1;MIR181B2;ML…
GO:0044283	small molecule biosynthetic process	254	214.22	0.0236565	ABCD1;ABHD1;ABHD3;ACACB;ACADVL;ACLY;ACMSD;ACOT8;ACSF3;ACSM1;ACSM2A;ACSM3;ACSM5;ACSS1;ADA;ADI1;ADIPOR1;ADM;ADPGK;AKR1A1;AKR1B1;ALDOA;ALOX15B;ALOX5;ALOX5AP;AMPD3;AP2A1;APOE;ASL;ATF4;AVPR1A;BCAT2;BDH1;BMP6;CBFA2T3;CBR1;CEACAM1;CEMIP;CHST12;CHST15;CLK2;COQ10A;COQ2;COQ4;COQ6;COQ7;COQ8A;COQ8B;COQ9;CSAD;CTPS1;CYB5R3;CYP2C9;CYP2R1;DEGS1;DGAT2;DGKQ;DHCR7;DHFR;DHODH;DHTKD1;DSE;DUT;ECD;ELOVL1;ELOVL3;ENO3;EN…
GO:0010821	regulation of mitochondrion organization	71	50.81	0.0238001	AKT1;APOPT1;ARIH2;ARRB2;ATP13A2;BAD;BAG3;BAK1;BAP1;BAX;BBC3;BID;BMF;BNIP3;CAMKK2;CDC37;CIDEB;CLEC16A;DHODH;E2F1;FBXO7;FBXW7;FLCN;FXN;FZD5;GBA;GOLPH3;GPX1;GSK3A;HAX1;HDAC6;HIP1R;HPS4;HTRA2;HTT;INF2;KDR;LIG3;MFF;MIEF2;MLLT11;MOAP1;MUL1;NOL3;PAM16;PINK1;PLA2G6;PLAUR;PLD6;PPIF;PPP1R13B;PRELID1;RAC2;RHOT2;RHOU;RNF31;RNF41;SAE1;SIRT4;SMURF1;SQSTM1;SREBF1;STOML2;TFDP1;TMEM102;TP53BP2;UBE2J2;UBE2L3;USP30…
GO:0002755	MyD88-dependent toll-like receptor signaling pathway	20	10.39	0.0245975	BTK;CD14;CD300LF;IRAK1;IRAK2;IRF1;IRF7;MAP3K1;MYD88;TAB1;TAB2;TLR10;TLR2;TLR5;TLR6;TLR7;TLR8;TLR9;TNIP1;UBC
GO:0002260	lymphocyte homeostasis	31	18.48	0.0247065	ABL1;ADA;AKT1;BAK1;BAX;BCL10;CACNA1F;DNAJA3;DOCK10;DOCK11;FADD;FOXP3;GAPT;IL2RA;JAK3;LAT;LGALS9;LYN;NCKAP1L;P2RX7;PKN1;RIPK3;SH2B2;SIT1;SLC39A3;SLC46A2;SPNS2;STAT5B;TGFB1;TNFRSF4;TNFSF14
GO:0045893	positive regulation of transcription, DNA-templated	491	436.23	0.0248287	ACTA2;AGO2;AKAP8L;AKIRIN2;AKNA;AKT1;ALYREF;APBB1;APOBEC1;ARF4;ARHGEF10L;ARHGEF2;ARID1A;ARID1B;ARID3A;ARID3B;ARNTL;ARRB1;ASCL2;ASH1L;ASH2L;ASXL1;ATF1;ATF4;ATF6B;ATMIN;ATXN7L3;AXIN1;BANP;BATF;BCL10;BCL2L12;BCL3;BCL9L;BICRA;BMP15;BMP6;BPTF;BRD4;BRD7;BRF1;BRPF1;BTBD18;CALCOCO1;CAMK1;CAMKK2;CAPN3;CAPRIN2;CARM1;CASK;CCDC62;CCNE1;CD4;CD86;CDH1;CDK12;CDK13;CDK2;CDK5RAP3;CDK7;CDK9;CDKN2B;CEBPA;CEBPB;CEBPD…
GO:0070227	lymphocyte apoptotic process	34	20.79	0.0248539	ADA;ADAM8;AKT1;AURKB;BAK1;BAX;BCL10;BCL6;BTK;DFFA;DNAJA3;DOCK8;FADD;HSH2D;IL10;IL2RA;IRS2;JAK3;LGALS3;LGALS9;LYN;NFKBID;NOC2L;P2RX7;PKN1;PRELID1;PRKCQ;PTCRA;RIPK1;RIPK3;SLC39A10;SLC46A2;TNFRSF4;TRAF3IP2
GO:0046634	regulation of alpha-beta T cell activation	41	26.27	0.0249636	ADA;ADORA2A;AGER;AP3D1;BCL6;CD55;CD86;FOXP3;HFE;HLA-E;HLX;IL12B;IL23A;IL4R;IRF1;ITPKB;JAK3;LGALS9;LILRB1;LOXL3;MYB;NCKAP1L;NFKBID;NFKBIZ;NKAP;PNP;PRKCQ;PRKCZ;RARA;RUNX3;SASH3;SMAD7;SYK;TARM1;TBX21;TGFBR2;TNFRSF14;VSIR;ZAP70;ZBTB7B;ZC3H12A
GO:0050794	regulation of cellular process	3223	3126.09	0.0250276	AAMP;ABCA2;ABCA4;ABCA7;ABCD1;ABHD17A;ABHD17C;ABHD6;ABI3;ABL1;ABR;ABT1;ACACB;ACADVL;ACAP3;ACIN1;ACKR3;ACLY;ACMSD;ACOT8;ACP5;ACPP;ACTA2;ACTG1;ACTN1;ACTN4;ACTR1A;ACTR3C;ADA;ADAM15;ADAM8;ADAMDEC1;ADAP1;ADAR;ADCY10;ADCY2;ADCY3;ADCY4;ADCY7;ADCY9;ADD2;ADGRA2;ADGRE2;ADGRE3;ADGRE5;ADGRF1;ADGRG2;ADGRG3;ADGRG5;ADGRL1;ADIPOR1;ADM;ADORA2A;ADORA2B;ADRM1;AEN;AGAP2;AGER;AGO2;AGPAT2;AGTRAP;AHCYL1;AHNAK;AIDA;AIFM1…
GO:0032757	positive regulation of interleukin-8 production	24	13.28	0.0250509	BCL10;CD14;CD58;DDIT3;F2R;F2RL1;FADD;FFAR2;HSPA1B;HYAL2;IL1B;LGALS9;MAVS;MYD88;NOD2;PRG3;PRKD2;RIPK1;TLR2;TLR5;TLR7;TLR8;TLR9;ZNF580
GO:0006281	DNA repair	188	154.17	0.0251577	ABL1;ACTR5;ACTR8;ALKBH1;ALKBH3;ALKBH5;ANKLE1;AP5S1;AP5Z1;APBB1;APEX1;ASCC2;ATRIP;AXIN2;BABAM1;BOD1L1;BTG2;CBX8;CDK2;CDK7;CDK9;CDKN2D;CENPX;CEP164;CHAF1A;CINP;COPS5;COPS7A;CSNK1E;CUL4A;CYREN;DCLRE1B;DCLRE1C;DDB1;DDB2;DMAP1;EEPD1;EID3;EME2;ENDOV;EP300;ERCC1;ERCC2;ERCC3;EYA2;EYA3;FAAP100;FAAP20;FAAP24;FAM168A;FANCC;FANCE;FANCG;FBXO6;FIGNL2;FOXM1;FTO;FZR1;GADD45A;GEN1;GINS4;GPS1;H2AFX;HINFP;HIST1H4C;…
GO:0045582	positive regulation of T cell differentiation	38	23.96	0.0260171	ADA;ADAM8;AP3D1;BAD;BCL6;CD86;DUSP10;FOXP3;HLX;IL12B;IL23A;IL2RA;IL4R;ITPKB;LGALS9;LILRB2;LILRB4;MYB;NCKAP1L;NFKBID;NFKBIZ;NKAP;PNP;PRKCZ;RARA;RASGRP1;RUNX3;SART1;SASH3;STAT5B;SYK;TGFB1;TGFBR2;VSIR;XBP1;ZAP70;ZBTB7B;ZMIZ1
GO:0031056	regulation of histone modification	58	40.13	0.0260171	AKAP8;AKAP8L;ARRB1;BCL6;BCOR;BRD4;BRD7;C6orf89;CDK9;CHTOP;CTBP1;DNMT1;FLCN;FOXP3;GATA2;H2AFY;HIST1H1B;IL1B;ING2;IWS1;JARID2;JDP2;KAT2A;KAT7;KMT2A;MAPK3;MTHFR;MYB;MYOCD;NELFE;NOC2L;NOS1;NSD1;PHF1;PHF19;PIH1D1;PINK1;PRKD2;PRMT6;PYGO2;RNF40;RPS6KA4;RUVBL2;SART3;SKI;SPI1;SREBF1;TADA2B;TADA3;TGFB1;UBE2N;UCN;USP17L2;VEGFA;ZBTB7B;ZNF274;ZNF335;ZNHIT1
GO:0007040	lysosome organization	29	17.03	0.0260582	ACP2;AKTIP;ARF1;ARSB;BECN1;CCDC115;CLN6;CLN8;GAA;HEXB;HOOK2;HPS1;HPS4;LAMTOR1;MBTPS1;NAGLU;NAGPA;P2RX7;PPT1;RAB20;RAB34;SPG11;TFEB;TMEM165;TMEM175;TMEM199;TPP1;VPS11;VPS18
GO:0080171	lytic vacuole organization	29	17.03	0.0260582	ACP2;AKTIP;ARF1;ARSB;BECN1;CCDC115;CLN6;CLN8;GAA;HEXB;HOOK2;HPS1;HPS4;LAMTOR1;MBTPS1;NAGLU;NAGPA;P2RX7;PPT1;RAB20;RAB34;SPG11;TFEB;TMEM165;TMEM175;TMEM199;TPP1;VPS11;VPS18
GO:1905269	positive regulation of chromatin organization	42	27.14	0.0260582	AKAP8;AKAP8L;ARRB1;BCL6;BRD4;BRD7;C6orf89;CDK9;CHTOP;CTBP1;DNMT1;FOXP3;HIST1H1B;IL1B;ING2;JARID2;JDP2;KAT2A;KAT7;KMT2A;MAPK3;MYB;NELFE;NOS1;PHF1;PHF19;PIH1D1;PINK1;PRKD2;RNF40;RPS6KA4;RUVBL2;SART3;SIRT6;SREBF1;TADA2B;TAL1;TGFB1;TRIM28;UBE2N;VEGFA;ZBTB7B
GO:0046777	protein autophosphorylation	88	65.54	0.0263669	ABL1;AKT1;ATP13A2;AURKB;BCR;BLK;BTK;CAMKK2;CDK12;CDK5;CDKL5;CLK2;CLK3;CSF1R;CSK;CSNK1G2;DAPK3;DYRK1A;EEF2K;EIF2AK4;EPHA1;EPHB4;FES;FGFR1;FGR;FLT1;FYN;GRK5;HCK;IGF1R;INSR;IRAK1;JUN;KDR;LCK;LYN;MAP2K2;MAP3K10;MAP3K11;MAP3K12;MAP3K3;MAPK3;MAPKAPK5;MARK2;MARK3;MTOR;MVP;NEK6;NLK;NLRP12;NTRK1;PDGFB;PDPK1;PIM1;PIM2;PIM3;PINK1;PPP2R5A;PPP2R5B;PPP2R5D;PRKACA;PRKD2;PTK2B;PTK6;RAP2B;RASSF2;RIPK1;RIPK3;SIK2;…
GO:0010558	negative regulation of macromolecule biosynthetic process	498	443.45	0.0270878	ABCA7;ACOT8;AGO2;AKIRIN2;AP2A1;APBB1;APEX1;APOBEC1;ARID1A;ARID5A;ARNTL;ASB1;ASCL2;ATF4;ATP8B1;AURKB;BACE2;BAG3;BASP1;BCL3;BCL6;BCOR;BHLHE40;BMP6;BPTF;BRD7;BRMS1;BTG2;C11orf95;CAPN3;CAPRIN1;CAPRIN2;CBFA2T3;CBX4;CBX6;CBX7;CBX8;CBY1;CC2D1B;CCAR1;CCAR2;CCDC85B;CCND3;CCNE1;CDAN1;CDC6;CDK2;CDK5;CDK5R1;CDKN1B;CDKN2A;CDYL;CEBPA;CEBPB;CHD8;CHMP1A;CIC;CIITA;CIPC;CIRBP;CITED2;CNOT10;CNOT9;COQ7;CREBBP;CREBZF…
GO:1903008	organelle disassembly	43	28	0.0274758	ATG14;ATG2A;ATG9A;ATP13A2;BECN1;BNIP3;CAMKK2;CDC37;CLEC16A;CTSK;DYRK3;EIF2D;FBXO7;FBXW7;FZD5;GABARAP;GABARAPL1;GBA;GBF1;GOLGA2;GSK3A;HAX1;HDAC6;HTRA2;HTT;KLC1;MAP1LC3A;MAP1LC3B2;MARK2;MRRF;MUL1;PINK1;PLK3;RNF41;SMURF1;SQSTM1;SREBF1;STX5;USP30;WDR45;WDR45B;WIPI1;WIPI2
GO:0051056	regulation of small GTPase mediated signal transduction	119	92.67	0.0275797	ABL1;ABR;APOE;ARAP1;ARHGAP1;ARHGAP21;ARHGAP25;ARHGAP26;ARHGAP28;ARHGAP30;ARHGAP31;ARHGAP4;ARHGAP45;ARHGAP6;ARHGAP8;ARHGAP9;ARHGEF1;ARHGEF10L;ARHGEF18;ARHGEF2;ARHGEF38;ARHGEF39;ARHGEF40;ARRB1;BCL6;BCR;CDC42SE1;CRK;CSF1;CYTH1;CYTH2;CYTH3;CYTH4;DENND4B;DNM2;EPS8L1;EPS8L2;F2R;F2RL1;F2RL3;FGD2;FGD3;FGD5;FLCN;FLOT1;FOXM1;GBF1;GDI1;GMIP;GPR18;GPR20;GPR35;HRAS;IQSEC1;IQSEC2;ITGA3;ITPKB;KANK1;KCTD13;LPAR1…
GO:0010506	regulation of autophagy	113	87.48	0.0286163	ABL1;AKT1;ATP13A2;ATP6V0A2;ATP6V0B;ATP6V0C;ATP6V0D1;ATP6V0D2;ATP6V0E1;ATP6V0E2;ATP6V1E2;ATP6V1G2;BAD;BECN1;BMF;BNIP3;CAMKK2;CAPN1;CDC37;CDK5;CDK5R1;CHMP4A;CHMP4B;CLEC16A;CPTP;CTSA;DAPK3;DHRSX;EIF2AK4;EIF4G1;EP300;EXOC7;EXOC8;FBXO7;FBXW7;FLCN;FZD5;GAPDH;GBA;GOLGA2;GPSM1;GSK3A;HAX1;HDAC6;HMGB4;HMOX1;HTRA2;HTT;IFT20;KAT8;KDR;KLHL22;LAMTOR1;LARP1;LRSAM1;MAPK3;MEFV;MID2;MLST8;MTOR;MUL1;NLRP6;NOD1;NPC1…
GO:0034976	response to endoplasmic reticulum stress	100	76.22	0.0302584	ACADVL;AIFM1;AMFR;ANKZF1;ATF4;ATF6B;ATG10;ATP6V0D1;AUP1;BAK1;BAX;BBC3;BFAR;CDK5RAP3;CEBPB;COPS5;CREB3;CREB3L4;CTDSP2;CUL7;CXXC1;DCTN1;DDIT3;DDRGK1;DERL2;DNAJB12;DNAJB2;EDEM2;EEF2;EIF2AK4;EIF2B5;EP300;ERO1A;ERP27;FAF2;FBXO6;FICD;FLOT1;FOXRED2;GET4;GRINA;GSK3A;HDGF;HERPUD1;HM13;JKAMP;JUN;KLHDC3;MAN1B1;MAP3K5;MBTPS1;MYDGF;NCK2;NFE2L2;NPLOC4;P4HB;PLA2G6;POMT2;PPP1R15A;PPP1R15B;PPP2CB;PPP2R5B;PREB;PTP…
GO:0018394	peptidyl-lysine acetylation	67	47.92	0.0307052	APBB1;ARRB1;BAZ1A;BRD1;BRD7;BRPF1;BRPF3;CREBBP;CTBP1;DMAP1;DPF2;DPF3;EP300;EPC1;FLCN;FOXP3;GATA2;IL1B;ING4;ING5;IWS1;JADE1;JADE2;KANSL2;KAT14;KAT2A;KAT2B;KAT5;KAT7;KAT8;KMT2A;LDB1;LEF1;MAPK3;MBD3;MCRS1;MRGBP;MSL1;MSL2;MSL3;MYOCD;NAA60;NCOA1;NOC2L;NOS1;PHF20;PIH1D1;POLE3;POR;PYGO2;RPS6KA4;RUVBL2;SGF29;SPI1;SUPT7L;TADA1;TADA2B;TADA3;TAF10;TAF12;TAF5;TAF6L;TGFB1;TRIM16;TRRAP;WDR5;YEATS2
GO:0007265	Ras protein signal transduction	154	124.14	0.0309792	ABL1;ABR;APOE;ARHGAP1;ARHGAP4;ARHGAP6;ARHGEF1;ARHGEF10L;ARHGEF18;ARHGEF2;ARHGEF38;ARHGEF39;ARHGEF40;ARRB1;BCL6;BCR;BRAP;C15orf62;CDC42EP2;CDC42EP3;CDC42EP4;CDC42SE1;CDK2;CDKN2A;CRK;CSF1;CYTH1;CYTH2;CYTH3;CYTH4;DBNL;DENND4B;DNM2;DNMT1;DOK1;DOK2;DOK3;ELMO1;EPS8L1;EPS8L2;F2R;F2RL1;F2RL3;FGD2;FGD3;FGD5;FLCN;FLOT1;FOXM1;GBF1;GDI1;GNA12;GNB1;GPR18;GPR20;GPR35;GRAP;GRB2;HRAS;IFT22;IFT27;IQSEC1;IQSEC2;IT…
GO:2000514	regulation of CD4-positive, alpha-beta T cell activation	28	16.46	0.031408	AGER;BCL6;CD55;CD86;FOXP3;HLX;IL12B;IL23A;IL4R;JAK3;LGALS9;LOXL3;MYB;NCKAP1L;NFKBID;NFKBIZ;PRKCQ;PRKCZ;RARA;RUNX3;SASH3;SMAD7;TARM1;TBX21;TGFBR2;VSIR;ZBTB7B;ZC3H12A
GO:0002291	T cell activation via T cell receptor contact with antigen bound to MHC molecule on antigen presenting cell	7	2.31	0.0318583	APBB1IP;HAVCR2;HLA-DMB;ICAM1;LGALS3;LGALS9;LILRB1
GO:0002476	antigen processing and presentation of endogenous peptide antigen via MHC class Ib	7	2.31	0.0318583	HLA-A;HLA-B;HLA-C;HLA-E;HLA-F;HLA-H;TAP2
GO:0006013	mannose metabolic process	7	2.31	0.0318583	MAN2A2;MAN2B1;MAN2B2;MAN2C1;MPI;PMM1;PMM2
GO:0017185	peptidyl-lysine hydroxylation	7	2.31	0.0318583	JMJD6;P3H3;P3H4;PLOD1;PLOD3;VIPAS39;VPS33B
GO:0071169	establishment of protein localization to chromatin	7	2.31	0.0318583	H2AFY;H2AFY2;HIST1H1B;LRWD1;PIH1D1;RUVBL2;SGF29
GO:0072525	pyridine-containing compound biosynthetic process	47	31.47	0.0326081	ACMSD;ADPGK;AFMID;ALDOA;CBFA2T3;DHTKD1;ECD;ENO3;ENTPD5;GALK1;GAPDH;HAAO;HDAC4;HK3;IDH2;INSR;JMJD8;NADK;NADSYN1;NAPRT;NAXD;NAXE;NCOR1;NMNAT1;NMNAT2;NMNAT3;NMRK1;P2RX7;PARP10;PDXK;PFKFB1;PFKFB3;PFKFB4;PFKL;PFKP;PGAM1;PGK1;PGM1;PNP;PNPO;PRKAG1;PRKAG2;QPRT;RNLS;SIRT6;STAT3;ZBTB7A
GO:0031348	negative regulation of defense response	78	57.45	0.0335805	ABCD1;ABR;ACP5;ADA;ADCY7;ADORA2A;AGER;APOE;ARRB2;ASH1L;BCR;CACTIN;CEACAM1;CNR2;CR1;CRK;CUEDC2;DHX58;DUSP10;FAM3A;FEM1A;FOXP3;GBA;GHRL;GPATCH3;GPS2;GPX1;HAVCR2;HLA-E;HTRA1;IL10;IL12B;IL1R2;IL2RA;KLF4;LDLR;LGALS9;LILRB1;MAPKBP1;MEFV;METRNL;MFHAS1;MICA;MICB;MUL1;NLRC3;NLRC5;NLRP12;NLRP6;NLRX1;NPLOC4;NR1H2;NR1H3;NT5E;PGLYRP1;PLA2G5;PPARD;PRKCD;PROC;PTGER4;RNF125;SCRIB;SERPINB9;SERPINF1;SERPING1;SHARP…
GO:0010822	positive regulation of mitochondrion organization	48	32.33	0.0338389	APOPT1;ARIH2;BAD;BAK1;BAP1;BAX;BBC3;BID;BMF;BNIP3;CAMKK2;CDC37;CIDEB;E2F1;FBXO7;FBXW7;FZD5;GBA;GSK3A;HDAC6;HIP1R;HPS4;HTRA2;HTT;KDR;MFF;MIEF2;MLLT11;MOAP1;MUL1;PINK1;PLA2G6;PLAUR;PLD6;PPIF;PPP1R13B;RAC2;RHOU;RNF31;SAE1;SMURF1;STOML2;TFDP1;TP53BP2;UBE2J2;UBE2L3;VPS11;ZNF205
GO:0006505	GPI anchor metabolic process	18	9.24	0.0339513	DPM2;GPAA1;GPLD1;MPPE1;PGAP2;PIGG;PIGH;PIGL;PIGM;PIGO;PIGP;PIGQ;PIGS;PIGT;PIGU;PIGV;PIGX;PIGZ
GO:0070085	glycosylation	98	74.77	0.0339513	A3GALT2;ALG1;ALG12;ALG1L2;ALG2;ALG3;B3GALT4;B3GALT6;B3GAT3;B3GNT8;B3GNT9;B4GALT2;B4GALT3;B4GALT5;B4GALT7;CHST4;COG3;COG7;DDOST;DOLK;DOLPP1;DPAGT1;DPM2;DPY19L2P2;ENTPD5;EXT1;EXT2;FKRP;FUOM;FUT4;FUT7;GALNT10;GALNT11;GALNT12;GALNT15;GALNT2;GALNT3;GALNT4;GALNT6;GBGT1;GGTA1P;GLT6D1;GOLGA2;GORASP1;KCNE1;KRTCAP2;LARGE1;LFNG;LMF1;MAN1A1;MAN1B1;MAN1C1;MAN2A2;MFNG;MGAT1;MGAT2;MGAT4B;MGAT5;MOGS;MPDU1;MPI;MU…
GO:1903039	positive regulation of leukocyte cell-cell adhesion	83	61.78	0.0339744	ADA;ADAM8;AGER;AKT1;AP3D1;BAD;BCL10;BCL6;CARD11;CCDC88B;CCR7;CD1D;CD4;CD5;CD55;CD6;CD86;CSK;DNAJA3;DOCK8;DUSP10;EFNB1;FADD;FOXP3;FYN;GRB2;HAVCR2;HES1;HLA-DMB;HLA-DPA1;HLA-E;HLX;ICAM1;IGFBP2;IL12B;IL1B;IL23A;IL2RA;IL4R;ITPKB;JAK3;LCK;LGALS9;LILRB1;LILRB2;LILRB4;LYN;MAP3K8;MYB;NCK2;NCKAP1L;NFKBID;NFKBIZ;NKAP;NOD2;PDCD1LG2;PDPK1;PNP;PRKCQ;PRKCZ;PTAFR;RAC1;RARA;RASGRP1;RUNX3;SART1;SASH3;SIRPA;SIRPB1;…
GO:0007050	cell cycle arrest	92	69.58	0.0341757	ABL1;AKT2;APBB1;APC;ARID3A;BAX;BIN1;BTG2;CARM1;CDK2;CDK5;CDK5R1;CDK6;CDK7;CDK9;CDKN1B;CDKN2A;CDKN2B;CDKN2D;CNOT10;CNOT9;CUL4A;DDIAS;DDIT3;DUSP1;E2F1;E2F4;E4F1;EIF2AK4;EP300;EVI2B;FOXM1;FOXO4;GADD45A;GADD45GIP1;GAS6;GAS7;HRAS;ID2;IL12B;ILK;ING4;IRF1;KAT2B;KLLN;LAMTOR1;MAP2K1;MCPH1;MED25;MLST8;MTOR;MYBBP1A;NOTCH1;PA2G4;PCBP4;PIDD1;PKD1;PKD2;PLK3;PPP1R15A;PPP1R9B;PPP2R3B;PPP2R5B;PRKAB1;PRKAB2;PRKACA…
GO:0031058	positive regulation of histone modification	39	25.12	0.0342277	AKAP8;AKAP8L;ARRB1;BCL6;BRD4;BRD7;C6orf89;CDK9;CHTOP;CTBP1;DNMT1;FOXP3;HIST1H1B;IL1B;ING2;JARID2;JDP2;KAT2A;KAT7;KMT2A;MAPK3;MYB;NELFE;NOS1;PHF1;PHF19;PIH1D1;PINK1;PRKD2;RNF40;RPS6KA4;RUVBL2;SART3;SREBF1;TADA2B;TGFB1;UBE2N;VEGFA;ZBTB7B
GO:0045646	regulation of erythrocyte differentiation	24	13.57	0.0342277	ANKRD54;CDK6;GATA1;GATA2;HSPA1B;ID2;KLF13;LDB1;LYN;MED1;NCKAP1L;P4HTM;RBFOX2;SENP1;SMAP1;SPI1;STAT1;STAT3;STAT5B;TAL1;ZFP36;ZFP36L1;ZFPM1;ZNF16
GO:0046638	positive regulation of alpha-beta T cell differentiation	24	13.57	0.0342277	ADA;AP3D1;CD86;FOXP3;HLX;IL12B;IL23A;IL4R;ITPKB;LGALS9;MYB;NCKAP1L;NFKBID;NFKBIZ;NKAP;PNP;PRKCZ;RARA;RUNX3;SASH3;SYK;TGFBR2;ZAP70;ZBTB7B
GO:2000113	negative regulation of cellular macromolecule biosynthetic process	473	421.22	0.0344588	ABCA7;ACOT8;AGO2;AKIRIN2;APBB1;APOBEC1;ARID1A;ARID5A;ARNTL;ASCL2;ATF4;ATP8B1;AURKB;BACE2;BAG3;BASP1;BCL3;BCL6;BCOR;BHLHE40;BMP6;BPTF;BRD7;BRMS1;BTG2;C11orf95;CAPN3;CAPRIN1;CAPRIN2;CBFA2T3;CBX4;CBX6;CBX7;CBX8;CBY1;CC2D1B;CCAR2;CCDC85B;CCND3;CCNE1;CDAN1;CDC6;CDK2;CDK5;CDK5R1;CDKN1B;CDKN2A;CEBPA;CEBPB;CHD8;CHMP1A;CIC;CIITA;CIPC;CIRBP;CITED2;CNOT10;CNOT9;COQ7;CREBBP;CREBZF;CRY2;CTBP1;CTNNBIP1;CUX1;CX…
GO:2001233	regulation of apoptotic signaling pathway	141	112.88	0.0344708	ACKR3;ADORA2A;AKT1;APOPT1;ARHGEF2;ARRB2;BAD;BAK1;BAX;BBC3;BCL10;BCL2L12;BCL2L2;BID;BMF;BNIP3;CCAR2;CDKN2D;CFLAR;CIDEB;CREB3;CSNK2A1;CTSH;CX3CR1;DAPK3;DDIAS;DDIT3;DEDD2;E2F1;ELL3;ERP27;EYA2;EYA3;FADD;FAF1;FBXW7;FGFR1;FXN;FYN;GATA1;GPX1;GRINA;GSK3A;GSN;HERPUD1;HIP1R;HMOX1;HSPA1B;HTRA2;HTT;HYAL2;ICAM1;IFI6;IL1B;INCA1;ING2;ING5;INHBB;LCK;LGALS3;LGALS9;LTBR;MADD;MAGED1;MAL;MAPK9;MFF;MLLT11;MNT;MOAP1;M…
GO:0043300	regulation of leukocyte degranulation	22	12.13	0.0350308	ABR;ADGRE2;ADORA2B;BCR;CD84;CEACAM1;F2RL1;FES;FGR;GATA2;HMOX1;IL4R;ITGB2;LGALS9;LYN;PDPK1;PRAM1;PTAFR;RAC2;STX4;SYK;UNC13D
GO:0002682	regulation of immune system process	499	446.05	0.0352967	ABL1;ABR;ACIN1;ACTG1;ADA;ADAM8;ADCY7;ADGRE2;ADORA2A;ADORA2B;AGER;AKIRIN1;AKT1;ANKRD54;ANO6;AP3D1;ARPC1A;ARPC1B;ARRB2;ASH2L;ATP11C;BAD;BAX;BCL10;BCL6;BCR;BLK;BLOC1S3;BTK;BTN2A3P;BTNL8;C17orf99;C1QB;C1R;C1RL;C2;C5AR2;C7;C8A;C8B;CACNA1F;CACNB3;CACTIN;CAMK1D;CARD11;CARD9;CCDC88B;CCL28;CCR7;CD14;CD19;CD1B;CD1D;CD300C;CD300LB;CD300LF;CD4;CD5;CD55;CD6;CD84;CD86;CD8A;CDC37;CDK6;CEACAM1;CEBPA;CEBPB;CFP;CG…
GO:0008610	lipid biosynthetic process	243	205.85	0.0354071	A3GALT2;ABCD1;ABHD1;ABHD3;ABHD6;ACACB;ACADVL;ACLY;ACOT8;ACP6;ACSF3;ACSM1;ACSM2A;ACSM3;ACSM5;ACSS1;ADIPOR1;ADM;AGAP2;AGK;AGPAT2;AGPAT3;AGPAT4;AKR1B1;AKT1;ALDH3A2;ALDH3B1;ALOX15B;ALOX5;APOE;ARF1;AVPR1A;B3GALT4;B4GALT3;BMP6;CBR1;CDIPT;CEACAM1;CERS2;CERS4;CERS5;CERS6;CHKA;CHKB;CLN8;CNEP1R1;COQ2;CPNE1;CRLS1;CSNK1G2;CYB5R1;CYB5R3;CYP11A1;CYP2C9;CYP2R1;DEGS1;DGAT1;DGAT2;DGKQ;DGKZ;DHCR7;DHRS7B;DOLK;DOLPP…
GO:0051649	establishment of localization in cell	694	632.55	0.0361513	AAAS;ABCA2;ABCD1;ABL1;ACACB;ACOT2;ACOT8;ACOX3;ACTG1;ACTN4;ACTR1A;ADGRE2;ADORA2A;ADORA2B;AGK;AHCYL1;AKAP12;AKAP8L;AKT1;AKT2;AKTIP;ALKBH5;ALMS1;ALYREF;AMPH;ANKLE1;ANKRD27;ANKRD54;AP1B1;AP1G2;AP1M1;AP1S1;AP2A1;AP2A2;AP2B1;AP3D1;AP3M1;AP3S2;AP4B1;AP4M1;AP4S1;AP5B1;AP5S1;AP5Z1;APBA1;APBA2;APOE;ARCN1;AREG;ARF1;ARF4;ARF5;ARFGAP2;ARFGAP3;ARFIP2;ARFRP1;ARHGAP1;ARHGAP21;ARHGEF2;ARIH2;ARL11;ARL4C;ARNTL;ARRB…
GO:0070672	response to interleukin-15	10	4.04	0.0361513	CD4;GRB2;IL15RA;IL2RG;JAK1;JAK3;PLCB1;STAT3;STAT5A;STAT5B
GO:0051403	stress-activated MAPK cascade	106	81.99	0.0361513	ADORA2B;AGER;AIDA;AKT1;AXIN1;CARD9;CCM2;CCR7;COPS5;DACT1;DBNL;DUSP1;DUSP10;DUSP22;DUSP3;DVL3;EDA2R;EMC10;F2RL1;FGD2;FOXM1;FZD5;GADD45A;GADD45B;GPS1;GPS2;HRAS;IGF1R;IL1B;IL1RN;IRAK1;IRAK2;LGALS9;LTBR;MAP2K1;MAP2K2;MAP2K7;MAP3K10;MAP3K11;MAP3K12;MAP3K3;MAP3K5;MAP3K6;MAP3K8;MAP4K2;MAPK1;MAPK11;MAPK13;MAPK3;MAPK8IP3;MAPK9;MAPKAPK2;MEN1;MFHAS1;MIR181B2;MLKL;MUL1;NCF1;NCOR1;NOD1;NOD2;NOX1;PHLPP1;PINK1;…
GO:0003376	sphingosine-1-phosphate receptor signaling pathway	8	2.89	0.0361513	S1PR1;S1PR2;S1PR3;S1PR4;S1PR5;SPHK1;SPHK2;SPNS2
GO:0071104	response to interleukin-9	8	2.89	0.0361513	IL2RG;IL9R;JAK1;JAK3;STAT1;STAT3;STAT5A;STAT5B
GO:1904263	positive regulation of TORC1 signaling	8	2.89	0.0361513	CLEC16A;KLHL22;PIH1D1;RRAGA;RRAGB;RRAGD;SEC13;TELO2
GO:0033044	regulation of chromosome organization	121	95.27	0.036649	AKAP8;AKAP8L;ANAPC15;ANAPC5;APC;APOBEC1;ARRB1;AURKB;AXIN2;BCL6;BCOR;BECN1;BRD4;BRD7;C6orf89;CDC27;CDC6;CDK9;CENPV;CHTOP;CTBP1;DNMT1;DUSP1;ERCC1;EXOSC10;FLCN;FOXP3;GATA2;GEN1;H1F0;H1FX;H2AFY;HIRA;HIST1H1A;HIST1H1B;HIST1H1C;HIST1H1D;HIST1H1E;HIST1H1T;HNRNPC;IK;IL1B;ING2;IWS1;JARID2;JDP2;KAT2A;KAT7;KLHL22;KMT2A;MAD1L1;MAD2L2;MAP1S;MAP2K7;MAPK1;MAPK3;MAPKAPK5;MCPH1;MKI67;MTHFR;MYB;MYOCD;NAA10;NABP2;N…
GO:0046637	regulation of alpha-beta T cell differentiation	30	18.19	0.0370144	ADA;AP3D1;BCL6;CD86;FOXP3;HLX;IL12B;IL23A;IL4R;ITPKB;JAK3;LGALS9;LOXL3;MYB;NCKAP1L;NFKBID;NFKBIZ;NKAP;PNP;PRKCZ;RARA;RUNX3;SASH3;SMAD7;SYK;TBX21;TGFBR2;ZAP70;ZBTB7B;ZC3H12A
GO:0002716	negative regulation of natural killer cell mediated immunity	9	3.46	0.0370144	ARRB2;CEACAM1;CRK;HAVCR2;HLA-E;LGALS9;LILRB1;MICA;SERPINB9
GO:0010867	positive regulation of triglyceride biosynthetic process	9	3.46	0.0370144	CNEP1R1;DGAT2;GPLD1;LDLR;NR1H2;NR1H3;PLIN5;SCARB1;SREBF1
GO:0045579	positive regulation of B cell differentiation	9	3.46	0.0370144	ATP11C;BAD;BTK;MMP14;NCKAP1L;PCID2;STAT5B;SYK;XBP1
GO:0006643	membrane lipid metabolic process	79	58.61	0.0372542	A3GALT2;AGK;ALDH3A2;ALDH3B1;ARSA;B3GALT4;B4GALT3;BAX;CERK;CERS2;CERS4;CERS5;CERS6;CLN6;CLN8;CPTP;CSNK1G2;CTSA;DEGS1;DPM2;ELOVL1;ELOVL3;FUCA1;FUT7;GBA;GBA2;GBGT1;GLB1;GLTP;GM2A;GPAA1;GPLD1;HACD4;HEXB;HTRA2;LARGE1;MPPE1;NAGA;ORMDL2;P2RX1;P2RX7;PEMT;PGAP2;PIGG;PIGH;PIGL;PIGM;PIGO;PIGP;PIGQ;PIGS;PIGT;PIGU;PIGV;PIGX;PIGZ;PLA2G6;PLPP1;PPP2R1A;PPT1;PRKCD;PRKD2;RACK1;SGMS1;SMPD2;SMPD4;SMPDL3B;SPHK1;SPHK2…
GO:1903362	regulation of cellular protein catabolic process	92	69.87	0.0375408	AKT1;ALAD;AMER1;APOE;ARAF;ARIH2;ATP13A2;ATRAID;AXIN1;CBFA2T3;CCAR2;CCDC22;CDK5RAP3;CEBPA;CHFR;CLEC16A;CSNK1A1;CSNK1D;CSNK1E;CSNK2A1;DACT1;DDA1;DDRGK1;DERL2;DET1;DNAJB2;DVL1;EDEM2;FAF1;FAM122A;FAM192A;FBXW7;FBXW8;FURIN;GBA;GIPC1;GNA12;GPX1;GSK3A;HERPUD1;HFE;HSPA1B;HSPBP1;KEAP1;LDLR;MAGEF1;MAPK9;N4BP1;NFE2L2;NOP53;NUB1;OSBPL7;PIAS1;PINK1;PKD1;PLK1;PLK3;PRKACA;PSEN1;PSMC4;PTK2B;PTTG1IP;RACK1;RGP1;RN…
GO:0043966	histone H3 acetylation	28	16.74	0.0401701	BRD1;BRPF1;BRPF3;ING4;ING5;JADE1;JADE2;KAT14;KAT2A;KAT2B;KAT7;KMT2A;LDB1;LEF1;NAA60;PIH1D1;POLE3;SGF29;SPI1;SUPT7L;TADA1;TADA3;TAF10;TAF12;TAF6L;TRIM16;WDR5;YEATS2
GO:0002292	T cell differentiation involved in immune response	31	19.05	0.0401701	BATF;BCL3;BCL6;CD86;EOMES;FOXP3;HLX;IL12B;IL23A;IL4R;JAK3;LEF1;LGALS9;LOXL3;LY9;MTOR;MYB;NFKBID;NFKBIZ;PRKCZ;PTGER4;RARA;RELB;SEMA4A;SMAD7;STAT3;STAT6;TBX21;ZBTB7B;ZC3H12A;ZFPM1
GO:0043967	histone H4 acetylation	31	19.05	0.0401701	APBB1;ARRB1;CTBP1;DMAP1;EP300;EPC1;ING4;IWS1;JADE1;JADE2;KANSL2;KAT2A;KAT5;KAT7;KAT8;KMT2A;LEF1;MCRS1;MSL1;MSL2;MSL3;NAA60;NCOA1;PHF20;PIH1D1;RUVBL2;SPI1;TADA3;TRIM16;TRRAP;WDR5
GO:0002335	mature B cell differentiation	14	6.64	0.040363	ADA;BCL3;C17orf99;CMTM7;DLL1;DOCK10;DOCK11;ITFG2;LFNG;MFNG;PLCG2;POU2F2;PTK2B;XBP1
GO:0031327	negative regulation of cellular biosynthetic process	515	462.21	0.0404621	ABCA7;ACADVL;ACMSD;ACOT8;ACP5;AGO2;AKIRIN2;AP2A1;APBB1;APEX1;APOBEC1;ARID1A;ARID5A;ARNTL;ASB1;ASCL2;ATF4;ATP8B1;AURKB;BACE2;BAG3;BASP1;BCL3;BCL6;BCOR;BHLHE40;BMP6;BPTF;BRD7;BRMS1;BTG2;C11orf95;CAPN3;CAPRIN1;CAPRIN2;CBFA2T3;CBX4;CBX6;CBX7;CBX8;CBY1;CC2D1B;CCAR1;CCAR2;CCDC85B;CCND3;CCNE1;CDAN1;CDC6;CDK2;CDK5;CDK5R1;CDKN1B;CDKN2A;CDYL;CEACAM1;CEBPA;CEBPB;CHD8;CHMP1A;CIC;CIITA;CIPC;CIRBP;CITED2;CLK2;…
GO:0043436	oxoacid metabolic process	352	308.05	0.0404621	AARS2;AARSD1;ABCC1;ABCD1;ABHD1;ABHD16A;ABHD3;ACACB;ACAD10;ACAD11;ACAD8;ACAD9;ACADS;ACADVL;ACLY;ACMSD;ACO2;ACOT2;ACOT8;ACOX3;ACSF2;ACSF3;ACSM1;ACSM2A;ACSM3;ACSM5;ACSS1;ACY1;ADHFE1;ADI1;ADIPOR1;ADO;ADPGK;AFMID;AGMAT;AKR1A1;AKT1;AKT2;ALDH1L2;ALDH3A2;ALDH4A1;ALDH6A1;ALDOA;ALOX15B;ALOX5;ALOX5AP;AMDHD2;AMT;AOAH;AP2A1;ARSB;ASL;ASRGL1;ATF4;AVPR1A;AWAT1;AZIN2;B3GALT6;B4GALT2;B4GALT3;B4GALT5;BCAT2;BCKDHA;B…
GO:0009890	negative regulation of biosynthetic process	522	469.14	0.0424585	ABCA7;ABCD1;ACADVL;ACMSD;ACOT8;ACP5;AGO2;AKIRIN2;AP2A1;APBB1;APEX1;APOBEC1;APOE;ARID1A;ARID5A;ARNTL;ASB1;ASCL2;ATF4;ATP8B1;AURKB;BACE2;BAG3;BASP1;BCL3;BCL6;BCOR;BHLHE40;BMP6;BPTF;BRD7;BRMS1;BTG2;C11orf95;CAPN3;CAPRIN1;CAPRIN2;CBFA2T3;CBX4;CBX6;CBX7;CBX8;CBY1;CC2D1B;CCAR1;CCAR2;CCDC85B;CCND3;CCNE1;CDAN1;CDC6;CDK2;CDK5;CDK5R1;CDKN1B;CDKN2A;CDYL;CEACAM1;CEBPA;CEBPB;CFLAR;CHD8;CHMP1A;CIC;CIITA;CIPC;C…
GO:0080135	regulation of cellular response to stress	233	197.47	0.0430142	ABCD1;ABL1;ACKR3;AGER;AIDA;AKT1;AKT1S1;ANKLE1;APBB1;ARHGEF2;ARNTL;ATF4;ATF6B;AXIN1;AXIN2;BABAM1;BAD;BAG3;BAK1;BAX;BCL2L12;BCL6;BFAR;BID;CARD9;CASP9;CBX8;CCAR2;CCR7;CDK6;CDK9;CDKN2A;CDKN2D;CERS2;CGAS;CNTF;COPS5;CREB3;CREBBP;CUL4A;CYREN;DACT1;DBNL;DDIAS;DDIT3;DERL2;DHFR;DNAJB1;DNAJC7;DUSP1;DUSP10;DUSP22;DUSP3;DVL3;DYRK1A;DYRK3;EDA2R;EDEM2;EID3;EIF2AK4;EIF4G1;ELL3;EMC10;ENDOG;EP300;ERCC1;ERP27;EYA2;…
GO:0046578	regulation of Ras protein signal transduction	85	64.09	0.0430142	ABL1;ABR;APOE;ARHGEF1;ARHGEF10L;ARHGEF18;ARHGEF2;ARHGEF38;ARHGEF39;ARHGEF40;ARRB1;BCL6;BCR;CDC42SE1;CRK;CSF1;CYTH1;CYTH2;CYTH3;CYTH4;DENND4B;DNM2;EPS8L1;EPS8L2;F2R;F2RL1;F2RL3;FGD2;FGD3;FGD5;FLCN;FLOT1;FOXM1;GBF1;GPR18;GPR20;GPR35;HRAS;IQSEC1;IQSEC2;ITGA3;ITPKB;KANK1;KCTD13;LPAR1;LPAR4;MADD;MAPKAP1;MAPRE2;MYO9B;NOTCH1;NTRK1;NUP62;OBSCN;P2RY10;PLEKHG2;PLEKHG3;PLEKHG4;PLEKHG5;PPP2CB;PREX1;PSD;PSD4;…
GO:0051726	regulation of cell cycle	375	329.99	0.0431401	ABL1;ACTR1A;AKT2;ALMS1;ALOX15B;ANAPC15;ANAPC5;APBB1;APC;APEX1;ARID3A;ARNTL;ATRIP;AURKAIP1;AURKB;AXIN2;BABAM1;BAD;BAK1;BAP1;BAX;BCL6;BCR;BECN1;BID;BIN1;BRD4;BRD7;BTG2;C6orf89;CABLES2;CARM1;CCAR2;CCNB3;CCND3;CCNDBP1;CCNE1;CCNI2;CCNY;CDC27;CDC37;CDC6;CDK10;CDK11A;CDK11B;CDK12;CDK13;CDK16;CDK2;CDK20;CDK2AP2;CDK3;CDK5;CDK5R1;CDK5RAP1;CDK5RAP3;CDK6;CDK7;CDK9;CDKL1;CDKL3;CDKL5;CDKN1B;CDKN2A;CDKN2B;CDKN2…
GO:0035967	cellular response to topologically incorrect protein	61	43.59	0.043513	ACADVL;AMFR;ANKZF1;ATF4;ATF6B;ATP6V0D1;BAK1;BAX;BFAR;CDK5RAP3;COPS5;CREB3;CREB3L4;CTDSP2;CUL7;CXXC1;DCTN1;DDIT3;DERL2;DNAJB12;EP300;ERO1A;FICD;GSK3A;HDAC6;HDGF;HERPUD1;HSPA14;HSPA1B;HSPA6;HSPA7;KLHDC3;MBTPS1;MYDGF;NCK2;NFE2L2;POMT2;PPP1R15A;PPP1R15B;PPP2R5B;PREB;PTPN1;RACK1;RNF126;RNF185;SDF2L1;SERP1;STUB1;TATDN2;TBL2;TLN1;TM7SF3;TMBIM6;TOR1A;TPP1;TSPYL2;UFD1;WIPI1;XBP1;YIF1A;ZBTB17
GO:0050764	regulation of phagocytosis	36	23.1	0.0442309	ABCA7;ABR;ANO6;AZU1;BCR;C2;CAMK1D;CD300LF;CSK;DNM2;DYSF;F2RL1;FGR;GAS6;GATA2;HCK;IL1B;LMAN2;MERTK;MFGE8;MYO18A;NCKAP1L;PTPRJ;PTX3;RACK1;RAPGEF1;SCARB1;SFTPA1;SFTPD;SIRPA;SIRPB1;SIRPG;SLC11A1;SYK;TGFB1;TLR2
GO:0006979	response to oxidative stress	156	127.32	0.0457486	ABCD1;ABL1;ADA;ADPRHL2;AIFM1;AKT1;ALAD;ALDH3B1;ANKZF1;APEX1;APOE;AQP1;AREG;ARNTL;ATF4;ATP13A2;BAD;BAK1;BECN1;BNIP3;BRF2;BTK;C19orf12;CAMKK2;CAT;CBX8;CCR7;CCS;CDK2;CFLAR;CHD6;CLN8;COX1;CRK;DHFR;DIABLO;DNM2;DUSP1;EEF2;EGLN1;ENDOG;ERCC1;ERCC2;ERCC3;ERO1A;ERP27;FANCC;FBXO7;FBXW7;FOS;FXN;FYN;G6PD;GCH1;GGT7;GPX1;GPX2;GPX6;GPX7;GSR;GSS;H2AFY;HBA1;HBA2;HDAC6;HMOX1;HMOX2;HSPA1B;HTRA2;HYAL2;IL10;JUN;KLF2;K…
GO:0007034	vacuolar transport	54	37.82	0.0457486	AKTIP;AP3D1;AP3M1;AP4M1;ARF1;ARSB;ATG14;ATP6V0D1;ATP6V0D2;BECN1;BIN1;CACNG8;CHMP1A;CHMP1B;CHMP2A;CHMP4A;CHMP4B;CHMP6;CHMP7;CLEC16A;DENND3;GAK;GNPTG;GPRASP1;HGS;HOOK2;KIF13A;M6PR;MGRN1;NAGPA;NPC1;PIK3R4;PINK1;RAB12;RBSN;RHOB;RILP;SMURF1;SNF8;SNX27;SPTBN5;TGFBRAP1;USE1;VIPAS39;VPS11;VPS16;VPS18;VPS25;VPS4A;VPS4B;VPS51;VTI1A;VTI1B;WASH3P
GO:0050777	negative regulation of immune response	54	37.82	0.0457486	ABR;ARRB2;BCL6;BCR;CACTIN;CD55;CD84;CEACAM1;CR1;CRK;CUEDC2;DHX58;DUSP10;DUSP22;FAM3A;FOXP3;GPX1;HAVCR2;HFE;HLA-E;HLX;HMOX1;IL10;IL12B;IL27RA;IL2RA;IL4R;JAK3;LGALS3;LGALS9;LILRB1;LOXL3;LYN;MICA;MUL1;NLRC3;NLRC5;NLRP6;NLRX1;NR1H2;NR1H3;PGLYRP1;PGLYRP4;SCRIB;SERPINB9;SERPING1;SMAD7;STAT6;TBX21;TGFB1;TGFB3;TRIM27;ZBTB7B;ZC3H12A
GO:0019883	antigen processing and presentation of endogenous antigen	13	6.06	0.0466983	CD1B;CD1D;ERAP1;HFE;HLA-A;HLA-B;HLA-C;HLA-E;HLA-F;HLA-H;TAP1;TAP2;TAPBP
GO:0034162	toll-like receptor 9 signaling pathway	13	6.06	0.0466983	FCRL3;HAVCR2;IRAK1;IRAK2;LILRA4;MYD88;PIK3AP1;PIK3R4;TLR7;TLR8;TLR9;TNIP2;UNC93B1
GO:0009966	regulation of signal transduction	988	918.94	0.0475534	ABCA7;ABHD6;ABL1;ABR;ACKR3;ACPP;ACTN4;ADA;ADAM8;ADGRA2;ADGRG3;ADIPOR1;ADM;ADORA2A;ADORA2B;AGER;AGPAT2;AIDA;AKAP1;AKAP12;AKIP1;AKR1B1;AKT1;AKT1S1;ALKAL2;ALOX15B;AMER1;ANKRD54;ANKRD6;APC;APCDD1;APOE;APOPT1;ARAF;ARAP1;AREG;ARHGAP1;ARHGAP21;ARHGAP25;ARHGAP26;ARHGAP28;ARHGAP30;ARHGAP31;ARHGAP4;ARHGAP45;ARHGAP6;ARHGAP8;ARHGAP9;ARHGEF1;ARHGEF10L;ARHGEF18;ARHGEF2;ARHGEF38;ARHGEF39;ARHGEF40;ARL2BP;ARNTL;A…
GO:0031663	lipopolysaccharide-mediated signaling pathway	27	16.17	0.0476281	AKT1;BCL10;BMP6;CACTIN;CD14;CD180;CD55;CD6;HCK;IL1B;IRAK1;IRAK2;IRF3;LILRA2;LYN;MAPK1;MAPK3;NFKBIA;NFKBIL1;PRKCA;PTAFR;SCARB1;SIGIRR;TGFB1;TLR2;TRIB1;TRIM5
GO:0061912	selective autophagy	22	12.41	0.0477972	ATG14;ATG16L1;BECN1;CDC37;CLEC16A;HDAC6;HTRA2;HTT;LGALS8;LRSAM1;MAPK3;NOD1;PINK1;RNF41;SESN2;SMURF1;SQSTM1;UBQLN1;USP30;WDFY3;WDR81;WIPI2
GO:0006839	mitochondrial transport	91	69.58	0.0478963	ABCB10;ACACB;AFG3L2;AGK;ARIH2;ATP6;ATP8;BAD;BAG3;BAK1;BAP1;BAX;BBC3;BID;BMF;BNIP3;CPT1B;CPT2;CYC1;E2F1;EYA2;FBXO7;FBXW7;FZD5;GSK3A;HAX1;HEBP2;HIP1R;HPS4;HTRA2;LETM1;MCU;MCUR1;MFF;MID1IP1;MOAP1;MPC1;MPC2;MTX2;MUL1;NAIF1;NDUFA13;NOL3;PAM16;PINK1;PITRM1;PPIF;PPP1R13B;PSEN1;RAC2;RHOT2;RHOU;RNF31;RTL10;SAE1;SIRT4;SLC25A1;SLC25A15;SLC25A16;SLC25A2;SLC25A22;SLC25A28;SLC25A29;SLC25A37;SLC25A38;SLC25A6;SL…
GO:0051443	positive regulation of ubiquitin-protein transferase activity	18	9.53	0.0485971	AXIN1;DCUN1D2;FBXW7;FZR1;GOLGA2;GORASP1;MASTL;PIN1;PINK1;PLK1;RPS2;STUB1;TOPORS;TRIB3;UBE2C;UBE2L3;UBE2N;UBE2S
GO:1902532	negative regulation of intracellular signal transduction	184	153.01	0.0486434	ABL1;ACKR3;ADGRG3;ADIPOR1;AIDA;AKT1;AKT1S1;APOE;ARHGAP25;ARHGEF2;ARNTL;ARRB1;ARRB2;ASH1L;BCL2L12;BCL2L2;BCL3;BCL6;BID;CARD19;CASTOR1;CASTOR3;CCAR2;CCDC22;CDC34;CDK5RAP3;CDKN2D;CHRNA10;CPNE1;CREB3;CRTC3;CSK;DACT1;DAG1;DDIAS;DDIT3;DEPDC5;DHX58;DUSP1;DUSP10;DUSP18;DUSP2;DUSP22;DUSP3;DUSP5;DUSP6;DUSP7;DYRK1A;DYRK3;EIF3A;ELL3;EMILIN1;F2RL1;FHL2;FLCN;FOXM1;GBA;GPATCH3;GPS1;GPS2;GPX1;GRINA;GSK3A;GSTM2;H…
GO:0120034	positive regulation of plasma membrane bounded cell projection assembly	43	28.87	0.0486434	AKIRIN1;APC;ARAP1;ATMIN;C15orf62;CARMIL2;CCR7;CDC42EP2;CDC42EP3;CDC42EP4;CROCC;DEF8;DNM2;DOCK11;ENTR1;EPS8L1;EPS8L2;ESPN;F2RL1;FUZ;HDAC4;HRAS;HTT;KCTD17;MARK4;MIEN1;MTOR;NEURL1;P2RX7;P2RY12;PLEKHM1;RAC1;RAC2;RHOQ;SAXO1;SEPT9;SRF;TGFB3;TWF2;WASF2;WRAP73;ZMYND10;ZMYND8
GO:0032506	cytokinetic process	20	10.97	0.0486434	ALKBH4;ARF1;AURKB;BIN3;CHMP1A;CHMP1B;CHMP2A;CHMP4A;CHMP4B;CHMP6;CHMP7;CNTROB;NUP62;SNX18;SNX33;SNX9;SPIRE1;SPIRE2;VPS4A;VPS4B
GO:0042325	regulation of phosphorylation	494	443.45	0.0488016	ABCA7;ABCD1;ABL1;ACKR3;ADAM8;ADAR;ADORA2A;ADORA2B;AGAP2;AGER;AIDA;AKAP8;AKAP8L;AKT1;AKT1S1;AKT2;AKTIP;ALKAL2;ANKLE2;ANKRD54;APC;APOE;ARAF;AREG;ARHGAP8;ARHGEF2;ARL2BP;ARRB1;ARRB2;ASH1L;ATG14;AVPI1;AXIN1;AXIN2;AZU1;BAD;BAK1;BAX;BCAR3;BCL10;BMP15;BMP6;BMP8B;BRAT1;BRD4;C5AR2;CACTIN;CAMK1;CAMKK1;CAMKK2;CAPRIN2;CARD9;CASS4;CBFA2T3;CCDC88C;CCNB3;CCND3;CCNE1;CCNI2;CCNY;CCR7;CD4;CDC37;CDC6;CDK10;CDK12;CDK…
GO:0009117	nucleotide metabolic process	222	187.95	0.0492987	ABCD1;ACACB;ACBD6;ACLY;ACMSD;ACOT13;ACOT2;ACOT8;ACOT9;ACPP;ACSF2;ACSF3;ACSM1;ACSM2A;ACSM3;ACSM5;ACSS1;ADA;ADCY10;ADCY2;ADCY3;ADCY4;ADCY7;ADCY9;ADM;ADORA2A;ADORA2B;ADPGK;AFMID;AGPAT2;AGPAT3;AGPAT4;AK1;AK2;ALDOA;AMPD2;AMPD3;ATP5MGL;ATP6;ATP8;BAD;BID;CARD11;CASK;CBFA2T3;CDIPT;COQ7;COQ9;COX1;COX2;CTNS;CTPS1;CYC1;CYTB;DCAKD;DCTD;DCXR;DGAT1;DGAT2;DGUOK;DHODH;DHTKD1;DLST;DTYMK;DUT;ECD;ELOVL1;ELOVL3;ENO3…
GO:0005996	monosaccharide metabolic process	106	82.86	0.0494638	ACACB;ADIPOR1;ADPGK;AKR1A1;AKR1B1;AKT1;AKT2;ALDOA;ATF4;BAD;BRAT1;CHST15;CLK2;CRYL1;CYB5R3;DCXR;DGAT2;DGKQ;DHDH;ENO3;FAM3A;FUCA1;FUOM;FUT4;FUT7;G6PC2;G6PC3;G6PD;GAA;GALE;GALK1;GALT;GAPDH;GDPGP1;GHRL;GLB1;GLYCTK;GNMT;GOT2;GPLD1;GSK3A;GSTO2;H6PD;HECTD4;HK3;INPP5K;INPPL1;INSR;IRS2;KAT2A;KAT2B;MAEA;MAN2A2;MAN2B1;MAN2B2;MAN2C1;MDH2;MIDN;MLYCD;MPI;MST1;MTOR;NCOA2;NISCH;NR1D1;NUDT5;PC;PCK2;PDK2;PFKFB1;PF…
Up-regulated molecular function in PD after 6 months
GO:0043168	anion binding	918	836.44	0.0124331	AAMP;AARS2;AARSD1;AATK;ABCA2;ABCA3;ABCA4;ABCA7;ABCB10;ABCB8;ABCB9;ABCC1;ABCC10;ABCC12;ABCC6;ABCD1;ABCD4;ABCF1;ABCF2;ABI3BP;ABL1;ACACB;ACAD10;ACAD11;ACAD8;ACAD9;ACADS;ACADVL;ACBD4;ACBD6;ACCSL;ACLY;ACOX3;ACSF2;ACSF3;ACSM1;ACSM2A;ACSM3;ACSM5;ACSS1;ACTA2;ACTBL2;ACTG1;ACTR1A;ACTR1B;ACTR3C;ACTR8;ADAP1;ADAP2;ADCK1;ADCK2;ADCY10;ADCY2;ADCY3;ADCY4;ADCY7;ADCY9;ADGRE2;AFG3L2;AGAP1;AGAP2;AGK;AIFM1;AIFM2;AIFM3…
GO:0019900	kinase binding	263	218	0.0124331	ABL1;ACTA2;ADCY4;ADD2;ADIPOR1;AKT1;ALKAL2;ANKRA2;AP1B1;AP2A1;AP2A2;APC;ARRB1;ARRB2;ATF4;ATF7;AURKB;AVPR1A;AXIN1;BAD;BCL10;BECN1;CACNB3;CADPS;CASP9;CASS4;CCNB3;CCND3;CCNE1;CCNI2;CCNY;CD4;CD8A;CDC37;CDC6;CDK12;CDK13;CDK5;CDK5R1;CDK5RAP1;CDK5RAP3;CDK9;CDKN1B;CDKN2A;CDKN2B;CDKN2D;CEACAM1;CEBPA;CEBPB;CEP250;CNOT9;CRK;CSK;DACT1;DAZAP2;DBF4B;DCTN1;DGKQ;DLG4;DNM2;DOK2;DUSP1;DUSP10;DUSP2;DUSP22;DUSP3;DVL1…
GO:0140098	catalytic activity, acting on RNA	139	107.03	0.0133	AARS2;AARSD1;AGO2;ALKBH1;ALKBH3;ALKBH5;APEX1;AZGP1;BCDIN3D;CARS;CARS2;CD3EAP;CMTR1;CRCP;DALRD3;DCPS;DDX17;DDX23;DDX54;DDX56;DGCR8;DHX16;DHX30;DHX33;DHX34;DHX35;DHX37;DHX38;DHX8;DIS3L;DUS1L;DUS2;DUS3L;EARS2;EIF4A1;ELAC1;ELAC2;ENDOG;ENDOV;EXOSC10;EXOSC3;EXOSC4;EXOSC5;FARSA;FTO;FTSJ3;GATB;GATC;HARS;HARS2;HELZ2;ISG20L2;KIAA0391;LARS2;LCMT2;LRRC47;MARS;MARS2;MED20;MEPCE;METTL1;METTL2A;METTL2B;METTL3;M…
GO:1901363	heterocyclic compound binding	1983	1881.76	0.0233994	AARS2;AARSD1;AATK;ABCA2;ABCA3;ABCA4;ABCA7;ABCB10;ABCB8;ABCB9;ABCC1;ABCC10;ABCC12;ABCC6;ABCD1;ABCD4;ABCF1;ABCF2;ABL1;ABT1;ACACB;ACAD10;ACAD11;ACAD8;ACAD9;ACADS;ACADVL;ACBD4;ACBD6;ACCSL;ACIN1;ACLY;ACOX3;ACSF2;ACSF3;ACSM1;ACSM2A;ACSM3;ACSM5;ACSS1;ACTA2;ACTBL2;ACTG1;ACTN1;ACTN4;ACTR1A;ACTR1B;ACTR3C;ACTR8;ADA;ADAMTS17;ADAR;ADAT1;ADCK1;ADCK2;ADCY10;ADCY2;ADCY3;ADCY4;ADCY7;ADCY9;AEN;AFG3L2;AGAP1;AGAP2;A…
GO:0003712	transcription coregulator activity	208	170.27	0.0251249	ABT1;ACTN1;ACTN4;APEX1;ARID1A;ARID1B;ARID5A;ARL2BP;ASXL1;ATXN7L3;BASP1;BCL10;BCL9L;BCOR;BHLHE40;BICRA;BRD7;CALCOCO1;CARM1;CBFA2T3;CBX4;CCAR1;CCAR2;CCDC62;CCNE1;CDK7;CDYL;CEBPA;CIITA;CITED2;CITED4;COPS5;CREBBP;CREG1;CTBP1;DDIT3;DDX17;DDX54;DMAP1;DNAJB1;DTX1;DYRK1B;E4F1;ECD;ELF3;EP300;ERF;FAM129B;FHL2;FOXP3;GMEB1;GMEB2;GPS2;GTF2F1;HDAC4;HDAC7;HDGF;HELZ2;HES1;HES4;HES6;HINFP;HIRA;HOMEZ;HSBP1L1;HSF4;…
GO:0050660	flavin adenine dinucleotide binding	38	23.41	0.0291167	ACAD10;ACAD11;ACAD8;ACAD9;ACADS;ACADVL;ACOX3;AIFM1;AIFM2;AIFM3;AOX1;COQ6;CRY2;CYB5R1;CYB5R3;D2HGDH;DUS1L;DUS2;DUS3L;FMO5;FOXRED2;GCDH;GFER;GSR;IVD;MICAL1;MICAL3;MMACHC;MTHFR;MTO1;MTRR;NDOR1;NOS1;NOS2;POR;PPOX;TXNRD2;XDH
GO:0140096	catalytic activity, acting on a protein	778	707.83	0.0309365	AATK;ABHD12;ABHD17A;ABHD17C;ABL1;ACP1;ACY1;ADAM15;ADAM8;ADAMDEC1;ADAMTS10;ADAMTS17;ADCK1;ADCK2;ADCK5;AFG3L2;AGBL2;AKT1;AKT2;ALPK3;AMFR;AMN1;ANAPC5;ANKZF1;ANPEP;APEH;APH1A;ARAF;AREL1;ARIH2;ASB1;ASB2;ASH1L;ASH2L;ASRGL1;ATG10;ATG16L1;ATG4D;AURKB;AZU1;B3GALT6;B3GNT8;B4GALT7;BACE2;BAP1;BCKDK;BCOR;BCR;BFAR;BLK;BMP1;BMP2K;BRAP;BRD4;BRMS1;BTK;C10orf90;C1QB;C1R;C1RL;C2;CAMK1;CAMK1D;CAMK2G;CAMKK1;CAMKK2;CA…
GO:0097367	carbohydrate derivative binding	736	669.82	0.0454995	AAMP;AARS2;AARSD1;AATK;ABCA2;ABCA3;ABCA4;ABCA7;ABCB10;ABCB8;ABCB9;ABCC1;ABCC10;ABCC12;ABCC6;ABCD1;ABCD4;ABCF1;ABCF2;ABI3BP;ABL1;ACACB;ACAD9;ACADVL;ACBD4;ACBD6;ACLY;ACSF2;ACSF3;ACSM1;ACSM2A;ACSM3;ACSM5;ACSS1;ACTA2;ACTBL2;ACTG1;ACTN4;ACTR1A;ACTR1B;ACTR3C;ACTR8;ADA;ADCK1;ADCK2;ADCY10;ADCY2;ADCY3;ADCY4;ADCY7;ADCY9;ADGRE2;AFG3L2;AGAP1;AGAP2;AGK;AK1;AK2;AKT1;AKT2;ALDH6A1;ALPK3;APOE;ARAF;ARF1;ARF4;ARF5;…
Up-regulated cellular component in PD after 6 months
GO:0044424	intracellular part	4754	4282.46	4.83475e-69	A3GALT2;AAAS;AAMP;AAR2;AARS2;AARSD1;AATK;ABCA2;ABCA3;ABCA4;ABCA7;ABCB10;ABCB8;ABCB9;ABCC1;ABCC10;ABCC6;ABCD1;ABCD4;ABCF1;ABCF2;ABHD11;ABHD12;ABHD17A;ABHD17C;ABHD4;ABHD6;ABI3;ABL1;ABR;ABT1;ACACB;ACAD10;ACAD11;ACAD8;ACAD9;ACADS;ACADVL;ACAP1;ACBD6;ACIN1;ACKR3;ACLY;ACMSD;ACO2;ACOT13;ACOT2;ACOT8;ACOT9;ACOX3;ACP1;ACP2;ACP5;ACP6;ACPP;ACSF2;ACSF3;ACSM1;ACSM2A;ACSM3;ACSM5;ACSS1;ACTA2;ACTBL2;ACTG1;ACTN1;AC…
GO:0005622	intracellular	4829	4375.03	7.79119e-68	A3GALT2;AAAS;AAMP;AAR2;AARS2;AARSD1;AATK;ABCA2;ABCA3;ABCA4;ABCA7;ABCB10;ABCB8;ABCB9;ABCC1;ABCC10;ABCC6;ABCD1;ABCD4;ABCF1;ABCF2;ABHD11;ABHD12;ABHD17A;ABHD17C;ABHD4;ABHD6;ABI3;ABL1;ABR;ABT1;ACACB;ACAD10;ACAD11;ACAD8;ACAD9;ACADS;ACADVL;ACAP1;ACBD6;ACIN1;ACKR3;ACLY;ACMSD;ACO2;ACOT13;ACOT2;ACOT8;ACOT9;ACOX3;ACP1;ACP2;ACP5;ACP6;ACPP;ACSF2;ACSF3;ACSM1;ACSM2A;ACSM3;ACSM5;ACSS1;ACTA2;ACTBL2;ACTG1;ACTN1;AC…
GO:0043231	intracellular membrane-bounded organelle	3731	3257.63	6.93139e-50	A3GALT2;AAAS;AAR2;AARS2;AARSD1;ABCA2;ABCA3;ABCA4;ABCA7;ABCB10;ABCB8;ABCB9;ABCC1;ABCC10;ABCC6;ABCD1;ABCD4;ABCF1;ABCF2;ABHD11;ABHD4;ABHD6;ABL1;ABT1;ACACB;ACAD10;ACAD11;ACAD8;ACAD9;ACADS;ACADVL;ACIN1;ACKR3;ACLY;ACO2;ACOT13;ACOT2;ACOT8;ACOT9;ACOX3;ACP2;ACP5;ACP6;ACPP;ACSF2;ACSF3;ACSM1;ACSM2A;ACSM3;ACSM5;ACSS1;ACTG1;ACTN4;ACTR5;ACTR8;ADA;ADAM8;ADAP1;ADAP2;ADAR;ADAT3;ADCY10;ADCY3;ADHFE1;ADI1;ADPGK;ADPR…
GO:0043227	membrane-bounded organelle	4148	3697.54	1.44017e-49	A3GALT2;AAAS;AAR2;AARS2;AARSD1;ABCA2;ABCA3;ABCA4;ABCA7;ABCB10;ABCB8;ABCB9;ABCC1;ABCC10;ABCC6;ABCD1;ABCD4;ABCF1;ABCF2;ABHD11;ABHD17A;ABHD17C;ABHD4;ABHD6;ABHD8;ABL1;ABT1;ACACB;ACAD10;ACAD11;ACAD8;ACAD9;ACADS;ACADVL;ACAP1;ACIN1;ACKR3;ACLY;ACO2;ACOT13;ACOT2;ACOT8;ACOT9;ACOX3;ACP1;ACP2;ACP5;ACP6;ACPP;ACSF2;ACSF3;ACSM1;ACSM2A;ACSM3;ACSM5;ACSS1;ACTA2;ACTBL2;ACTG1;ACTN1;ACTN4;ACTR1A;ACTR1B;ACTR3C;ACTR5;A…
GO:0043229	intracellular organelle	4217	3772.05	1.63619e-49	A3GALT2;AAAS;AAMP;AAR2;AARS2;AARSD1;ABCA2;ABCA3;ABCA4;ABCA7;ABCB10;ABCB8;ABCB9;ABCC1;ABCC10;ABCC6;ABCD1;ABCD4;ABCF1;ABCF2;ABHD11;ABHD17A;ABHD17C;ABHD4;ABHD6;ABL1;ABT1;ACACB;ACAD10;ACAD11;ACAD8;ACAD9;ACADS;ACADVL;ACAP1;ACIN1;ACKR3;ACLY;ACO2;ACOT13;ACOT2;ACOT8;ACOT9;ACOX3;ACP2;ACP5;ACP6;ACPP;ACSF2;ACSF3;ACSM1;ACSM2A;ACSM3;ACSM5;ACSS1;ACTA2;ACTBL2;ACTG1;ACTN1;ACTN4;ACTR1A;ACTR1B;ACTR3C;ACTR5;ACTR8;A…
GO:0005737	cytoplasm	3765	3300.61	1.41353e-48	A3GALT2;AAAS;AAMP;AARS2;AARSD1;AATK;ABCA2;ABCA3;ABCA7;ABCB10;ABCB8;ABCB9;ABCC1;ABCC10;ABCC6;ABCD1;ABCD4;ABCF1;ABCF2;ABHD11;ABHD12;ABHD17A;ABHD17C;ABHD4;ABHD6;ABI3;ABL1;ABR;ACACB;ACAD10;ACAD11;ACAD8;ACAD9;ACADS;ACADVL;ACAP1;ACBD6;ACIN1;ACKR3;ACLY;ACMSD;ACO2;ACOT13;ACOT2;ACOT8;ACOT9;ACOX3;ACP1;ACP2;ACP5;ACP6;ACPP;ACSF2;ACSF3;ACSM1;ACSM2A;ACSM3;ACSM5;ACSS1;ACTA2;ACTBL2;ACTG1;ACTN1;ACTN4;ACTR1A;ACTR1…
GO:0044444	cytoplasmic part	3209	2761.26	2.84795e-43	A3GALT2;AAAS;AAMP;AARS2;AATK;ABCA2;ABCA3;ABCA7;ABCB10;ABCB8;ABCB9;ABCC1;ABCC10;ABCC6;ABCD1;ABCD4;ABCF1;ABCF2;ABHD11;ABHD12;ABHD17A;ABHD17C;ABHD4;ABHD6;ABL1;ABR;ACACB;ACAD10;ACAD11;ACAD8;ACAD9;ACADS;ACADVL;ACAP1;ACBD6;ACIN1;ACKR3;ACLY;ACMSD;ACO2;ACOT13;ACOT2;ACOT8;ACOT9;ACOX3;ACP2;ACP5;ACP6;ACPP;ACSF2;ACSF3;ACSM1;ACSM2A;ACSM3;ACSM5;ACSS1;ACTA2;ACTG1;ACTN1;ACTN4;ACTR1A;ACTR1B;ACY1;ADA;ADAM15;ADAM8;…
GO:0043226	organelle	4410	4015.65	2.23435e-42	A3GALT2;AAAS;AAMP;AAR2;AARS2;AARSD1;ABCA2;ABCA3;ABCA4;ABCA7;ABCB10;ABCB8;ABCB9;ABCC1;ABCC10;ABCC6;ABCD1;ABCD4;ABCF1;ABCF2;ABHD11;ABHD17A;ABHD17C;ABHD4;ABHD6;ABHD8;ABL1;ABT1;ACACB;ACAD10;ACAD11;ACAD8;ACAD9;ACADS;ACADVL;ACAP1;ACIN1;ACKR3;ACLY;ACO2;ACOT13;ACOT2;ACOT8;ACOT9;ACOX3;ACP1;ACP2;ACP5;ACP6;ACPP;ACSF2;ACSF3;ACSM1;ACSM2A;ACSM3;ACSM5;ACSS1;ACTA2;ACTBL2;ACTG1;ACTN1;ACTN4;ACTR1A;ACTR1B;ACTR3C;AC…
GO:0044446	intracellular organelle part	3196	2776.45	4.67376e-38	A3GALT2;AAAS;AAR2;ABCA2;ABCA3;ABCA7;ABCB10;ABCB8;ABCB9;ABCC1;ABCC10;ABCC6;ABCD1;ABCD4;ABCF1;ABCF2;ABHD17A;ABHD17C;ABHD4;ABL1;ABT1;ACACB;ACAD10;ACAD11;ACAD8;ACAD9;ACADS;ACADVL;ACAP1;ACIN1;ACLY;ACO2;ACOT13;ACOT2;ACOT8;ACOT9;ACOX3;ACP2;ACP6;ACPP;ACSF2;ACSF3;ACSM1;ACSM2A;ACSM3;ACSM5;ACSS1;ACTG1;ACTN1;ACTN4;ACTR1A;ACTR1B;ACTR3C;ACTR5;ACTR8;ADA;ADAM8;ADAP2;ADAR;ADAT3;ADD2;ADGRE3;ADGRE5;ADGRG3;ADHFE1;AD…
GO:0044422	organelle part	3259	2860.42	2.02046e-34	A3GALT2;AAAS;AAR2;ABCA2;ABCA3;ABCA4;ABCA7;ABCB10;ABCB8;ABCB9;ABCC1;ABCC10;ABCC6;ABCD1;ABCD4;ABCF1;ABCF2;ABHD17A;ABHD17C;ABHD4;ABL1;ABT1;ACACB;ACAD10;ACAD11;ACAD8;ACAD9;ACADS;ACADVL;ACAP1;ACIN1;ACLY;ACO2;ACOT13;ACOT2;ACOT8;ACOT9;ACOX3;ACP2;ACP6;ACPP;ACSF2;ACSF3;ACSM1;ACSM2A;ACSM3;ACSM5;ACSS1;ACTA2;ACTG1;ACTN1;ACTN4;ACTR1A;ACTR1B;ACTR3C;ACTR5;ACTR8;ADA;ADAM8;ADAP2;ADAR;ADAT3;ADD2;ADGRE3;ADGRE5;ADGR…
GO:0005793	endoplasmic reticulum-Golgi intermediate compartment	55	35.25	0.00202287	ANPEP;AREG;ARFGAP2;ARFGAP3;ASPSCR1;AZIN2;CA4;CCDC115;CD55;CLN8;CNIH4;COL7A1;COPG1;CSNK1D;CTSZ;ERGIC1;GBF1;GOLGA2;GORASP1;GRIA1;LMAN2;LMAN2L;LRPAP1;MAN1A1;MCFD2;MPPE1;MYDGF;MYO18A;P4HB;PIEZO1;RAB37;RER1;RGMB;SCYL1;SERPINA1;SERPINH1;SLC35C2;STX5;SURF4;TAP1;TAP2;TAPBP;TBC1D20;TICAM2;TMED1;TMED3;TMED4;TMED9;TMEM199;TRAPPC12;TRAPPC5;WHAMM;YIF1A;YIF1B;YKT6
GO:0031248	protein acetyltransferase complex	44	26.94	0.002606	ATXN7L3;BRD1;BRPF1;BRPF3;CREBBP;DMAP1;DPF2;DPF3;EP300;EPC1;ING4;ING5;JADE1;JADE2;KANSL2;KAT14;KAT2A;KAT2B;KAT5;KAT7;KAT8;MCRS1;MRGBP;MSL1;MSL2;MSL3;NAA10;PHF20;POLE3;RUVBL2;SGF29;SUPT7L;TADA1;TADA2B;TADA3;TAF10;TAF12;TAF5;TAF6;TAF6L;TRRAP;UBAP2L;WDR5;YEATS2
GO:1902493	acetyltransferase complex	44	26.94	0.002606	ATXN7L3;BRD1;BRPF1;BRPF3;CREBBP;DMAP1;DPF2;DPF3;EP300;EPC1;ING4;ING5;JADE1;JADE2;KANSL2;KAT14;KAT2A;KAT2B;KAT5;KAT7;KAT8;MCRS1;MRGBP;MSL1;MSL2;MSL3;NAA10;PHF20;POLE3;RUVBL2;SGF29;SUPT7L;TADA1;TADA2B;TADA3;TAF10;TAF12;TAF5;TAF6;TAF6L;TRRAP;UBAP2L;WDR5;YEATS2
GO:0044454	nuclear chromosome part	201	161.35	0.002606	ACTR5;ACTR8;ALKBH1;ALYREF;APEX1;APPL2;ARID1A;ARID1B;ASH2L;ASXL1;AURKB;BAZ1A;BICRA;BICRAL;BPTF;BRD9;BRMS1;CALCOCO1;CBX7;CBX8;CCAR2;CDK12;CDK13;CDK9;CEBPB;CENPB;CHAF1A;CHD3;CITED2;CREBBP;CSNK2A1;DCLRE1B;DCLRE1C;DDB1;DFFA;DFFB;DPF2;DPF3;DVL3;E2F1;E2F4;EHMT2;EME2;EOMES;ERCC1;GATAD2A;GINS4;H1F0;H2AFJ;H2AFX;H2AFY;H2AFY2;HIRA;HIST1H1A;HIST1H1B;HIST1H1C;HIST1H1D;HIST1H1E;HIST1H2AC;HIST1H2AI;HIST1H3D;HIST…
GO:0031965	nuclear membrane	116	86.55	0.00270817	AAAS;ABL1;AEN;AKIRIN1;ALOX5;ALOX5AP;APEH;AQP1;ATP2A3;BRAP;C2orf42;CASC3;CERS2;CERS4;CERS5;CERS6;CMTM3;CNEP1R1;CPNE1;CPTP;CREB3L4;CUEDC2;DDX19A;DHCR7;DMPK;DNAJB12;DNAJB2;DNAJC1;DPY19L2P2;DUSP2;EI24;EMD;EPC1;FZR1;GAPDH;GCH1;GNAQ;GRK5;GUCY2F;HAX1;IL15RA;INTS1;INTS5;ITPR3;KLHDC2;LEMD2;LEMD3;LMNB2;LPIN1;LTC4S;MAD2L1BP;MCM3AP;MLX;NDUFB4;NLRP6;NOS1AP;NRM;NSMF;NUDT1;NUP153;NUP210;NUP62;NUP85;NUP98;NUTF2;…
GO:0005776	autophagosome	42	25.51	0.0028418	ATG14;ATG16L1;ATG16L2;ATG9A;ATP13A2;BECN1;ENTPD4;FTL;GABARAP;GABARAPL1;HTT;MAP1LC3A;MAP1LC3B2;MEFV;OSBPL7;PEG3;PIK3R4;PIP4K2A;RAB12;RAB24;RPN2;RUFY4;SNAP29;SQSTM1;TBC1D14;TBC1D25;TECPR1;TM9SF1;TMEM150B;TMEM230;TRIM21;UBQLN1;UBQLN2;VPS11;VPS16;VPS18;VTI1A;WASH3P;WDFY3;WDR81;WIPI1;ZFYVE1
GO:0005813	centrosome	183	146.73	0.00456853	AAAS;ACTR1A;ACTR1B;ACTR8;AKNA;ALMS1;APC;APEX1;ARL2BP;ATF4;ATP6V0D1;AURKB;AXIN2;B9D1;B9D2;BBS1;BICD2;BOD1;C10orf90;C2CD3;CAPRIN2;CCDC13;CCDC15;CCDC28B;CCDC61;CCDC77;CCDC85B;CCDC88B;CCDC88C;CCDC92;CCNB3;CCNE1;CDC27;CDK2;CDK5RAP3;CDK6;CDKL5;CEP131;CEP164;CEP19;CEP250;CEP295;CEP41;CEP85;CHD3;CLUAP1;CNTROB;CROCC;CSNK1A1;CSNK1D;CTDP1;CUL7;DCAF12;DCLRE1B;DCTN1;DCTN4;DIS3L;DISC1;DNM2;DPF2;DYNLRB1;DYRK3;E…
GO:0000228	nuclear chromosome	211	172.24	0.00502456	ACTR5;ACTR8;ALKBH1;ALYREF;APEX1;APPL2;ARID1A;ARID1B;ASH2L;ASXL1;AURKB;BAZ1A;BICRA;BICRAL;BPTF;BRD4;BRD9;BRMS1;C9orf84;CALCOCO1;CBX7;CBX8;CCAR2;CDK12;CDK13;CDK9;CEBPB;CENPB;CHAF1A;CHD3;CHMP1A;CITED2;CREBBP;CSNK2A1;DCLRE1B;DCLRE1C;DDB1;DFFA;DFFB;DPF2;DPF3;DVL3;E2F1;E2F4;EHMT2;EME2;EOMES;ERCC1;GATAD2A;GINS4;H1F0;H2AFJ;H2AFX;H2AFY;H2AFY2;HIRA;HIST1H1A;HIST1H1B;HIST1H1C;HIST1H1D;HIST1H1E;HIST1H1T;HIST…
GO:0035579	specific granule membrane	42	26.08	0.00502456	ADAM8;ADGRG3;AGPAT2;ALDH3B1;ANO6;AP1M1;ATP11A;CD53;CEACAM1;CEACAM3;CEACAM8;CKAP4;CLEC5A;DEGS1;DGAT1;FCAR;GPR84;HMOX2;HVCN1;ITGB2;KCNAB2;LAIR1;LAMTOR1;MMP25;MS4A3;P2RX1;PLAUR;PTPRJ;RAB37;RAB44;RAP2B;SLC15A4;SLC44A2;STK10;TARM1;TMBIM1;TMC6;TNFRSF1B;TOM1;TRPM2;TSPAN14;VAMP1
GO:0016020	membrane	2810	2701.94	0.00592265	A3GALT2;AAAS;AADACL3;AAMP;AATK;ABCA2;ABCA3;ABCA4;ABCA7;ABCB10;ABCB8;ABCB9;ABCC1;ABCC10;ABCC12;ABCC6;ABCD1;ABCD4;ABCF1;ABCF2;ABHD1;ABHD12;ABHD15;ABHD16A;ABHD17A;ABHD17C;ABHD3;ABHD4;ABHD6;ABI3;ABL1;ABR;ACACB;ACAD11;ACAD9;ACADVL;ACAP1;ACIN1;ACKR3;ACLY;ACOX3;ACP1;ACP2;ACP5;ACPP;ACTG1;ACTN1;ACTR1B;ADA;ADAM15;ADAM8;ADAP1;ADAP2;ADAR;ADCK2;ADCK5;ADCY10;ADCY2;ADCY3;ADCY4;ADCY7;ADCY9;ADD2;ADGRA2;ADGRE2;ADG…
GO:0005740	mitochondrial envelope	250	209.21	0.00795886	ABCB10;ABCB8;ABCD1;ABCF2;ACACB;ACAD11;ACAD9;ACADVL;ADAP2;AFG3L2;AGK;AGPAT4;AIFM1;AIFM2;AIFM3;AK2;AKAP1;ALAS2;ANKZF1;ARL2BP;ARMCX2;ARMCX6;ATAD3A;ATAD3B;ATP5MGL;ATP6;ATP8;AURKAIP1;BAD;BAK1;BAX;BCL2L13;BCL2L2;BCS1L;BDH1;BECN1;BID;BMF;BNIP1;BNIP3;C19orf12;CABS1;CARD19;CAT;CHCHD6;COA7;COQ10A;COQ2;COQ4;COQ6;COQ7;COQ8A;COQ8B;COQ9;COX1;COX18;COX19;COX2;COX20;CPOX;CPT1B;CPT2;CRLS1;CYB5R3;CYC1;CYP11A1;CYTB…
GO:0101002	ficolin-1-rich granule	74	53.02	0.00966458	ACLY;ACTR1B;ADAM8;ADGRE3;ALAD;ALDOA;ALOX5;AMPD3;AP2A2;APEH;ARL8A;ARSB;ATAD3B;ATP6V0C;BIN2;C1orf35;CANT1;CAPN1;CAT;CD55;CD58;CDK13;COMMD9;CR1;CTSB;CTSD;CTSH;CTSZ;DBNL;DOK3;EEF2;FCAR;GAA;GLB1;GSDMD;GSN;GUSB;HK3;HSPA1B;HSPA6;IMPDH1;IMPDH2;ITGAX;ITGB2;KCMF1;LAMTOR1;LGALS3;LILRB2;LRG1;LTA4H;MAPK1;MVP;NBEAL2;NCKAP1L;PDAP1;PFKL;PGAM1;PGM1;PGM2;PNP;PSMD2;PSMD3;PYGL;RAC1;SERPINA1;SERPINB10;SIRPA;SLC11A1;T…
GO:0031966	mitochondrial membrane	236	197.46	0.0109144	ABCB10;ABCB8;ABCD1;ACACB;ACAD11;ACAD9;ACADVL;AFG3L2;AGK;AGPAT4;AIFM1;AIFM2;AIFM3;AKAP1;ALAS2;ANKZF1;ARMCX2;ARMCX6;ATAD3A;ATAD3B;ATP5MGL;ATP6;ATP8;AURKAIP1;BAD;BAK1;BAX;BCL2L13;BCL2L2;BCS1L;BDH1;BECN1;BID;BMF;BNIP1;BNIP3;C19orf12;CABS1;CARD19;CHCHD6;COQ10A;COQ2;COQ4;COQ6;COQ7;COQ8A;COQ8B;COQ9;COX1;COX18;COX2;COX20;CPT1B;CPT2;CRLS1;CYB5R3;CYC1;CYP11A1;CYTB;DHODH;DMPK;DNAJC11;DUSP18;ECSIT;ENDOG;ERAL…
GO:0005635	nuclear envelope	164	132.12	0.0109144	AAAS;ABCF1;ABL1;AEN;AGPAT3;AKIRIN1;ALOX5;ALOX5AP;APEH;AQP1;ATP2A3;ATRAID;BAX;BICD2;BIN1;BNIP1;BNIP3;BRAP;C12orf43;C2orf42;CALR3;CASC3;CERS2;CERS4;CERS5;CERS6;CHMP2A;CHMP4B;CHMP7;CMTM3;CNEP1R1;CPNE1;CPTP;CREB3L4;CUEDC2;DCTN1;DDX19A;DHCR7;DMPK;DNAJB12;DNAJB2;DNAJC1;DNASE1;DPY19L2P2;DUSP2;EI24;EIF5A;EMD;EPC1;FAF1;FAM156A;FZR1;GAPDH;GCH1;GHDC;GNAQ;GRK5;GUCY2F;HAX1;HTATIP2;IL15RA;INSR;INTS1;INTS5;ITPR…
GO:0005770	late endosome	93	69.64	0.0118345	ANKRD13A;ANKRD13D;ANKRD27;AP5S1;ARF1;ARL8A;ATG9A;ATP13A2;ATP7B;BAIAP3;CHMP1A;CHMP1B;CHMP2A;CHMP4A;CHMP4B;CHMP6;CLEC16A;CLTCL1;CTNS;CTSH;CXCR4;CYB561A3;DDIT3;DERL2;DYSF;EXOC8;F2R;HDAC6;HGS;HLA-DMA;HLA-DMB;HTT;IL12B;KCNQ1;LAMTOR1;LDLR;LITAF;LTV1;M6PR;MAP1LC3A;MAP2K1;MAP2K2;MAPK1;MAPK3;MCOLN1;MICALL1;MON1A;MON1B;NAPSA;NMNAT2;NPC1;NTRK1;PIK3R4;PIP4P1;RHOB;RILP;RMC1;RNF215;RUBCN;SDF4;SFTPA1;SFTPD;SLA2…
GO:0005856	cytoskeleton	681	617.02	0.0118345	AAAS;AAMP;ABCA2;ABL1;ACOT13;ACTA2;ACTBL2;ACTG1;ACTN1;ACTN4;ACTR1A;ACTR1B;ACTR3C;ACTR8;ADAM8;ADCY10;ADD2;ADORA2A;AGBL2;AHNAK;AKAP12;AKAP4;AKNA;AKT1;ALDOA;ALG2;ALMS1;ALOX15B;AMPH;ANKRA2;ANKRD23;APBB1IP;APBB3;APC;APEX1;ARHGAP21;ARHGAP26;ARHGAP4;ARHGAP6;ARHGEF18;ARHGEF2;ARL2BP;ARL8A;ARMC4;ARPC1A;ARPC1B;ARPC5L;ATF4;ATG14;ATG16L1;ATP6V0D1;AURKB;AVIL;AXIN2;B9D1;B9D2;BASP1;BBOF1;BBS1;BCL10;BEX4;BFSP1;BIC…
GO:0005743	mitochondrial inner membrane	164	132.69	0.0131722	ABCB10;ABCB8;ACAD11;ACAD9;ACADVL;AFG3L2;AGK;AIFM1;AIFM3;ALAS2;ATAD3A;ATAD3B;ATP5MGL;ATP6;ATP8;AURKAIP1;BCS1L;BDH1;CABS1;CHCHD6;COQ10A;COQ2;COQ4;COQ6;COQ7;COQ8A;COQ8B;COQ9;COX1;COX18;COX2;COX20;CPT2;CRLS1;CYC1;CYP11A1;CYTB;DHODH;DNAJC11;DUSP18;ECSIT;ENDOG;ERAL1;FDXR;FGR;FPGS;GOT2;HIGD2A;HSD3B2;IFI6;IMMT;LETM1;LETMD1;LGALS3;LYN;MCU;MCUR1;MPC1;MPC2;MPV17;MPV17L2;MRPL10;MRPL17;MRPL24;MRPL28;MRPL34;MR…
GO:0044427	chromosomal part	308	264.81	0.0132805	ACTR5;ACTR8;AKAP8L;ALKBH1;ALYREF;APC;APEX1;APPL2;ARID1A;ARID1B;ARPC1A;ARRB1;ASH2L;ASXL1;AURKB;BAZ1A;BCL6;BICRA;BICRAL;BOD1;BPTF;BRD9;BRMS1;CALCOCO1;CAPN2;CBX6;CBX7;CBX8;CCAR2;CDK12;CDK13;CDK2;CDK9;CDKN2A;CEBPB;CENPB;CENPV;CENPX;CHAF1A;CHD3;CHMP2A;CHMP7;CHTF18;CITED2;COPS5;CREBBP;CSNK1A1;CSNK2A1;DCLRE1B;DCLRE1C;DCTN1;DCTN4;DDB1;DFFA;DFFB;DMAP1;DNMT1;DONSON;DOT1L;DPF2;DPF3;DVL3;E2F1;E2F4;EHMT2;EID3…
GO:0000118	histone deacetylase complex	29	17.2	0.015182	APPL2;BRMS1;CHD3;CSNK2A1;DNTTIP1;ELMSAN1;GATAD2A;HDAC11;HDAC4;HDAC5;HDAC6;HDAC7;ING2;MBD2;MBD3;MTA1;MTA2;NCOR1;NCOR2;PHF12;SAP130;SAP30;SAP30L;SUDS3;TAF6L;TAL1;TBL1X;ZBTB7A;ZNF217
GO:0019866	organelle inner membrane	182	149.6	0.016128	ABCB10;ABCB8;ACAD11;ACAD9;ACADVL;AFG3L2;AGK;AIFM1;AIFM3;ALAS2;ATAD3A;ATAD3B;ATP5MGL;ATP6;ATP8;AURKAIP1;BCS1L;BDH1;CABS1;CHCHD6;COQ10A;COQ2;COQ4;COQ6;COQ7;COQ8A;COQ8B;COQ9;COX1;COX18;COX2;COX20;CPT2;CRLS1;CYC1;CYP11A1;CYTB;DHODH;DNAJC11;DPY19L2P2;DUSP18;ECSIT;EMD;ENDOG;ERAL1;FDXR;FGR;FPGS;GOT2;HIGD2A;HSD3B2;IFI6;IMMT;LEMD2;LEMD3;LETM1;LETMD1;LGALS3;LMNB2;LYN;MCU;MCUR1;MPC1;MPC2;MPV17;MPV17L2;MRPL1…
GO:0032592	integral component of mitochondrial membrane	33	20.35	0.0162922	ABCB10;AFG3L2;AGK;BAK1;BID;BNIP3;CHCHD6;COQ2;COX18;CYTB;DMPK;DNAJC11;IMMT;MCU;MCUR1;MFF;MPC1;MPC2;MUL1;OXA1L;PINK1;PISD;PPOX;RHOT2;SCO2;SLC25A19;SLC8B1;SPG7;TIMM17B;TMEM11;TMEM177;TOMM20L;TOMM40
GO:0033179	proton-transporting V-type ATPase, V0 domain	8	2.87	0.0172531	ATP6V0A2;ATP6V0B;ATP6V0C;ATP6V0D1;ATP6V0D2;ATP6V0E1;ATP6V0E2;TCIRG1
GO:0017119	Golgi transport complex	9	3.44	0.0173096	COG1;COG3;COG4;COG5;COG7;COG8;DNAJC28;GOLGA3;TMEM115
GO:0030914	STAGA complex	9	3.44	0.0173096	KAT2A;SUPT7L;TADA1;TADA2B;TADA3;TAF10;TAF12;TAF6L;TRRAP
GO:0030667	secretory granule membrane	109	84.54	0.0173096	ABCA3;ACPP;ADAM8;ADGRE3;ADGRE5;ADGRG3;AGPAT2;ALDH3B1;ANO6;ANPEP;AP1M1;AP2A2;ARL8A;ATAD3B;ATP11A;ATP6V0C;ATP8B3;AZU1;BRI3;BSG;CA4;CD14;CD53;CD55;CD58;CEACAM1;CEACAM3;CEACAM6;CEACAM8;CKAP4;CLEC5A;CPNE1;CR1;CUZD1;CXCR1;CYB5R1;CYSTM1;DDOST;DEGS1;DGAT1;DOK3;FAM170B;FCAR;FCGR2A;GAA;GLIPR1;GPR84;HLA-H;HMOX2;HVCN1;HYAL3;ITGAX;ITGB2;ITPR3;KCNAB2;LAIR1;LAMTOR1;LGALS3;LILRB2;LILRB3;LPCAT1;MMP25;MS4A3;NBEAL2…
GO:0042581	specific granule	64	45.85	0.0188883	ADAM8;ADGRG3;AGPAT2;ALDH3B1;ANO6;AP1M1;ATP11A;CANT1;CD53;CEACAM1;CEACAM3;CEACAM8;CFP;CHIT1;CKAP4;CLEC5A;CNN2;CTSD;CTSZ;DEGS1;DGAT1;DNASE1L1;FCAR;GHDC;GPR84;GSDMD;HMOX2;HPSE;HVCN1;ITGB2;KCNAB2;LAIR1;LAMTOR1;LCN2;LRG1;MMP25;MS4A3;NIT2;OSCAR;P2RX1;PDXK;PGLYRP1;PLAUR;PRG3;PTPRJ;PTX3;QSOX1;RAB37;RAB44;RAP2B;SLC15A4;SLC44A2;STK10;STX4;TARM1;TMBIM1;TMC6;TNFRSF1B;TOLLIP;TOM1;TRPM2;TSPAN14;VAMP1;VCL
GO:0005783	endoplasmic reticulum	593	536.49	0.0204082	ABCB9;ABCC6;ABCD1;ABCD4;ABHD4;ADPGK;AGPAT2;AGPAT3;AGPAT4;AGTRAP;AHCYL1;AHCYL2;AHSA1;AIFM3;ALDH3A2;ALG1;ALG12;ALG1L2;ALG2;ALG3;ALOX5AP;AMFR;ANGEL1;ANKLE2;ANO8;APEX1;APH1A;APMAP;APOE;AQP11;ARCN1;AREG;ARMC10;ARSA;ARSB;ARSD;ARSG;ARSH;ATF6B;ATG14;ATG9A;ATP10A;ATP11A;ATP11C;ATP13A1;ATP2A3;ATP8B1;ATP8B2;ATP8B3;AUP1;AWAT1;B3GALT4;B3GALT6;B3GNT8;B3GNT9;BACE2;BAK1;BAX;BECN1;BFAR;BMP15;BNIP1;BNIP3;BSCL2;C19…
GO:0098573	intrinsic component of mitochondrial membrane	33	20.63	0.020436	ABCB10;AFG3L2;AGK;BAK1;BID;BNIP3;CHCHD6;COQ2;COX18;CYTB;DMPK;DNAJC11;IMMT;MCU;MCUR1;MFF;MPC1;MPC2;MUL1;OXA1L;PINK1;PISD;PPOX;RHOT2;SCO2;SLC25A19;SLC8B1;SPG7;TIMM17B;TMEM11;TMEM177;TOMM20L;TOMM40
GO:0055037	recycling endosome	66	47.86	0.0224039	ABHD17A;ABHD17C;ACAP1;ACKR3;ATG9A;ATP11A;ATP11C;BAIAP3;DENND6B;EHD1;EHD4;ENTR1;FCHSD1;GRIA1;GRIPAP1;HFE;HLA-A;HLA-B;HLA-C;HLA-E;HLA-F;HLA-H;LDLRAP1;MICALL1;MYO5B;NDRG1;NISCH;PACSIN2;PHETA1;PHETA2;PLEKHB2;PLEKHJ1;RAB10;RAB11B;RAB11FIP1;RAB11FIP3;RAB11FIP4;RAB12;RAB29;RAB35;RAB4B;RAB8A;RABGEF1;RAC1;RAP2B;RELCH;SCAMP2;SCAMP3;SLC31A2;SNF8;TBC1D14;TMEM230;TMUB1;TNIK;TUBG1;TUBGCP4;UNC13D;VAMP3;VIPAS39;…
GO:0016514	SWI/SNF complex	12	5.45	0.0256182	ARID1A;ARID1B;BICRA;BICRAL;BRD9;NCR1;SMARCA2;SMARCA4;SMARCC2;SMARCD1;SMARCD2;SMARCD3
GO:0035976	transcription factor AP-1 complex	5	1.43	0.0266409	DDIT3;FOS;JUN;JUNB;JUND
GO:0065010	extracellular membrane-bounded organelle	5	1.43	0.0266409	ALPL;AQP1;PF4;PHOSPHO1;RAB29
GO:0005666	RNA polymerase III complex	11	4.87	0.0294012	CRCP;POLR1C;POLR2E;POLR2F;POLR2H;POLR3A;POLR3C;POLR3D;POLR3E;POLR3GL;POLR3H
GO:0005777	peroxisome	54	38.4	0.0327606	ABCD1;ABCD4;ACAD11;ACOT2;ACOT8;ACOX3;ALDH3A2;ARF1;CAT;DHRS4;ECH1;EPHX2;FAR2;GBF1;GSTK1;HAO2;HMGCL;IDE;IDH2;IMPDH2;LONP2;MAP2K2;MARC2;MAVS;MFF;MLYCD;MPV17;MUL1;NOS2;NUDT17;NUDT19;NUDT7;PAOX;PECR;PEX1;PEX10;PEX11B;PEX11G;PEX12;PEX16;PEX19;PEX26;PEX5;PEX6;PHYH;PIPOX;PXMP4;SZT2;TKT;TMEM173;TYSND1;VIM;XDH;ZADH2
GO:0042579	microbody	54	38.4	0.0327606	ABCD1;ABCD4;ACAD11;ACOT2;ACOT8;ACOX3;ALDH3A2;ARF1;CAT;DHRS4;ECH1;EPHX2;FAR2;GBF1;GSTK1;HAO2;HMGCL;IDE;IDH2;IMPDH2;LONP2;MAP2K2;MARC2;MAVS;MFF;MLYCD;MPV17;MUL1;NOS2;NUDT17;NUDT19;NUDT7;PAOX;PECR;PEX1;PEX10;PEX11B;PEX11G;PEX12;PEX16;PEX19;PEX26;PEX5;PEX6;PHYH;PIPOX;PXMP4;SZT2;TKT;TMEM173;TYSND1;VIM;XDH;ZADH2
GO:0038201	TOR complex	10	4.3	0.0329728	AKT1S1;LARP1;MAPKAP1;MLST8;MTOR;PINK1;PRR5;SESN2;TELO2;TTI1
GO:0071565	nBAF complex	10	4.3	0.0329728	ARID1A;ARID1B;DPF2;DPF3;SMARCA2;SMARCA4;SMARCC2;SMARCD1;SMARCD3;SS18L1
GO:0055038	recycling endosome membrane	34	22.07	0.0345385	ABHD17A;ABHD17C;ACAP1;BAIAP3;EHD1;EHD4;GRIA1;GRIPAP1;HLA-A;HLA-B;HLA-C;HLA-E;HLA-F;HLA-H;MICALL1;NDRG1;PACSIN2;PLEKHB2;RAB10;RAB11B;RAB11FIP3;RAB11FIP4;RAB12;RAB35;RAB8A;RAC1;RAP2B;SCAMP2;SCAMP3;VAMP3;VTI1B;WASH3P;ZDHHC2;ZFYVE27
GO:0030135	coated vesicle	102	80.24	0.0358681	ACTR1A;AP1B1;AP1G2;AP1M1;AP1S1;AP2A1;AP2A2;AP2B1;APOE;ARCN1;AREG;ARF1;ARFGAP2;ARFGAP3;CCDC115;CD4;CEMIP;CLTA;CLTB;CLTCL1;COL7A1;COPE;COPG1;COPZ1;CTSZ;DBNL;DENND1C;DNM2;DVL1;ECE1;FCHO1;FURIN;FZD2;FZD5;GGA2;GOLGA2;GRIA1;HBEGF;HIP1R;HLA-A;HLA-B;HLA-C;HLA-DPA1;HLA-E;HLA-F;HLA-H;IDUA;KLHL12;LDLR;LDLRAP1;LMAN2;LMAN2L;M6PR;MALL;MCFD2;NECAP1;NECAP2;OCRL;PACS1;PDCD6;PHETA1;PHETA2;RAB35;RAB5A;RAB8A;RGS19;S…
GO:1902562	H4 histone acetyltransferase complex	21	12.04	0.0359784	DMAP1;EPC1;KANSL2;KAT14;KAT2A;KAT2B;KAT5;KAT8;MCRS1;MRGBP;MSL1;MSL2;MSL3;POLE3;RUVBL2;SGF29;TADA3;TRRAP;UBAP2L;WDR5;YEATS2
GO:0031931	TORC1 complex	6	2.01	0.0372267	AKT1S1;LARP1;MLST8;MTOR;TELO2;TTI1
GO:0101003	ficolin-1-rich granule membrane	28	17.48	0.0390341	ADAM8;ADGRE3;AP2A2;ARL8A;ATAD3B;ATP6V0C;CD55;CD58;CR1;DOK3;FCAR;GAA;ITGAX;ITGB2;LAMTOR1;LGALS3;LILRB2;NBEAL2;NCKAP1L;RAC1;SERPINB10;SIRPA;SLC11A1;TBC1D10C;TCIRG1;TMEM179B;TRPM2;VPS35L
GO:0042612	MHC class I protein complex	7	2.58	0.0402033	HLA-A;HLA-B;HLA-C;HLA-E;HLA-F;HLA-H;MR1
GO:0005769	early endosome	121	97.73	0.0425924	ABCA7;ACKR3;AKT2;ANKRD27;AP4M1;APOE;APPL2;ATP11A;ATP6V0D1;ATP6V0D2;CCDC154;CD4;CHMP1A;CXCR4;DBNL;DERL2;DIAPH2;DYSF;EHD1;EHD4;ENTR1;F2R;F2RL1;FGD2;FGD5;FKBP15;FLOT1;FZD5;GGA1;GGA2;GRIA1;GRIPAP1;HAVCR2;HFE;HGS;HLA-A;HLA-B;HLA-C;HLA-E;HLA-F;HLA-H;HPS6;HYAL3;KCNQ1;KDR;KIFC1;LDLR;LDLRAP1;LITAF;LLGL1;MAP2K1;MAP2K2;MAPK1;MAPK3;MGRN1;MIB2;MTMR4;NF2;NIPA2;NISCH;NOX1;NTRK1;OCRL;PACSIN2;PHETA1;PHETA2;PI4K2A…
GO:0030119	AP-type membrane coat adaptor complex	23	13.76	0.0445224	AP1B1;AP1G2;AP1M1;AP1S1;AP2A1;AP2A2;AP2B1;AP3D1;AP3M1;AP3S2;AP4B1;AP4M1;AP4S1;AP5B1;AP5S1;AP5Z1;FCHO1;GGA1;GGA2;HIP1R;TEPSIN;VPS18;VPS33B
GO:0005719	nuclear euchromatin	14	7.16	0.046198	ALKBH1;ASH2L;H1F0;HIST1H1A;HIST1H1C;HIST1H1D;JUN;KLF4;NSMF;RUVBL2;TCF7;TRIM24;TRIM28;TRNP1
GO:0031228	intrinsic component of Golgi membrane	27	16.91	0.0464063	CHST12;CHST2;CHST4;ENTPD4;GALNT2;GOLGA7;LARGE1;LFNG;MAN1C1;MFNG;PCSK7;POMGNT1;QSOX1;RER1;RFNG;SGMS1;SLC35A2;SLC35B1;SLC35B2;SLC35B4;SLC39A13;TBC1D20;TPST1;TVP23A;UBIAD1;YIF1A;YIF1B
GO:0030141	secretory granule	273	238.44	0.0498939	ABCA3;ACLY;ACPP;ACTN1;ACTN4;ACTR1B;ADAM15;ADAM8;ADGRE3;ADGRE5;ADGRG3;AGPAT2;AKAP3;ALAD;ALDH3B1;ALDOA;ALOX5;AMPD3;ANGPTL6;ANO6;ANPEP;AP1M1;AP2A2;APEH;ARHGAP45;ARHGAP9;ARL8A;ARSA;ARSB;ATAD3B;ATP11A;ATP6V0A2;ATP6V0C;ATP6V1E2;ATP8B3;AZU1;BACE2;BIN2;BMF;BRI3;BSG;C1orf35;C6orf120;CA4;CANT1;CAPN1;CAT;CD14;CD53;CD55;CD58;CDK13;CEACAM1;CEACAM3;CEACAM6;CEACAM8;CEP131;CFP;CHIT1;CKAP4;CLEC5A;CLK3;CMA1;CNN2;C…
Down-regulated biological process in PD after 6 months
GO.ID	Term	Significant	Expected	BH adjusted	Gene in Term
GO:0006396	RNA processing	156	37.64	7.59319e-53	C1D;CDC73;CNOT6L;CSTF3;DBR1;FMR1;HNRNPA2B1;HNRNPA3;HNRNPH3;LRRC75A-AS1;OSGEPL1;POLR2I;POLR2L;PPP4R2;REST;RMRP;RNU1-2;RNU1-3;RNU1-4;RNU4-1;RNU4-2;RNU4ATAC;RNU5A-1;RNU5B-1;RNU5D-1;RNU5E-1;RNU6-8;RNU6ATAC;RNVU1-1;RNVU1-18;RNVU1-6;RNVU1-7;RPL10A;RPL11;RPL26;RPL35;RPL35A;RPL7A;RPS13;RPS19;RPS21;RPS26;RPS27;RPS28;RPS6;RPS8;SAP18;SCARNA1;SCARNA11;SCARNA13;SCARNA14;SCARNA20;SCARNA22;SCARNA23;SCARNA3;SCAR…
GO:0045047	protein targeting to ER	48	3.06	2.27994e-41	RPL10A;RPL11;RPL12;RPL18;RPL22;RPL23A;RPL24;RPL26;RPL27A;RPL28;RPL29;RPL30;RPL31;RPL32;RPL34;RPL35;RPL35A;RPL36;RPL37;RPL37A;RPL38;RPL39;RPL7A;RPLP1;RPLP2;RPS11;RPS12;RPS13;RPS15A;RPS18;RPS19;RPS20;RPS21;RPS23;RPS25;RPS26;RPS27;RPS27A;RPS28;RPS29;RPS3;RPS4X;RPS6;RPS8;SEC61G;SPCS2;SRP19;UBA52
GO:0006614	SRP-dependent cotranslational protein targeting to membrane	46	2.75	2.57864e-41	RPL10A;RPL11;RPL12;RPL18;RPL22;RPL23A;RPL24;RPL26;RPL27A;RPL28;RPL29;RPL30;RPL31;RPL32;RPL34;RPL35;RPL35A;RPL36;RPL37;RPL37A;RPL38;RPL39;RPL7A;RPLP1;RPLP2;RPS11;RPS12;RPS13;RPS15A;RPS18;RPS19;RPS20;RPS21;RPS23;RPS25;RPS26;RPS27;RPS27A;RPS28;RPS29;RPS3;RPS4X;RPS6;RPS8;SRP19;UBA52
GO:0072599	establishment of protein localization to endoplasmic reticulum	48	3.17	8.09943e-41	RPL10A;RPL11;RPL12;RPL18;RPL22;RPL23A;RPL24;RPL26;RPL27A;RPL28;RPL29;RPL30;RPL31;RPL32;RPL34;RPL35;RPL35A;RPL36;RPL37;RPL37A;RPL38;RPL39;RPL7A;RPLP1;RPLP2;RPS11;RPS12;RPS13;RPS15A;RPS18;RPS19;RPS20;RPS21;RPS23;RPS25;RPS26;RPS27;RPS27A;RPS28;RPS29;RPS3;RPS4X;RPS6;RPS8;SEC61G;SPCS2;SRP19;UBA52
GO:0006613	cotranslational protein targeting to membrane	46	2.85	1.31497e-40	RPL10A;RPL11;RPL12;RPL18;RPL22;RPL23A;RPL24;RPL26;RPL27A;RPL28;RPL29;RPL30;RPL31;RPL32;RPL34;RPL35;RPL35A;RPL36;RPL37;RPL37A;RPL38;RPL39;RPL7A;RPLP1;RPLP2;RPS11;RPS12;RPS13;RPS15A;RPS18;RPS19;RPS20;RPS21;RPS23;RPS25;RPS26;RPS27;RPS27A;RPS28;RPS29;RPS3;RPS4X;RPS6;RPS8;SRP19;UBA52
GO:0000184	nuclear-transcribed mRNA catabolic process, nonsense-mediated decay	47	3.14	9.01352e-40	DCP2;PPP2R2A;RPL10A;RPL11;RPL12;RPL18;RPL22;RPL23A;RPL24;RPL26;RPL27A;RPL28;RPL29;RPL30;RPL31;RPL32;RPL34;RPL35;RPL35A;RPL36;RPL37;RPL37A;RPL38;RPL39;RPL7A;RPLP1;RPLP2;RPS11;RPS12;RPS13;RPS15A;RPS18;RPS19;RPS20;RPS21;RPS23;RPS25;RPS26;RPS27;RPS27A;RPS28;RPS29;RPS3;RPS4X;RPS6;RPS8;UBA52
GO:0034641	cellular nitrogen compound metabolic process	329	183.15	6.35126e-39	ACTR2;ATP5F1A;ATP5F1D;ATP5F1E;ATP5IF1;ATP5MC1;ATP5MC2;ATP5MC3;ATP5ME;ATP5MF;ATP5MG;ATP5PD;ATP5PF;ATP5PO;AZIN1;BTG1;C1D;CALR;CBLL1;CCT8;CDC42;CDC73;CLPX;CNOT6L;COMMD1;COMMD6;COX3;COX4I1;COX5A;COX5B;COX6A1;COX7A2;CREB1;CSTF3;CUL4B;DBR1;DCP2;EEF1B2;EIF3H;EIF3K;EIF4A2;ELF1;ELK4;ELOB;FMR1;FOXD4L4;G3BP2;GFPT1;GIMAP7;GNAI3;GPBP1;GTF2A1;HBB;HDAC2;HMGCR;HNRNPA2B1;HNRNPA3;HNRNPH3;HSBP1;HSFY1;HSP90AB1;IKZF2…
GO:0070972	protein localization to endoplasmic reticulum	48	3.82	1.54856e-36	RPL10A;RPL11;RPL12;RPL18;RPL22;RPL23A;RPL24;RPL26;RPL27A;RPL28;RPL29;RPL30;RPL31;RPL32;RPL34;RPL35;RPL35A;RPL36;RPL37;RPL37A;RPL38;RPL39;RPL7A;RPLP1;RPLP2;RPS11;RPS12;RPS13;RPS15A;RPS18;RPS19;RPS20;RPS21;RPS23;RPS25;RPS26;RPS27;RPS27A;RPS28;RPS29;RPS3;RPS4X;RPS6;RPS8;SEC61G;SPCS2;SRP19;UBA52
GO:0006139	nucleobase-containing compound metabolic process	304	163.94	1.72302e-36	ACTR2;ATP5F1A;ATP5F1D;ATP5F1E;ATP5IF1;ATP5MC1;ATP5MC2;ATP5MC3;ATP5ME;ATP5MF;ATP5MG;ATP5PD;ATP5PF;ATP5PO;BTG1;C1D;CALR;CBLL1;CCT8;CDC42;CDC73;CLPX;CNOT6L;COMMD1;COMMD6;COX3;COX4I1;COX5A;COX5B;COX6A1;COX7A2;CREB1;CSTF3;CUL4B;DBR1;DCP2;EIF4A2;ELF1;ELK4;ELOB;FMR1;FOXD4L4;G3BP2;GFPT1;GIMAP7;GNAI3;GPBP1;GTF2A1;HDAC2;HMGCR;HNRNPA2B1;HNRNPA3;HNRNPH3;HSBP1;HSFY1;HSP90AB1;IKZF2;INSIG2;ISG15;KRAS;LRRC75A-AS…
GO:0046483	heterocycle metabolic process	305	168.08	1.05728e-34	ACTR2;ATP5F1A;ATP5F1D;ATP5F1E;ATP5IF1;ATP5MC1;ATP5MC2;ATP5MC3;ATP5ME;ATP5MF;ATP5MG;ATP5PD;ATP5PF;ATP5PO;BTG1;C1D;CALR;CBLL1;CCT8;CDC42;CDC73;CLPX;CNOT6L;COMMD1;COMMD6;COX3;COX4I1;COX5A;COX5B;COX6A1;COX7A2;CREB1;CSTF3;CUL4B;DBR1;DCP2;EIF4A2;ELF1;ELK4;ELOB;FMR1;FOXD4L4;G3BP2;GFPT1;GIMAP7;GNAI3;GPBP1;GTF2A1;HDAC2;HMGCR;HNRNPA2B1;HNRNPA3;HNRNPH3;HSBP1;HSFY1;HSP90AB1;IKZF2;INSIG2;IREB2;ISG15;KRAS;LRRC…
GO:0006725	cellular aromatic compound metabolic process	306	169.25	1.32227e-34	ACTR2;ATP5F1A;ATP5F1D;ATP5F1E;ATP5IF1;ATP5MC1;ATP5MC2;ATP5MC3;ATP5ME;ATP5MF;ATP5MG;ATP5PD;ATP5PF;ATP5PO;BTG1;C1D;CALR;CBLL1;CCT8;CDC42;CDC73;CLPX;CNOT6L;COMMD1;COMMD6;COX3;COX4I1;COX5A;COX5B;COX6A1;COX7A2;CREB1;CSTF3;CUL4B;DBR1;DCP2;DDT;EIF4A2;ELF1;ELK4;ELOB;FMR1;FOXD4L4;G3BP2;GFPT1;GIMAP7;GNAI3;GPBP1;GTF2A1;HDAC2;HMGCR;HNRNPA2B1;HNRNPA3;HNRNPH3;HSBP1;HSFY1;HSP90AB1;IKZF2;INSIG2;IREB2;ISG15;KRAS;…
GO:1901360	organic cyclic compound metabolic process	310	174.72	1.07405e-33	ACTR2;ATP5F1A;ATP5F1D;ATP5F1E;ATP5IF1;ATP5MC1;ATP5MC2;ATP5MC3;ATP5ME;ATP5MF;ATP5MG;ATP5PD;ATP5PF;ATP5PO;BTG1;C1D;CALR;CBLL1;CCT8;CDC42;CDC73;CLPX;CNOT6L;COMMD1;COMMD6;COX3;COX4I1;COX5A;COX5B;COX6A1;COX7A2;CREB1;CSTF3;CUL4B;DBR1;DCP2;DDT;EIF4A2;ELF1;ELK4;ELOB;FMR1;FOXD4L4;G3BP2;GFPT1;GIMAP7;GNAI3;GPBP1;GTF2A1;HDAC2;HMGCR;HNRNPA2B1;HNRNPA3;HNRNPH3;HSBP1;HSFY1;HSP90AB1;IKZF2;INSIG2;IREB2;ISG15;KRAS;…
GO:0006413	translational initiation	50	5.08	1.4277e-32	EIF3H;EIF3K;EIF4A2;FMR1;PAIP2;RPL10A;RPL11;RPL12;RPL18;RPL22;RPL23A;RPL24;RPL26;RPL27A;RPL28;RPL29;RPL30;RPL31;RPL32;RPL34;RPL35;RPL35A;RPL36;RPL37;RPL37A;RPL38;RPL39;RPL7A;RPLP1;RPLP2;RPS11;RPS12;RPS13;RPS15A;RPS18;RPS19;RPS20;RPS21;RPS23;RPS25;RPS26;RPS27;RPS27A;RPS28;RPS29;RPS3;RPS4X;RPS6;RPS8;UBA52
GO:0000956	nuclear-transcribed mRNA catabolic process	50	5.42	4.03092e-31	CNOT6L;DCP2;MIRLET7A1;PPP2R2A;RPL10A;RPL11;RPL12;RPL18;RPL22;RPL23A;RPL24;RPL26;RPL27A;RPL28;RPL29;RPL30;RPL31;RPL32;RPL34;RPL35;RPL35A;RPL36;RPL37;RPL37A;RPL38;RPL39;RPL7A;RPLP1;RPLP2;RPS11;RPS12;RPS13;RPS15A;RPS18;RPS19;RPS20;RPS21;RPS23;RPS25;RPS26;RPS27;RPS27A;RPS28;RPS29;RPS3;RPS4X;RPS6;RPS8;UBA52;ZFP36L2
GO:0006612	protein targeting to membrane	49	5.18	5.03459e-31	ATG4C;FIS1;RAB8B;RPL10A;RPL11;RPL12;RPL18;RPL22;RPL23A;RPL24;RPL26;RPL27A;RPL28;RPL29;RPL30;RPL31;RPL32;RPL34;RPL35;RPL35A;RPL36;RPL37;RPL37A;RPL38;RPL39;RPL7A;RPLP1;RPLP2;RPS11;RPS12;RPS13;RPS15A;RPS18;RPS19;RPS20;RPS21;RPS23;RPS25;RPS26;RPS27;RPS27A;RPS28;RPS29;RPS3;RPS4X;RPS6;RPS8;SRP19;UBA52
GO:0006119	oxidative phosphorylation	39	3.3	2.09783e-28	ATP5F1A;ATP5F1D;ATP5F1E;ATP5ME;ATP5MF;ATP5MG;ATP5PD;ATP5PF;ATP5PO;COX3;COX4I1;COX5A;COX5B;COX6A1;COX7A2;NDUFA1;NDUFA12;NDUFA2;NDUFA3;NDUFA4;NDUFA9;NDUFAB1;NDUFB10;NDUFB2;NDUFB3;NDUFB6;NDUFB7;NDUFB8;NDUFB9;NDUFC2;NDUFS5;NDUFS6;PARK7;RHOA;SURF1;UQCR10;UQCRB;UQCRH;UQCRQ
GO:0016071	mRNA metabolic process	88	21.25	6.01574e-28	CBLL1;CDC73;CNOT6L;CSTF3;DBR1;DCP2;FMR1;HNRNPA2B1;HNRNPA3;HNRNPH3;MIRLET7A1;POLR2I;POLR2L;PPP2R2A;PPP4R2;REST;RNU1-2;RNU1-3;RNU1-4;RNU4-1;RNU4-2;RNU4ATAC;RNU5A-1;RNU5B-1;RNU5D-1;RNU5E-1;RNU6-8;RNU6ATAC;RNVU1-1;RNVU1-18;RNVU1-6;RNVU1-7;RPL10A;RPL11;RPL12;RPL18;RPL22;RPL23A;RPL24;RPL26;RPL27A;RPL28;RPL29;RPL30;RPL31;RPL32;RPL34;RPL35;RPL35A;RPL36;RPL37;RPL37A;RPL38;RPL39;RPL7A;RPLP1;RPLP2;RPS11;RPS…
GO:0070987	error-free translesion synthesis	5	0.5	0.00780502	RCHY1;RPA1;RPA3;RPS27A;UBA52
GO:2001244	positive regulation of intrinsic apoptotic signaling pathway	8	1.49	0.00836312	FIS1;MIR16-2;PARK7;RPL11;RPL26;RPS3;S100A9;SOD1
GO:0000027	ribosomal large subunit assembly	6	0.84	0.011812	MRPL20;RPL11;RPL12;RPL23A;RPL24;RPL38
GO:0017004	cytochrome complex assembly	6	0.86	0.0140284	COX14;COX3;PET100;SURF1;UQCR10;UQCRB
GO:0016072	rRNA metabolic process	17	6.28	0.0151971	C1D;RMRP;RPL10A;RPL11;RPL26;RPL35;RPL35A;RPL7A;RPS19;RPS21;RPS27;RPS28;RPS6;RPS8;SNU13;TRMT112;WBP11
GO:0006839	mitochondrial transport	17	6.31	0.0158617	ALKBH7;ATP5F1A;ATP5F1D;ATP5F1E;ATP5IF1;ATP5ME;ATP5MF;ATP5MG;ATP5PD;ATP5PF;ATP5PO;COX5B;FIS1;ROMO1;TOMM20;TOMM7;UBL5
GO:0000731	DNA synthesis involved in DNA repair	7	1.31	0.0220877	ISG15;RCHY1;RPA1;RPA3;RPS27A;UBA52;WRN
GO:0006301	postreplication repair	7	1.33	0.0248729	ISG15;NSMCE1;RCHY1;RPA1;RPA3;RPS27A;UBA52
GO:0006296	nucleotide-excision repair, DNA incision, 5'-to lesion	6	0.97	0.0260996	CUL4B;RBX1;RPA1;RPA3;RPS27A;UBA52
GO:0006122	mitochondrial electron transport, ubiquinol to cytochrome c	4	0.37	0.0266896	UQCR10;UQCRB;UQCRH;UQCRQ
GO:0032486	Rap protein signal transduction	4	0.37	0.0266896	RAP1A;RAP2C;RDX;TIMP2
GO:0006417	regulation of translation	23	10.52	0.02874	CALR;CNOT6L;EIF3H;EIF3K;EIF4A2;FMR1;IREB2;LARP4;METAP1;MIR101-1;MIR103A2;MIR16-2;MIR181A1;MIR222;MIRLET7A1;MTPN;PAIP2;RHOA;RPL26;RPL38;RPS3;RPS4X;ZFP36L2
GO:0071702	organic substance transport	99	71.84	0.0315937	ANP32B;ANXA2P2;ATG4C;ATP5IF1;ATP6V1C1;AZIN1;CALR;CD3G;CDC42;COMMD1;FIS1;FMR1;G3BP2;HBB;HMGCR;HNRNPA2B1;HNRNPA3;HSP90AB1;IPO4;IPO8;MIR103A2;NACA2;NDFIP1;NSF;PARK7;PHPT1;PPID;PPM1A;RAB11A;RAB8B;RAP1A;REST;RETN;ROMO1;RPL10A;RPL11;RPL12;RPL18;RPL22;RPL23A;RPL24;RPL26;RPL27A;RPL28;RPL29;RPL30;RPL31;RPL32;RPL34;RPL35;RPL35A;RPL36;RPL37;RPL37A;RPL38;RPL39;RPL7A;RPLP1;RPLP2;RPS11;RPS12;RPS13;RPS15A;RPS18…
GO:0061024	membrane organization	39	22.14	0.0317884	ACTR2;ALKBH7;ANXA2P2;ARPC4;ATL2;ATP5F1A;ATP5F1D;ATP5F1E;ATP5IF1;ATP5MC1;ATP5MC2;ATP5MC3;ATP5ME;ATP5MF;ATP5MG;ATP5PD;ATP5PF;ATP5PO;CALM1;CALR;CD3G;CDC42;CRIPT;GNAI3;NSF;PPP6C;RAB11A;RAB8B;RALA;RHOA;ROMO1;RPS27A;SAR1A;SOD1;TMEM30A;TOMM20;UBA52;VAMP8;VPS41
GO:0033683	nucleotide-excision repair, DNA incision	6	1.02	0.03376	CUL4B;RBX1;RPA1;RPA3;RPS27A;UBA52
GO:1901564	organonitrogen compound metabolic process	216	180.56	0.03376	AHSP;ALG5;ANAPC11;ANP32B;ANXA2P2;ATG4C;ATP5F1A;ATP5F1D;ATP5F1E;ATP5IF1;ATP5MC1;ATP5MC2;ATP5MC3;ATP5ME;ATP5MF;ATP5MG;ATP5PD;ATP5PF;ATP5PO;AZIN1;BLOC1S1;CALM1;CALR;CBLL1;CDC42;CDC73;CIAO2B;CLPX;CNOT6L;COMMD1;COX3;COX4I1;COX5A;COX5B;COX6A1;COX7A2;CREB1;CSTA;CUL4B;DAD1;DCUN1D1;DDT;DPM3;EEF1B2;EIF3H;EIF3K;EIF4A2;ELK4;ELOB;FIS1;FMR1;GFPT1;GIMAP7;GNAI3;HCST;HDAC2;HMGCR;HSP90AB1;IFI27L2;IREB2;ISG15;KLHL8…
GO:0045116	protein neddylation	4	0.39	0.0343571	DCUN1D1;NEDD8;RBX1;RPL11
GO:0071840	cellular component organization or biogenesis	205	170.28	0.0372307	ACTR2;ALKBH7;ANAPC11;ANP32B;ANP32E;ANXA2P2;ARPC4;ATG4C;ATL2;ATP5F1A;ATP5F1D;ATP5F1E;ATP5IF1;ATP5MC1;ATP5MC2;ATP5MC3;ATP5ME;ATP5MF;ATP5MG;ATP5PD;ATP5PF;ATP5PO;BLOC1S1;BTG1;C1D;CALM1;CALR;CBLL1;CCT8;CD3G;CDC42;CDC73;CENPW;CIAO2B;CNOT6L;COX14;COX3;COX7A2;CREB1;CRIPT;CUL4B;DCP2;DSTN;DYNLL2;EIF3H;EIF3K;ELK4;ELOB;EMP3;FIS1;FMC1;FMR1;FUNDC2;G3BP2;GNAI3;HBB;HDAC2;HLA-DRA;HMGCR;HNRNPA2B1;HSP90AB1;IPO4;KRA…
GO:0098662	inorganic cation transmembrane transport	35	19.34	0.0372307	ANXA2P2;ATP5F1A;ATP5F1D;ATP5F1E;ATP5MC1;ATP5MC2;ATP5MC3;ATP5ME;ATP5MF;ATP5MG;ATP5PD;ATP5PF;ATP5PO;ATP6V1C1;CALM1;COMMD1;COX3;COX4I1;COX5A;COX5B;COX6A1;COX6B1;COX6C;COX7A2;COX8A;FMR1;JSRP1;NDUFA4;PARK7;REST;SLC25A3;SRI;SUMO1;SURF1;TMSB4X
GO:0019985	translesion synthesis	6	1.05	0.0377053	ISG15;RCHY1;RPA1;RPA3;RPS27A;UBA52
GO:0009152	purine ribonucleotide biosynthetic process	16	6.26	0.0390785	ATP5F1A;ATP5F1D;ATP5F1E;ATP5MC1;ATP5MC2;ATP5MC3;ATP5ME;ATP5MF;ATP5MG;ATP5PD;ATP5PF;ATP5PO;COX5B;NME1;SURF1;TMSB4X
GO:0006283	transcription-coupled nucleotide-excision repair	8	1.91	0.0417223	CUL4B;POLR2I;POLR2L;RBX1;RPA1;RPA3;RPS27A;UBA52
Down-regulated molecular function in PD after 6 months
GO.ID	Term	Significant	Expected	BH adjusted	Gene in Term
GO:0003735	structural constituent of ribosome	50	4.08	8.0733e-37	MRPL20;MRPL22;MRPL23;MRPL33;MRPL51;RPL10A;RPL11;RPL12;RPL18;RPL22;RPL23A;RPL24;RPL26;RPL27A;RPL28;RPL29;RPL30;RPL31;RPL32;RPL34;RPL35;RPL35A;RPL36;RPL36AL;RPL37;RPL37A;RPL38;RPL39;RPL7A;RPLP1;RPLP2;RPS11;RPS12;RPS13;RPS15A;RPS18;RPS19;RPS20;RPS21;RPS23;RPS26;RPS27;RPS27A;RPS28;RPS29;RPS3;RPS4X;RPS6;RPS8;UBA52
GO:0005515	protein binding	271	238.56	0.00723232	ACTR2;AHSP;ANAPC11;ANP32B;ANP32E;ANXA2P2;ARPC4;ATL2;ATP5F1A;ATP5IF1;ATP5MC1;ATP5PO;ATP6V1C1;AZIN1;BLOC1S1;BTF3L4;BTG1;C1D;CALM1;CALR;CBLL1;CCT8;CD3G;CDC42;CDC73;CENPW;CEP44;CIAO2B;CKLF;CLPX;CMTM2;CNOT6L;COMMD1;COMMD6;COPS9;COX3;COX4I1;COX5A;COX5B;COX6B1;COX8A;CREB1;CRIPT;CSTA;CSTF3;CUL4B;DCP2;DCUN1D1;DDT;DEFA3;DPM3;DSTN;DYNLL2;EEF1B2;EIF3H;EIF3K;EIF4A2;ELF1;ELK4;ELOB;EMP3;ETFB;ETNK1;FAM89B;FIS1;F…
GO:0042626	ATPase activity, coupled to transmembrane movement of substances	10	2.37	0.00815956	ATP5F1A;ATP5F1D;ATP5F1E;ATP5MC1;ATP5MC2;ATP5MC3;ATP5MG;ATP5PD;ATP5PO;ATP6V1C1
GO:0042623	ATPase activity, coupled	19	7.29	0.00876127	ATP5F1A;ATP5F1D;ATP5F1E;ATP5MC1;ATP5MC2;ATP5MC3;ATP5MG;ATP5PD;ATP5PO;ATP6V1C1;CCT8;CLPX;DYNLL2;EIF4A2;HSP90AB1;MYL6;NSF;TMEM30A;WRN
GO:0097159	organic cyclic compound binding	161	128.02	0.0107183	ACTR2;ATL2;ATP13A3;ATP5F1A;ATP5F1D;C1D;CALR;CBWD2;CCT8;CDC42;CENPW;CLPX;CREB1;CSTF3;CUL4B;DBR1;DCP2;EEF1B2;EIF3H;EIF3K;EIF4A2;ELF1;ELK4;ETNK1;FAU;FMR1;FOXD4L4;G3BP2;GIMAP7;GNAI3;GPBP1;GTF2A1;HBB;HDAC2;HMGCR;HNRNPA2B1;HNRNPA3;HNRNPH3;HSFY1;HSP90AB1;IKZF2;IREB2;KRAS;LARP4;LGALS1;MIR101-1;MIR103A2;MIR16-2;MIR181A1;MIR222;MIR342;MIR548P;MRPL20;MRPL22;MRPL23;MRPL54;MTPN;NACA;NAP1L1;NEK1;NME1;NSF;NUCKS…
GO:0051082	unfolded protein binding	10	2.59	0.0160238	AHSP;CALR;CCT8;CLPX;HSP90AB1;PET100;PFDN2;PFDN5;PPID;TOMM20
GO:0022890	inorganic cation transmembrane transporter activity	26	12.31	0.0163137	ANXA2P2;ATP5F1A;ATP5F1D;ATP5F1E;ATP5MC1;ATP5MC2;ATP5MC3;ATP5ME;ATP5MG;ATP5PD;ATP5PF;ATP5PO;ATP6V1C1;COX3;COX4I1;COX5A;COX5B;COX6A1;COX6B1;COX6C;COX7A2;COX8A;NDUFA4;REST;SLC25A3;SURF1
GO:0017069	snRNA binding	6	0.98	0.0223545	RNU4-1;RNU4-2;RNU4ATAC;RNU6-8;RNU6ATAC;SNU13
GO:0097602	cullin family protein binding	4	0.37	0.0223545	ANAPC11;DCUN1D1;RBX1;SKP1
GO:0019208	phosphatase regulator activity	8	1.92	0.0355007	ANP32E;CALM1;PPP1R2B;PPP2R2A;PPP2R5E;PPP4R2;SET;SHOC2
GO:0008324	cation transmembrane transporter activity	26	13.33	0.0490821	ANXA2P2;ATP5F1A;ATP5F1D;ATP5F1E;ATP5MC1;ATP5MC2;ATP5MC3;ATP5ME;ATP5MG;ATP5PD;ATP5PF;ATP5PO;ATP6V1C1;COX3;COX4I1;COX5A;COX5B;COX6A1;COX6B1;COX6C;COX7A2;COX8A;NDUFA4;REST;SLC25A3;SURF1
Down-regulated cellular component in PD after 6 months
GO.ID	Term	Significant	Expected	BH adjusted	Gene in Term
GO:0044446	intracellular organelle part	406	244.43	2.97426e-49	ACTR2;ALG5;ALKBH7;ANAPC11;ANP32B;ANP32E;ARPC4;ATL2;ATP5F1A;ATP5F1D;ATP5F1E;ATP5MC1;ATP5MC2;ATP5MC3;ATP5MD;ATP5ME;ATP5MF;ATP5MG;ATP5MPL;ATP5PD;ATP5PF;ATP5PO;ATP6V1C1;BLOC1S1;C1D;CALM1;CALR;CBLL1;CCT8;CD3G;CDC42;CDC73;CENPW;CEP44;CIAO2B;CLPX;COMMD1;COPS9;COX14;COX3;COX4I1;COX5A;COX5B;COX6A1;COX6B1;COX6C;COX7A2;COX8A;CREB1;CRIPT;CSTF3;CUL4B;DAD1;DBR1;DCP2;DEFA3;DPM3;DSTN;DYNLL2;ELF1;ELK4;ELOB;ETFB;E…
GO:0044422	organelle part	406	251.82	2.36212e-45	ACTR2;ALG5;ALKBH7;ANAPC11;ANP32B;ANP32E;ARPC4;ATL2;ATP5F1A;ATP5F1D;ATP5F1E;ATP5MC1;ATP5MC2;ATP5MC3;ATP5MD;ATP5ME;ATP5MF;ATP5MG;ATP5MPL;ATP5PD;ATP5PF;ATP5PO;ATP6V1C1;BLOC1S1;C1D;CALM1;CALR;CBLL1;CCT8;CD3G;CDC42;CDC73;CENPW;CEP44;CIAO2B;CLPX;COMMD1;COPS9;COX14;COX3;COX4I1;COX5A;COX5B;COX6A1;COX6B1;COX6C;COX7A2;COX8A;CREB1;CRIPT;CSTF3;CUL4B;DAD1;DBR1;DCP2;DEFA3;DPM3;DSTN;DYNLL2;ELF1;ELK4;ELOB;ETFB;E…
GO:0005730	nucleolus	138	35.63	3.38371e-43	ANAPC11;ANP32B;C1D;CENPW;CRIPT;FMR1;GNAI3;JPT1;LRRC75A-AS1;MOB1B;MRPL23;NUCKS1;OLA1;POLR2I;POLR2L;PPID;RPL11;RPL12;RPL18;RPL23A;RPL26;RPL35;RPL36;RPL7A;RPS11;RPS13;RPS19;RPS25;RPS27A;RPS3;RPS6;SCARNA1;SCARNA11;SCARNA13;SCARNA14;SCARNA20;SCARNA22;SCARNA23;SCARNA3;SCARNA5;SCARNA6;SCARNA8;SCARNA9;SNHG12;SNHG7;SNORA10B;SNORA11;SNORA11B;SNORA11F;SNORA12;SNORA13;SNORA14A;SNORA14B;SNORA19;SNORA20;SNORA2…
GO:0022626	cytosolic ribosome	47	2.9	3.16466e-42	LARP4;RPL10A;RPL11;RPL12;RPL18;RPL22;RPL23A;RPL24;RPL26;RPL27A;RPL28;RPL29;RPL30;RPL31;RPL32;RPL34;RPL35;RPL35A;RPL36;RPL36AL;RPL37;RPL37A;RPL38;RPL39;RPL7A;RPLP1;RPLP2;RPS11;RPS12;RPS13;RPS15A;RPS18;RPS19;RPS20;RPS21;RPS23;RPS25;RPS26;RPS27;RPS27A;RPS28;RPS29;RPS3;RPS4X;RPS6;RPS8;UBA52
GO:0044391	ribosomal subunit	54	4.82	6.03682e-39	LARP4;MRPL20;MRPL22;MRPL23;MRPL33;MRPL51;MRPL54;NDUFAB1;RPL10A;RPL11;RPL12;RPL18;RPL22;RPL23A;RPL24;RPL26;RPL27A;RPL28;RPL29;RPL30;RPL31;RPL32;RPL34;RPL35;RPL35A;RPL36;RPL36AL;RPL37;RPL37A;RPL38;RPL39;RPL7A;RPLP1;RPLP2;RPS11;RPS12;RPS13;RPS15A;RPS18;RPS19;RPS20;RPS21;RPS23;RPS25;RPS26;RPS27;RPS27A;RPS28;RPS29;RPS3;RPS4X;RPS6;RPS8;UBA52
GO:0098800	inner mitochondrial membrane protein complex	45	3.63	2.13725e-34	ATP5F1A;ATP5F1D;ATP5F1E;ATP5MC1;ATP5MC2;ATP5MC3;ATP5MD;ATP5ME;ATP5MF;ATP5MG;ATP5MPL;ATP5PD;ATP5PF;ATP5PO;COX3;COX4I1;COX5A;COX5B;COX6A1;COX7A2;NDUFA1;NDUFA11;NDUFA12;NDUFA2;NDUFA3;NDUFA4;NDUFA9;NDUFAB1;NDUFB10;NDUFB11;NDUFB2;NDUFB3;NDUFB6;NDUFB7;NDUFB8;NDUFB9;NDUFC2;NDUFS5;NDUFS6;PARK7;ROMO1;UQCR10;UQCRB;UQCRH;UQCRQ
GO:0044455	mitochondrial membrane part	53	5.9	6.41373e-33	ATP5F1A;ATP5F1D;ATP5F1E;ATP5MC1;ATP5MC2;ATP5MC3;ATP5MD;ATP5ME;ATP5MF;ATP5MG;ATP5MPL;ATP5PD;ATP5PF;ATP5PO;COX3;COX4I1;COX5A;COX5B;COX6A1;COX7A2;FIS1;FUNDC2;MTLN;NDUFA1;NDUFA11;NDUFA12;NDUFA2;NDUFA3;NDUFA4;NDUFA9;NDUFAB1;NDUFB10;NDUFB11;NDUFB2;NDUFB3;NDUFB6;NDUFB7;NDUFB8;NDUFB9;NDUFC2;NDUFS5;NDUFS6;PARK7;PET100;ROMO1;SLC25A3;SURF1;TOMM20;TOMM7;UQCR10;UQCRB;UQCRH;UQCRQ
GO:0043231	intracellular membrane-bounded organelle	413	286.79	1.84862e-32	ACTR2;ALG5;ALKBH7;ANAPC11;ANP32B;ANP32E;ANXA2P2;ARPC4;ATL2;ATP5F1A;ATP5F1D;ATP5F1E;ATP5IF1;ATP5MC1;ATP5MC2;ATP5MC3;ATP5MD;ATP5ME;ATP5MF;ATP5MG;ATP5MPL;ATP5PD;ATP5PF;ATP5PO;ATP6V1C1;AZIN1;BLOC1S1;BTG1;C1D;CALM1;CALR;CBLL1;CCT8;CDC42;CDC73;CENPW;CIAO2B;CLPX;CNOT6L;COMMD1;COMMD6;COPS9;COX14;COX3;COX4I1;COX5A;COX5B;COX6A1;COX6B1;COX6C;COX7A2;COX8A;CREB1;CRIPT;CSTA;CSTF3;CUL4B;DAD1;DBR1;DCP2;DCUN1D1;D…
GO:0005840	ribosome	56	6.96	2.86409e-32	EIF3H;FMR1;LARP4;MRPL20;MRPL22;MRPL23;MRPL33;MRPL51;MRPL54;NDUFAB1;RPL10A;RPL11;RPL12;RPL18;RPL22;RPL23A;RPL24;RPL26;RPL27A;RPL28;RPL29;RPL30;RPL31;RPL32;RPL34;RPL35;RPL35A;RPL36;RPL36AL;RPL37;RPL37A;RPL38;RPL39;RPL7A;RPLP1;RPLP2;RPS11;RPS12;RPS13;RPS15A;RPS18;RPS19;RPS20;RPS21;RPS23;RPS25;RPS26;RPS27;RPS27A;RPS28;RPS29;RPS3;RPS4X;RPS6;RPS8;UBA52
GO:0044428	nuclear part	251	126.23	6.94632e-32	ANAPC11;ANP32B;ANP32E;ATP5F1A;ATP5PD;C1D;CALM1;CALR;CBLL1;CCT8;CDC73;CENPW;CIAO2B;CLPX;COMMD1;COPS9;CREB1;CRIPT;CSTF3;CUL4B;DBR1;DCP2;ELF1;ELK4;ELOB;ETNK1;FMR1;GNAI3;GTF2A1;HDAC2;HNRNPA2B1;HNRNPA3;HNRNPH3;HSBP1;HSP90AB1;IKZF2;IPO4;IPO8;ISG15;JPT1;KLHL8;LRRC75A-AS1;MED4;MOB1B;MORF4L1;MRPL23;MZT2B;NDUFA9;NDUFAB1;NDUFB6;NEDD8;NSMCE1;NSMCE2;NUCKS1;OLA1;PARK7;PHC3;POLR2I;POLR2L;POLR2M;POMP;PPID;PPM1A;…
GO:0043229	intracellular organelle	446	332.08	1.0277e-31	ACTR2;ALG5;ALKBH7;ANAPC11;ANP32B;ANP32E;ANXA2P2;ARPC4;ATL2;ATP5F1A;ATP5F1D;ATP5F1E;ATP5IF1;ATP5MC1;ATP5MC2;ATP5MC3;ATP5MD;ATP5ME;ATP5MF;ATP5MG;ATP5MPL;ATP5PD;ATP5PF;ATP5PO;ATP6V1C1;AZIN1;BLOC1S1;BTG1;C1D;CALM1;CALR;CBLL1;CCT8;CD3G;CDC42;CDC73;CENPW;CEP44;CIAO2B;CLPX;CNOT6L;COMMD1;COMMD6;COPS9;COX14;COX3;COX4I1;COX5A;COX5B;COX6A1;COX6B1;COX6C;COX7A2;COX8A;CREB1;CRIPT;CSTA;CSTF3;CUL4B;DAD1;DBR1;DCP…
GO:0098798	mitochondrial protein complex	54	6.84	9.32029e-31	ATP5F1A;ATP5F1D;ATP5F1E;ATP5MC1;ATP5MC2;ATP5MC3;ATP5MD;ATP5ME;ATP5MF;ATP5MG;ATP5MPL;ATP5PD;ATP5PF;ATP5PO;CLPX;COX3;COX4I1;COX5A;COX5B;COX6A1;COX7A2;MRPL20;MRPL22;MRPL23;MRPL33;MRPL51;MRPL54;NDUFA1;NDUFA11;NDUFA12;NDUFA2;NDUFA3;NDUFA4;NDUFA9;NDUFAB1;NDUFB10;NDUFB11;NDUFB2;NDUFB3;NDUFB6;NDUFB7;NDUFB8;NDUFB9;NDUFC2;NDUFS5;NDUFS6;PARK7;ROMO1;TOMM20;TOMM7;UQCR10;UQCRB;UQCRH;UQCRQ
GO:0044445	cytosolic part	52	6.31	1.42855e-30	AHSP;BLOC1S1;CCT8;CIAO2B;HBB;LARP4;RPL10A;RPL11;RPL12;RPL18;RPL22;RPL23A;RPL24;RPL26;RPL27A;RPL28;RPL29;RPL30;RPL31;RPL32;RPL34;RPL35;RPL35A;RPL36;RPL36AL;RPL37;RPL37A;RPL38;RPL39;RPL7A;RPLP1;RPLP2;RPS11;RPS12;RPS13;RPS15A;RPS18;RPS19;RPS20;RPS21;RPS23;RPS25;RPS26;RPS27;RPS27A;RPS28;RPS29;RPS3;RPS4X;RPS6;RPS8;UBA52
GO:0043227	membrane-bounded organelle	437	325.52	3.74498e-29	ACTR2;ALG5;ALKBH7;ANAPC11;ANP32B;ANP32E;ANXA2P2;ARPC4;ATL2;ATP5F1A;ATP5F1D;ATP5F1E;ATP5IF1;ATP5MC1;ATP5MC2;ATP5MC3;ATP5MD;ATP5ME;ATP5MF;ATP5MG;ATP5MPL;ATP5PD;ATP5PF;ATP5PO;ATP6V1C1;AZIN1;BLOC1S1;BTG1;C1D;CALM1;CALR;CBLL1;CCT8;CD3G;CDC42;CDC73;CENPW;CIAO2B;CLPX;CNOT6L;COMMD1;COMMD6;COPS9;COX14;COX3;COX4I1;COX5A;COX5B;COX6A1;COX6B1;COX6C;COX7A2;COX8A;CREB1;CRIPT;CSTA;CSTF3;CUL4B;DAD1;DBR1;DCP2;DCUN…
GO:0031981	nuclear lumen	231	115.43	8.79406e-29	ANAPC11;ANP32B;ANP32E;ATP5PD;C1D;CALM1;CBLL1;CCT8;CDC73;CENPW;CIAO2B;CLPX;COMMD1;COPS9;CREB1;CRIPT;CSTF3;CUL4B;DBR1;DCP2;ELF1;ELK4;ELOB;ETNK1;FMR1;GNAI3;GTF2A1;HDAC2;HNRNPA2B1;HNRNPA3;HNRNPH3;HSBP1;HSP90AB1;IKZF2;IPO4;IPO8;ISG15;JPT1;KLHL8;LRRC75A-AS1;MED4;MOB1B;MORF4L1;MRPL23;MZT2B;NDUFA9;NDUFAB1;NDUFB6;NEDD8;NSMCE1;NSMCE2;NUCKS1;OLA1;PARK7;PHC3;POLR2I;POLR2L;POLR2M;POMP;PPID;PPM1A;PPP2R2A;PPP4R…
GO:0098556	cytoplasmic side of rough endoplasmic reticulum membrane	3	0.13	0.00288981	RPS26;RPS28;RPS29
GO:0000275	mitochondrial proton-transporting ATP synthase complex, catalytic core F(1)	3	0.15	0.00540111	ATP5F1A;ATP5F1D;ATP5F1E
GO:0034715	pICln-Sm protein complex	3	0.15	0.00540111	SNRPD2;SNRPE;SNRPF
GO:0045261	proton-transporting ATP synthase complex, catalytic core F(1)	3	0.15	0.00540111	ATP5F1A;ATP5F1D;ATP5F1E
GO:0071986	Ragulator complex	3	0.15	0.00540111	LAMTOR2;LAMTOR4;LAMTOR5
GO:0005750	mitochondrial respiratory chain complex III	4	0.38	0.00765937	UQCR10;UQCRB;UQCRH;UQCRQ
GO:0045275	respiratory chain complex III	4	0.38	0.00765937	UQCR10;UQCRB;UQCRH;UQCRQ
GO:0005912	adherens junction	27	13.5	0.00936392	ACTR2;CALR;CDC42;KRAS;PARK7;RALA;RDX;RHOA;RPL10A;RPL12;RPL18;RPL22;RPL30;RPL31;RPL37A;RPL38;RPL7A;RPLP1;RPLP2;RPS11;RPS13;RPS18;RPS19;RPS29;RPS3;RPS4X;RPS8
GO:0000315	organellar large ribosomal subunit	7	1.44	0.00936392	MRPL20;MRPL22;MRPL23;MRPL33;MRPL51;MRPL54;NDUFAB1
GO:0005762	mitochondrial large ribosomal subunit	7	1.44	0.00936392	MRPL20;MRPL22;MRPL23;MRPL33;MRPL51;MRPL54;NDUFAB1
GO:0033178	proton-transporting two-sector ATPase complex, catalytic domain	4	0.43	0.0122601	ATP5F1A;ATP5F1D;ATP5F1E;ATP6V1C1
GO:0070161	anchoring junction	27	13.9	0.01396	ACTR2;CALR;CDC42;KRAS;PARK7;RALA;RDX;RHOA;RPL10A;RPL12;RPL18;RPL22;RPL30;RPL31;RPL37A;RPL38;RPL7A;RPLP1;RPLP2;RPS11;RPS13;RPS18;RPS19;RPS29;RPS3;RPS4X;RPS8
GO:0034719	SMN-Sm protein complex	4	0.45	0.0151148	SNRPD2;SNRPE;SNRPF;STRAP
GO:1990234	transferase complex	34	19.53	0.020855	ANAPC11;CBLL1;CDC73;COMMD1;CUL4B;DAD1;DCUN1D1;DPM3;ELOB;GTF2A1;HDAC2;KLHL8;MAT2B;MORF4L1;NAA50;NSMCE1;NSMCE2;OST4;PHC3;POLR2I;POLR2L;POLR2M;PRKAR1A;RBX1;RCHY1;REST;RMRP;SKP1;SNRPD2;SNRPE;SNRPF;SPTSSA;TAF13;TMEM258
GO:0005690	U4atac snRNP	2	0.08	0.029984	RNU4ATAC;SNU13
GO:0008250	oligosaccharyltransferase complex	3	0.3	0.0464241	DAD1;OST4;TMEM258
GO:0034709	methylosome	3	0.3	0.0464241	SNRPD2;SNRPE;SNRPF
